# Supplementary material for: Impact of Acute Metal Stress in Saccharomyces cerevisiae
Source: PLoS One. 2014 Jan 9;9(1):e83330. doi: 10.1371/journal.pone.0083330 (PMC3886979; doi:10.1371/journal.pone.0083330)
Supplement: File S2 — TS 1 Figure 1. Unselected data sheet (all genes). TS 2 Figure 1. Significantly up-regulated genes (>1.5-fold). TS 3 Figure 1. Significantly down-regulated genes (<0.5-fold). TS 4 Table 2. Up-regulated genes. Analysis of gene expression (greater than 50% induction) overlaps between the transcriptional profiles. TS 5 Table 2. Down-regulated genes. Analysis of gene repression (minor than 50% repression) overlaps between the transcriptional profiles. TS 6 Table 3. Genes uniquely ex-/repressed upon the distinct metal stress conditions. TS 7 Table 4. Analysis of all possible gene ex-/repression overlaps between the transcriptional profiles. (XLS) [file pone.0083330.s002.xls]

## Sheet: Fig.1 unselected data set
All genes
ORF	Gene_Name	AlCl3	VCl3	ZnCl2	AgNO3	AsCl3	CdCl2	CoCl2	HgCl2	MnCl2	NiSO4
YAL001C	TFC3	0.18	-0.24	0.1	-0.13	0.11	0.18	NA	0.09	NA	-0.05
YAL002W	VPS8	0.15	-0.23	-0.1	0.07	0.08	0.22	-0.01	-0.04	-0.07	-0.02
YAL003W	EFB1	0.09	-0.03	0.38	-0.37	-0.08	-0.19	0.09	0.07	-0.36	-0.23
YAL004W	NA	-0.26	-0.73	-1.29	-0.27	0.99	1.02	-0.02	0.29	-0.27	-0.03
YAL005C	SSA1	-0.12	-0.59	-0.17	-0.94	1.79	0.61	-0.07	-0.12	-0.44	0.03
YAL007C	ERP2	0.22	0	0.13	0.07	0.02	0.24	0.03	0.11	0.13	0.08
YAL008W	FUN14	0.05	-0.43	-0.19	-0.06	0.17	0.51	0.02	0.16	-0.11	0.08
YAL009W	SPO7	-0.42	-1.13	-0.81	-0.04	0.02	0.13	-0.15	0.05	-0.21	-0.08
YAL010C	MDM10	-0.58	0.42	-0.19	0.01	NA	0.01	0.08	0.3	0.02	-0.27
YAL011W	SWC3	0.16	-0.33	-0.08	0.03	NA	0.16	0.02	-0.14	-0.05	-0.14
YAL012W	CYS3	-0.3	-0.19	-0.14	0.54	1.48	1.79	-0.06	0.28	-0.53	0.26
YAL013W	DEP1	-0.07	-0.32	-0.01	0.13	0.14	0.74	-0.04	0.24	-0.15	0.22
YAL014C	SYN8	-0.32	-0.35	-0.33	0.09	0.17	0.35	0.11	0.06	-0.06	0.07
YAL015C	NTG1	-0.11	-0.26	0.05	0.02	0.07	0.64	0	0.29	0.09	0.06
YAL016W	TPD3	0.3	-0.25	-0.02	0.18	0.26	0.53	0.07	0.33	0.26	0.13
YAL017W	PSK1	-0.02	-0.4	-0.2	-0.25	0.77	0.1	-0.12	0.11	0.14	-0.17
YAL018C	NA	-0.53	-0.71	NA	0.05	NA	0.22	0.17	0.44	-0.5	0.11
YAL019W	FUN30	0.47	-0.15	-0.2	0	0.01	0.21	-0.12	-0.06	-0.22	0.09
YAL020C	ATS1	-0.45	-0.29	0.07	0.07	0.05	0.49	0.12	0.45	-0.29	0.12
YAL021C	CCR4	-0.12	-0.21	-0.24	0.03	0.12	0.26	0.24	0.22	-0.33	0.09
YAL022C	FUN26	-0.48	-0.22	-0.31	-0.02	0.01	0.27	0.1	0.19	-0.25	0.25
YAL023C	PMT2	-0.11	-0.27	-0.16	-0.05	-0.28	0.1	-0.14	0.12	-0.24	-0.05
YAL024C	LTE1	-0.06	-0.2	-0.22	0.02	0	0.47	-0.27	0.21	-0.21	-0.02
YAL025C	MAK16	-0.26	-0.31	0.19	-0.06	-0.2	0.14	0.06	0.01	-0.87	0.01
YAL026C	DRS2	-0.53	-0.22	-0.37	0	0.1	0.16	-0.13	0	0.1	0
YAL027W	SAW1	-0.23	-0.23	-0.25	0.04	NA	0.67	-0.23	0.37	0.12	0.09
YAL028W	FRT2	0.44	-0.17	-0.26	0.06	0.23	0.61	0.03	0.36	-0.16	0.1
YAL029C	MYO4	0.06	-0.35	-0.04	0.08	0.17	0.37	-0.15	0.32	-0.25	0.08
YAL030W	SNC1	0.33	-0.04	-0.2	0.12	0.08	0.49	0.15	0.19	0.4	0.13
YAL031C	GIP4	0.71	-0.03	-0.31	0.02	0.07	0.39	0	0.13	0.21	0.17
YAL032C	PRP45	0.01	-0.07	-0.31	-0.04	0.1	0.59	-0.06	0.25	-0.04	0.17
YAL033W	POP5	0.13	0	-0.01	0.05	0.03	0.39	-0.18	0.35	-0.44	0.04
YAL034C	FUN19	-0.06	0.07	-0.1	-0.01	0.23	0.44	0.2	0.25	-0.11	0.09
YAL034C-B	NA	-0.01	-0.08	0.06	0.03	-0.03	0.58	0.05	0.43	-0.17	0.19
YAL034W-A	MTW1	0.76	NA	-0.46	0.02	-0.03	0.41	-0.21	0.31	-0.27	-0.17
YAL035W	FUN12	0.19	-0.12	-0.11	-0.1	0.22	-0.05	NA	-0.07	-0.41	0.03
YAL036C	RBG1	-0.35	-0.17	-0.13	-0.18	-0.15	-0.03	0.06	-0.03	-0.27	-0.12
YAL037W	NA	0.14	0.01	-0.17	-0.01	-0.02	0.25	-0.23	0.37	-0.14	-0.21
YAL038W	CDC19	-0.23	-0.29	-0.41	0.06	-0.13	0.23	0.04	0.06	0.02	0.37
YAL039C	CYC3	0.05	-0.04	0.02	0.06	0.14	0.32	0.13	0.31	0.05	-0.07
YAL040C	CLN3	0.12	-0.04	-0.18	0.08	0.02	0.12	-0.19	-0.05	-0.32	0.01
YAL041W	CDC24	-0.62	0.15	NA	0.35	0.06	0.81	-0.14	0.38	0.01	0
YAL042C-A	NA	-0.75	-0.62	-0.79	-0.01	-0.02	0.06	0.09	0.56	0.04	0.1
YAL042W	ERV46	-0.68	-0.31	-0.38	0.03	0.17	0.8	-0.01	0.46	-0.11	0.06
YAL043C	PTA1	0.02	-0.28	-0.02	-0.06	0.14	0.16	-0.11	0.12	-0.12	0.08
YAL044C	GCV3	-0.04	-0.14	-0.09	0.1	-0.03	0.14	-0.05	0.35	0.1	0.11
YAL045C	NA	-0.01	-0.01	-0.08	0.04	0.1	0.29	0.16	0.13	0.1	0.24
YAL046C	AIM1	-0.07	-0.22	-0.19	-0.05	-0.03	0.11	0.09	0.52	-0.25	-0.07
YAL047C	SPC72	0.85	-0.3	0.16	0.03	-0.01	1.26	-0.81	0.97	-0.02	-0.29
YAL048C	GEM1	0.27	-0.29	-0.26	-0.09	NA	0.1	-0.47	-0.14	0.26	0
YAL049C	AIM2	-0.03	-0.17	0.09	0.07	0.08	0.38	0.15	0.34	0.48	0.02
YAL051W	OAF1	1.33	-0.21	-0.4	0.09	0.1	0.08	0.07	0.09	-0.08	0.19
YAL053W	FLC2	-0.11	-0.51	0.08	-0.06	-0.05	-0.03	-0.01	NA	-0.02	-0.03
YAL054C	ACS1	-0.5	-0.46	-0.36	0.04	NA	0.7	-0.34	0.96	-0.32	-0.44
YAL055W	PEX22	0.04	-0.25	0.06	0.07	0.04	0.45	-0.11	0.57	-0.05	-0.11
YAL056C-A	NA	0.03	-0.44	-0.25	0	0.13	0.15	-0.22	0.55	0.09	-0.13
YAL056W	GPB2	-0.03	-0.43	-0.43	0	NA	0.51	-0.02	0.39	-0.13	-0.07
YAL058W	CNE1	-0.01	-0.27	-0.21	0.12	-0.06	0.51	0.07	0.31	0.08	0.21
YAL059W	ECM1	0.14	-0.22	-0.01	0	-0.24	0.25	0.3	0.37	-0.6	-0.2
YAL060W	BDH1	-0.23	-0.32	-0.51	0.14	0.32	0.54	0.33	0.91	-0.26	0.57
YAL061W	BDH2	0.01	-0.2	-0.2	0.34	0.19	0.35	0.05	0.46	0.26	0.42
YAL062W	GDH3	-0.11	-0.2	0.11	-0.05	-0.02	0.35	-0.21	0.28	0.22	-0.07
YAL063C	FLO9	-0.14	-0.24	-0.02	0.08	0.07	0.15	0.08	0.61	0.04	-0.06
YAL064W	NA	-0.16	-0.49	-0.04	0.12	NA	0.42	0.02	0.57	0.01	0.25
YAL065C	NA	-0.18	0.1	-0.18	-0.01	0.08	0	-0.18	0.16	-0.19	-0.03
YAL066W	NA	NA	NA	NA	-0.14	0.11	0.33	0.29	-0.22	-0.18	-0.03
YAL067C	SEO1	-0.07	-0.02	0.09	0.11	0.16	1.26	0.67	0.21	-0.14	0.04
YAL068C	PAU8	-0.14	0.08	-0.37	0	0.91	0.3	0.17	-0.04	-0.19	0.06
YAL069W	NA	-0.19	-0.13	-0.03	0.03	0.08	0.29	-0.26	0.13	-0.12	0.06
YAR002C-A	ERP1	0.62	0.11	NA	-0.15	0.08	0.03	-0.1	-0.1	-0.06	-0.06
YAR002W	NUP60	-0.26	-0.18	-0.29	-0.15	-0.03	0.14	-0.06	0.2	-0.11	-0.11
YAR003W	SWD1	-0.03	0.02	-0.07	-0.04	0.11	0.17	-0.08	0.12	-0.09	-0.07
YAR007C	RFA1	0.52	-0.07	-0.09	0.09	0.25	0.41	-0.14	-0.05	-0.23	-0.07
YAR008W	SEN34	-0.28	-0.03	-0.03	0.23	0.2	1.16	-0.08	0.03	-0.42	0.13
YAR009C	NA	0.4	-0.32	0.18	-0.01	0.54	0.08	-0.06	0.02	0.13	0.25
YAR010C	NA	1.02	-0.36	-0.1	-0.04	0.18	0.01	-0.4	0.16	0.28	0.07
YAR014C	BUD14	-0.04	0.08	0.09	0.03	-0.09	0.16	-0.06	0.18	0.09	0.07
YAR015W	ADE1	-0.31	-0.3	-0.35	0.2	-0.27	0.35	0.25	0.23	-0.32	0
YAR018C	KIN3	-0.15	-0.12	-0.28	-0.21	0.16	0.15	-0.27	0.29	0.02	0
YAR019C	CDC15	0.22	0	0	0.07	0.05	0.04	0.04	0.01	0.01	0.33
YAR020C	PAU7	-0.07	-0.08	0.07	0.05	-0.08	0.46	0.06	0.21	-0.19	-0.01
YAR023C	NA	-0.3	-0.31	-0.27	0.1	0.12	0.4	-0.52	0.38	0.04	0.07
YAR027W	UIP3	-0.25	-0.2	-0.18	0.38	0.19	0.45	0.24	0.38	0.94	0.23
YAR028W	NA	-0.07	-0.09	-0.01	0.2	0.11	0.33	0.16	0.2	0.69	0.34
YAR029W	NA	0.5	-0.18	-0.14	0.07	-0.01	0.04	0.02	0.52	-0.07	0.05
YAR030C	NA	-0.45	-0.3	-0.5	0.03	0.02	0.27	-0.65	0.31	-0.14	0.11
YAR031W	PRM9	-0.15	0.04	-0.01	0.19	0	0.61	-0.05	0.31	0.31	0.2
YAR033W	MST28	-0.11	0.1	0.02	0.14	0.07	0.02	-0.21	0.2	0.15	0.19
YAR035W	YAT1	0.28	-0.32	0.04	-0.13	0.11	0.19	-0.06	0.21	0.11	-0.11
YAR042W	SWH1	0.02	-0.11	-0.2	0.02	0.14	0.42	-0.52	0.03	0.1	0.06
YAR047C	NA	NA	NA	NA	0.12	0.08	0.48	-0.77	0.42	0.02	0.13
YAR050W	FLO1	0.28	0.15	-0.58	-0.04	0.15	0.12	-0.09	-0.01	-0.17	0
YAR053W	NA	-0.49	-0.24	NA	0.03	NA	0.5	-0.41	0.38	-0.06	-0.18
YAR060C	NA	NA	NA	NA	-0.06	NA	0.47	NA	0.5	-0.03	NA
YAR061W	NA	-0.13	-0.07	NA	-0.01	0.02	0.2	-0.02	0.47	-0.07	-0.2
YAR062W	NA	NA	NA	NA	0.06	0.07	0.53	-0.38	0.64	-0.16	-0.04
YAR064W	NA	NA	-0.04	NA	-0.13	0	0.22	0.05	0.2	0	0.35
YAR066W	NA	NA	NA	NA	NA	0.12	1.4	NA	0.94	0.41	0.08
YAR068W	NA	-0.43	-0.29	-0.42	0.02	0.22	-0.01	-0.16	-0.04	0.45	-0.05
YAR069C	NA	-0.18	-0.15	-0.18	0.04	0.17	0.18	-0.24	0.16	-0.06	0.05
YAR070C	NA	0.01	-0.06	0.2	-0.02	0.03	0.4	-0.21	0.49	0.04	-0.33
YAR071W	PHO11	-0.32	-0.28	-0.15	-0.15	-0.41	0.34	0.02	0.33	-0.66	0.05
YAR073W	IMD1	-0.36	-0.27	-0.15	-0.3	-0.31	-0.01	-0.2	-0.18	-0.32	-0.05
YAR075W	NA	-0.2	-0.08	-0.11	-0.19	-0.66	0.11	0	0.17	-0.42	0.03
YBL001C	ECM15	-0.11	0.05	0.56	0.04	-0.03	-0.14	0.04	0.29	0.62	0.03
YBL002W	HTB2	0.12	0.06	0.06	-0.21	-0.46	-0.48	0.14	-0.05	-2.26	-0.19
YBL003C	HTA2	0.03	0	0.18	-0.14	-0.29	-0.44	0.11	0.16	-1.86	-0.11
YBL004W	UTP20	1.3	0.04	0.01	-0.07	0.08	-0.17	-0.23	0.13	-0.33	-0.09
YBL005W	PDR3	0.3	-0.11	0.09	0.28	0.02	0.57	0.04	0.44	-0.14	-0.02
YBL005W-A	NA	1.19	-0.23	0.13	0.04	0.4	-0.04	-0.39	0.14	0.26	0.02
YBL005W-B	NA	0.06	-0.12	0.02	0.26	0.49	-0.02	-0.25	0.03	0.51	0.11
YBL006C	LDB7	-0.2	0.03	0.03	0	-0.02	0.21	0.03	0.5	0.02	-0.29
YBL007C	SLA1	-0.07	-0.27	0.04	0.01	0.1	0.24	-0.04	0.56	-0.42	0.15
YBL008W	HIR1	-0.23	-0.19	0.54	-0.04	NA	0.01	0.06	0.15	-0.79	-0.32
YBL009W	ALK2	0.05	-0.26	-0.24	0.03	-0.08	0.56	0.09	0.57	-0.12	0.04
YBL010C	NA	0.04	-0.64	0.02	0.12	NA	0.72	-0.12	0.61	-0.06	-0.48
YBL011W	SCT1	-0.59	-0.58	-0.43	0.03	0.19	0.38	-0.02	0.65	-0.6	0.06
YBL012C	NA	0.68	0.3	-0.05	0	NA	0.47	0.2	0.59	-0.05	0.04
YBL013W	FMT1	-0.07	0.11	-0.03	0	NA	0.45	-0.06	1.01	-0.33	0.16
YBL014C	RRN6	-0.37	-0.13	-0.19	-0.01	NA	0.27	-0.2	0.53	0.02	-0.11
YBL015W	ACH1	-0.34	-0.41	-0.44	0.13	0.2	0.55	0.11	0.58	-0.18	0.17
YBL016W	FUS3	-0.18	-0.07	-0.12	0.05	-0.17	0.32	-0.03	0.19	-0.16	0
YBL017C	PEP1	0.07	-0.05	0.05	0.08	-0.07	0.43	-0.18	0.51	0.04	0.04
YBL018C	POP8	0.8	NA	NA	-0.2	-0.1	0.11	0.22	-0.28	-0.06	0
YBL019W	APN2	-0.11	-0.34	-0.01	0.32	0.13	1.95	-0.11	0.27	-0.08	0.09
YBL020W	RFT1	-0.19	-0.1	-0.13	0.02	0.34	0.15	0.13	-0.04	-0.65	0.06
YBL021C	HAP3	0.12	-0.17	NA	-0.03	NA	1.41	-0.2	0.38	-0.26	0.22
YBL022C	PIM1	-0.11	-0.22	-0.21	-0.17	0.38	0.37	0.13	0.13	0.02	0
YBL023C	MCM2	-0.03	-0.17	-0.12	-0.1	-0.02	0.25	0.22	0.16	-0.2	-0.06
YBL024W	NCL1	-0.17	-0.26	-0.04	-0.25	-0.25	-0.22	0.07	-0.22	-0.76	-0.18
YBL025W	RRN10	-0.03	0.22	NA	0.02	0.05	0	-0.27	0.2	-0.09	0.01
YBL026W	LSM2	0.56	NA	0.29	0.17	0.11	0.92	-0.02	0.23	-0.4	0.22
YBL027W	RPL19B	-0.03	0.18	0.02	-0.19	-0.33	-0.15	0.08	-0.23	0.12	-0.23
YBL028C	NA	0.12	0.14	0.35	-0.02	0.04	0.01	-0.08	-0.14	-0.01	0
YBL029W	NA	-0.47	-0.08	-0.15	0.01	0.1	0.38	-0.49	0.37	-0.07	-0.15
YBL030C	PET9	-0.11	-0.21	-0.02	0.04	0.28	0.1	-0.16	0.14	-1.06	0.25
YBL031W	SHE1	-0.01	-0.01	-0.16	-0.23	0.09	0.39	-0.25	0.25	-0.11	-0.02
YBL032W	HEK2	-0.12	-0.2	-0.18	-0.07	0	0.09	0.21	0.01	-0.98	0.25
YBL033C	RIB1	-0.15	-0.27	-0.18	0.11	0.2	0.65	-0.01	0.45	0.61	0.19
YBL034C	STU1	0.11	-0.04	-0.04	0.11	0.2	0.44	0.02	0.55	-0.29	0.11
YBL035C	POL12	-0.15	-0.07	-0.04	-0.4	-0.33	-0.11	0.06	-0.2	0.09	-0.25
YBL036C	NA	-0.1	-0.04	-0.08	-0.02	-0.03	0.16	0.1	0.04	0.06	0.13
YBL037W	APL3	-0.19	-0.26	-0.21	0.05	0	0.22	-0.1	0.12	0.03	-0.09
YBL038W	MRPL16	-0.17	0	-0.14	0.04	0.06	0.03	-0.09	0.35	-0.57	0.02
YBL039C	URA7	-0.27	-0.54	-0.31	-0.38	-0.59	-0.4	-0.24	-0.61	-1.11	-0.48
YBL040C	ERD2	-0.03	0.06	0.2	0.16	-0.02	0.35	0.03	0.25	-0.01	0.15
YBL041W	PRE7	-0.12	-0.07	0.26	0.07	0.35	0.61	0.15	0.29	-0.26	0.21
YBL042C	FUI1	-0.23	-0.01	0.06	0.12	-0.28	0.11	-0.11	0.24	-0.81	0.17
YBL043W	ECM13	-0.24	0.07	-0.15	0.1	0.2	0.93	-0.41	0.65	-0.07	0.08
YBL044W	NA	-0.61	-0.03	NA	-0.01	NA	0.41	-0.26	0.2	-0.01	NA
YBL045C	COR1	-0.07	-0.13	0.04	-0.01	-0.11	0.22	-0.11	0.06	-0.43	0.18
YBL046W	PSY4	0.01	-0.26	-0.15	0	NA	0.64	-0.46	0.41	-0.1	0.38
YBL047C	EDE1	-0.17	-0.23	-0.18	0.04	0.09	0.2	-0.04	0.28	-0.06	0.04
YBL048W	RRT1	-0.39	-0.08	-0.13	0.04	0.1	0.7	-0.04	0.96	0.01	-0.15
YBL049W	MOH1	-0.14	NA	NA	0.01	0.04	0.46	-0.12	0.71	-0.12	-0.07
YBL050W	SEC17	0.8	-0.03	0.31	0.34	0.21	0.53	-0.07	1.05	0.11	0.24
YBL051C	PIN4	0.34	-0.23	-0.02	0.05	0.14	0.31	0.29	0.22	-0.38	0.13
YBL052C	SAS3	-0.1	-0.15	-0.11	-0.08	0.08	0.09	-0.07	0.29	-0.45	-0.05
YBL053W	NA	-0.26	-0.25	-0.2	0	NA	0.37	-0.05	0.33	-0.32	-0.01
YBL054W	TOD6	-0.17	-0.17	-0.21	-0.08	NA	0.24	0.1	0.24	-0.63	-0.18
YBL055C	NA	0.08	-0.12	-0.1	0.21	NA	1.63	-0.12	1.12	0.28	0.16
YBL056W	PTC3	-0.3	-0.21	-0.25	0.06	0.23	0.09	0.07	0.32	0.16	0.14
YBL057C	PTH2	-0.1	-0.02	-0.15	0.07	0	0.48	-0.14	0.58	0.05	0.09
YBL058W	SHP1	-0.51	-0.28	-0.06	0.05	0.43	0.48	-0.13	0.41	-0.17	0.02
YBL059W	NA	-0.09	0.21	0.21	0.15	NA	1.74	0.3	1.44	-0.03	0.2
YBL060W	YEL1	0.19	-0.08	0.25	0.04	NA	0.35	-0.08	0.29	-0.36	0.13
YBL061C	SKT5	-0.39	-0.11	NA	-0.09	-0.11	0.27	-0.12	0.23	0.04	0.02
YBL062W	NA	0.02	0.01	0.06	-0.04	-0.03	0.23	0.34	0.3	-0.15	0.21
YBL063W	KIP1	0.32	-0.06	-0.11	-0.09	-0.01	0.11	-0.06	0.35	-0.11	-0.02
YBL064C	PRX1	-0.06	-0.11	0	0.35	0.62	1.79	0.11	1.52	-0.38	0.19
YBL065W	NA	0.25	NA	-0.36	-0.05	NA	-0.09	0.07	0.37	-1.02	0.16
YBL066C	SEF1	0.03	-0.29	-0.01	-0.56	0.25	0.1	-0.54	-0.12	0.3	0.05
YBL067C	UBP13	0.35	-0.16	0.11	0.09	0.09	0.21	-0.26	0.56	-0.31	0.05
YBL068W	PRS4	0	-0.13	-0.2	-0.08	-0.16	0.09	-0.23	0.41	0.18	0.05
YBL069W	AST1	-0.05	-0.11	-0.25	0.15	0.06	0.38	-0.09	0.43	-0.05	0.01
YBL070C	NA	-0.16	-0.32	0.17	-0.02	0	0.24	0.02	0.48	-0.24	0.04
YBL071C	NA	0.08	-0.02	-0.04	-0.13	-0.22	0.15	0.21	0.72	-0.11	0.04
YBL072C	RPS8A	0.02	-0.06	0.03	0.06	-0.12	-0.04	0.02	-0.15	0.13	-0.11
YBL073W	NA	NA	NA	NA	NA	NA	0.83	-0.05	1.05	-0.07	NA
YBL074C	AAR2	NA	NA	NA	0.03	NA	0.79	0.27	1	-0.04	-0.34
YBL075C	SSA3	-0.16	-0.46	-0.08	-0.19	0.79	0.53	-0.12	0.49	-0.3	-0.11
YBL076C	ILS1	0.21	NA	-0.63	0.08	0.14	-0.04	-0.07	0.41	-0.02	-0.12
YBL077W	NA	-0.1	-0.02	0.15	-0.02	-0.02	0.01	-0.02	0.44	-0.07	0.09
YBL078C	ATG8	NA	NA	NA	0.01	0.4	0.52	-0.05	1.44	0.39	0.14
YBL079W	NUP170	-0.05	0.07	-0.19	0.13	NA	0.21	0.11	0.31	0.09	0.11
YBL080C	PET112	-0.01	0	0.16	0.02	0.29	0.27	0.06	0.15	-0.04	0.01
YBL081W	NA	0.06	-0.18	-0.01	0.03	-0.06	0.01	-0.15	0.1	-0.21	-0.09
YBL082C	ALG3	0.15	-0.44	-0.04	-0.11	-0.01	0.13	0	-0.21	-0.13	0
YBL083C	NA	-0.15	-0.27	0.01	-0.17	0.09	0.36	-0.05	-0.1	-0.26	0.16
YBL084C	CDC27	-0.1	-0.17	-0.17	0.03	0.48	0.1	0.08	0.02	-0.13	0.03
YBL085W	BOI1	-0.19	-0.11	-0.22	-0.18	-0.21	-0.03	0.02	-0.07	-0.12	-0.09
YBL086C	NA	-0.14	0	0.08	-0.32	-0.3	-0.18	-0.16	-0.16	-0.22	-0.19
YBL087C	RPL23A	-0.07	0.08	0.13	-0.3	-0.3	-0.13	-0.13	-0.05	-0.17	-0.26
YBL088C	TEL1	-0.11	-0.29	-0.22	0.01	-0.04	0.19	-0.17	0	-0.21	-0.03
YBL089W	AVT5	0.04	-0.05	0	0.06	0.09	0.09	-0.05	0.14	-0.16	-0.01
YBL090W	MRP21	-0.15	0.3	-0.2	0.23	0.33	0.86	0.24	0.37	-0.07	0.13
YBL091C	MAP2	-0.25	-0.27	-0.11	-0.12	0.21	0.03	0	0.09	0.11	-0.11
YBL092W	RPL32	-0.01	-0.07	-0.17	-0.05	-0.57	-0.09	0	-0.14	-0.07	-0.08
YBL093C	ROX3	-0.08	-0.07	-0.02	0.04	0	0.11	0.1	0.14	0.02	-0.11
YBL094C	NA	-0.22	-0.32	0.11	0.12	0.08	0.39	-0.14	0.24	-0.42	0.03
YBL095W	NA	-0.01	-0.17	-0.05	-0.1	0.14	0.14	-0.16	0.21	-0.12	-0.06
YBL096C	NA	-0.12	-0.13	-0.22	0.04	-0.08	0.29	0	0.13	-0.19	0.14
YBL097W	BRN1	0.09	-0.08	0.05	0.06	NA	0.53	-0.25	0.15	-0.07	-0.09
YBL098W	BNA4	-0.21	-0.03	0.06	0.08	-0.03	0.31	-0.33	0.29	-0.15	0.14
YBL099W	ATP1	-0.21	-0.27	-0.22	0.12	0.1	0.07	-0.1	0.27	-0.39	0.13
YBL100C	NA	-0.44	-0.42	-0.2	0.01	0.08	0.01	-0.21	0.2	-0.43	0.2
YBL101C	ECM21	-0.04	-0.29	-0.33	0.1	0.17	0.19	-0.38	0.12	0.3	0.02
YBL102W	SFT2	-0.14	-0.2	0.03	0.12	0.02	0.31	0	0.49	0.9	0.2
YBL103C	RTG3	0	0.07	0.19	0.02	-0.06	0.46	-0.29	0.2	0.27	0.1
YBL104C	NA	0	-0.01	-0.07	0.06	0.18	0.44	-0.08	0.27	0.04	0.07
YBL105C	PKC1	0	0.02	0.13	0.01	0.11	0.32	-0.12	0.26	-0.02	0.08
YBL106C	SRO77	-0.03	-0.2	-0.1	-0.03	0.04	0.33	-0.06	-0.1	0.07	-0.07
YBL107C	NA	-0.05	-0.03	0.02	0	0.25	0.44	-0.2	0.27	-0.45	0.11
YBL108W	NA	0.03	0.1	0.27	-0.1	0.14	0.22	0.02	0.32	-0.3	0.13
YBL109W	NA	0.09	0.13	0.17	-0.06	0.13	-0.05	0.01	0.14	0	-0.08
YBL111C	NA	0.04	-0.27	-0.18	0.01	0.07	0.23	-0.17	0.23	-0.23	-0.11
YBL112C	NA	0.07	-0.2	0.02	0.01	0.1	0.06	-0.22	0.18	-0.38	-0.08
YBL113C	NA	0.01	0.03	0.01	0.17	-0.09	-0.2	0.07	0.3	-1.05	-0.07
YBR001C	NTH2	-0.17	-0.12	-0.09	0.06	0.18	0.63	-0.35	0.5	-0.25	0.17
YBR002C	RER2	-0.3	-0.02	0.05	-0.03	-0.05	0.02	-0.21	0.19	-0.38	0.14
YBR003W	COQ1	0.16	0.06	0.02	0.04	0.01	0.36	-0.15	0.3	-0.02	-0.02
YBR004C	GPI18	-0.15	0.01	-0.06	0.36	-0.01	0.28	0.08	0.28	1.15	-0.02
YBR005W	RCR1	-0.17	-0.15	-0.05	0.41	0.09	0.36	-0.24	0.46	1.69	-0.13
YBR006W	UGA2	-0.1	-0.1	0.03	0.1	-0.04	0.23	-0.05	0.13	0.32	0.11
YBR007C	DSF2	-0.14	-0.11	-0.02	0	0.05	-0.01	-0.29	0.04	0.1	-0.06
YBR008C	FLR1	0.06	0.04	0.3	-0.04	2.05	-0.09	0.01	0.57	-1.46	-0.2
YBR009C	HHF1	-0.12	-0.07	0.28	-0.07	-0.45	-0.42	0.15	0.1	-1.7	-0.25
YBR010W	HHT1	0.06	0.06	0.24	0.24	-0.33	-0.27	0.11	0.16	-1.24	-0.04
YBR011C	IPP1	-0.3	0.03	-0.18	0.2	0.07	0.29	0.13	-0.05	0.61	0.32
YBR012C	NA	0.05	0.11	0.17	0	NA	0.22	0.08	0.25	-0.06	-0.01
YBR012W-A	NA	0.77	-0.02	0.04	-0.01	0.28	-0.03	-0.37	0.04	0.25	-0.12
YBR012W-B	NA	-0.02	-0.18	0.05	0.18	0.1	0.1	0.01	0.07	0.16	0.2
YBR013C	NA	0.09	-0.2	0.26	0.03	NA	-0.14	-0.11	0.14	-0.02	0.03
YBR014C	GRX7	0.06	-0.18	0.1	0.1	0.17	0.33	0.05	0.68	0.36	-0.12
YBR015C	MNN2	-0.07	-0.07	0.22	-0.12	-0.2	-0.13	0.06	0.13	-1.26	-0.06
YBR016W	NA	-0.01	0.01	-0.15	0.74	0.13	0.22	0.09	0.07	0.93	0.21
YBR017C	KAP104	-0.13	-0.35	-0.17	0.03	-0.14	0	-0.03	0.36	-0.13	-0.04
YBR018C	GAL7	0.06	0.09	0.14	-0.08	0.07	0.24	-0.24	0.5	-0.2	0.08
YBR019C	GAL10	0.15	-0.02	0.02	-0.03	0.06	0.2	-0.03	0.58	0.26	-0.19
YBR020W	GAL1	0.17	-0.13	-0.12	-0.04	-0.09	0.26	0.14	0.28	-0.01	-0.19
YBR021W	FUR4	-0.09	-0.07	-0.02	0.06	NA	0.3	-0.01	0.34	-0.05	0.03
YBR022W	POA1	-0.16	0	-0.05	0.02	0.16	0.38	-0.28	0.56	0.01	-0.15
YBR023C	CHS3	0.03	-0.11	0.06	-0.04	-0.02	0.13	-0.09	0.22	-0.32	0.04
YBR024W	SCO2	-0.12	-0.05	-0.11	0.23	0.16	0.26	-0.07	0.64	0.46	0.11
YBR025C	OLA1	0.01	-0.13	-0.02	-0.17	0.26	0.05	0.01	0.41	-0.63	-0.06
YBR026C	ETR1	-0.21	-0.13	0	0.12	0.21	0.18	-0.07	0.65	0.19	-0.33
YBR027C	NA	-0.16	-0.16	-0.15	0.03	0	0.25	-0.17	0.58	-0.16	0.02
YBR028C	NA	0.6	-0.12	-0.19	0.08	-0.02	0.03	0.11	0.33	-0.25	0.08
YBR029C	CDS1	-0.3	-0.24	-0.27	-0.12	0.03	-0.01	0.02	-0.06	0.14	-0.08
YBR030W	RKM3	-0.06	-0.07	-0.12	0.04	0.02	0.02	-0.02	0.22	-0.31	-0.43
YBR031W	RPL4A	-0.36	-0.18	-0.27	0.07	-0.31	-0.08	-0.01	-0.05	-0.4	-0.26
YBR032W	NA	-0.26	-0.05	-0.26	-0.24	0.73	-0.06	-0.24	-0.14	-0.49	-0.12
YBR033W	EDS1	0.11	0.13	0.19	-0.25	-0.27	-0.17	-0.18	-0.26	-0.81	-0.13
YBR034C	HMT1	-0.04	0.03	-0.15	0.09	-0.24	-0.04	0.17	0.07	-0.5	0.03
YBR035C	PDX3	0.21	-0.06	0.02	0.27	0.05	0.18	-0.09	0.53	0.54	0.21
YBR036C	CSG2	-0.23	-0.21	-0.08	0.26	0.03	0.12	0.06	0.06	0.3	0.22
YBR037C	SCO1	-0.37	-0.44	-0.45	0.06	0.08	0.27	0.25	0.22	-0.35	-0.05
YBR038W	CHS2	0.02	-0.03	0.18	0.01	0.1	0.04	0.12	0.25	-0.03	0.08
YBR039W	ATP3	0.14	0.1	0.17	-0.13	0.2	0.09	0.09	0.09	-0.25	0.1
YBR040W	FIG1	-0.22	-0.1	0	NA	-0.06	NA	-0.84	0.79	-0.06	-0.1
YBR041W	FAT1	-0.45	-0.15	-0.08	-0.09	-0.04	-0.24	-0.01	0.05	-0.26	-0.08
YBR042C	CST26	-0.13	-0.03	0.15	-0.08	0.01	-0.09	-0.1	-0.23	-0.22	0.07
YBR043C	QDR3	-0.06	0.06	0.05	-0.09	0.05	0	0.02	0.26	0.06	-0.07
YBR044C	TCM62	-0.22	0.01	-0.09	-0.03	0.06	-0.02	-0.06	0.28	0.06	NA
YBR045C	GIP1	0.14	0.1	0.17	NA	NA	NA	-0.62	1.41	-0.3	NA
YBR046C	ZTA1	0.07	0.06	0.29	0.09	0.18	0.12	0.08	0.14	0.34	0.09
YBR047W	FMP23	-0.07	-0.05	-0.03	-0.15	-0.12	0.01	-0.02	-0.01	-0.05	-0.03
YBR048W	RPS11B	0.06	0.19	-0.1	-0.08	-0.23	-0.21	0.08	-0.16	-0.04	-0.12
YBR049C	REB1	-0.01	0.05	0.22	-0.02	-0.09	-0.07	0.03	-0.04	-0.22	-0.1
YBR050C	REG2	0.31	0.18	-0.02	0.09	NA	0	0.05	0.11	-0.02	-0.01
YBR051W	NA	NA	0.34	0.02	-0.06	0.01	-0.07	0.22	-0.05	-0.03	-0.09
YBR052C	RFS1	-0.05	-0.02	0.02	0.29	0.47	0.46	0.18	0.4	-0.04	0.32
YBR053C	NA	-0.03	-0.04	-0.01	0.01	0.31	0.2	0.16	0.44	-0.18	0.63
YBR054W	YRO2	-0.17	0	-0.08	-0.54	0.51	-0.41	-0.14	0.3	-0.61	0.73
YBR055C	PRP6	-0.03	-0.05	0.15	-0.03	0.1	-0.06	0.01	0.13	-0.58	0.05
YBR056W	NA	-0.02	0.11	0.19	0.48	0.16	0.18	0.25	0.46	0.12	0.24
YBR057C	MUM2	-0.01	0.08	0.1	0.08	0.16	0.39	0.18	0.37	-0.14	0.14
YBR058C	UBP14	-0.18	-0.15	-0.14	-0.15	0.06	-0.09	0.05	0.11	-0.51	0.26
YBR059C	AKL1	0.35	-0.12	0.19	0.02	0.09	0.07	-0.06	0.36	-0.12	0.03
YBR060C	ORC2	0.25	-0.25	0.1	0.04	0.07	0.21	0.11	0.22	-0.18	-0.08
YBR061C	TRM7	0.19	0.07	0.03	0	-0.06	-0.15	-0.07	-0.18	-0.3	-0.05
YBR062C	NA	0.08	0.12	0.72	0.08	0.27	0.29	0.1	0.22	-0.24	-0.02
YBR063C	NA	-0.15	-0.27	-0.75	-0.05	NA	0.44	0.27	0.42	-0.12	-0.17
YBR064W	NA	-0.1	-0.18	1.05	-0.02	0.11	0.02	-0.2	0.83	-0.11	-0.18
YBR065C	ECM2	0.13	-0.13	-0.14	-0.02	0.17	0.23	-0.33	0.15	0.1	-0.01
YBR066C	NRG2	0.01	-0.03	0.44	0.08	-0.02	0.27	-0.03	0.1	0.07	-0.02
YBR067C	TIP1	-0.04	-0.01	0.06	-0.33	1	0.72	-0.03	-0.45	-0.69	0.28
YBR068C	BAP2	-0.18	-0.22	0.05	0.35	0.16	0.37	0.09	0.65	0.14	0.01
YBR069C	TAT1	-0.01	-0.23	-0.13	-0.18	-0.3	-0.2	-0.01	-0.36	-0.48	-0.15
YBR070C	ALG14	-0.05	-0.07	-0.23	0	0.08	0.26	0.11	0.39	-0.3	0.07
YBR071W	NA	0.38	-0.03	0.28	0.03	-0.04	0.07	0.15	0.26	0.39	-0.13
YBR072W	HSP26	0.04	0.03	0.12	0.26	1.36	0.29	0.09	0.18	-0.5	0.14
YBR073W	RDH54	0.06	-0.23	-0.17	-0.05	-0.01	0.25	-0.1	0.02	-0.04	-0.12
YBR074W	NA	0.47	-0.01	-0.09	-0.07	-0.07	0.29	-0.53	0.41	-0.19	-0.01
YBR076W	ECM8	0.02	0.12	0	-0.01	-0.1	1.09	-0.1	0.71	-0.03	-0.02
YBR077C	SLM4	0.02	0.14	0.17	0.01	0.04	-0.08	-0.13	0.15	0.03	-0.07
YBR078W	ECM33	0.4	-0.13	0.03	-0.24	-0.24	-0.32	0.13	0.14	0.38	-0.22
YBR079C	RPG1	0.26	-0.14	-0.14	-0.08	0.03	-0.09	-0.27	0.28	-0.44	-0.07
YBR080C	SEC18	0.11	-0.1	0.24	0.03	0.14	0.1	-0.01	0.18	0.05	-0.01
YBR081C	SPT7	0.02	0.03	0.19	-0.05	-0.09	0.03	-0.05	0	0.04	0.03
YBR082C	UBC4	-0.1	0.05	0.32	0.06	0.32	0.22	0.12	0.13	0.08	0
YBR083W	TEC1	0.12	-0.2	-0.12	0.08	-0.09	0.34	-0.06	0.33	-0.21	-0.08
YBR084C-A	RPL19A	0.26	0.06	0.06	-0.12	-0.24	-0.09	0.08	-0.12	0.14	-0.23
YBR084W	MIS1	0.12	0.03	-0.12	0.02	0.37	0.02	-0.14	-0.08	-0.17	-0.03
YBR085W	AAC3	0.02	-0.1	-0.16	-0.12	0.13	0.2	-0.08	0.67	-0.29	-0.07
YBR086C	IST2	0.07	-0.02	0.07	-0.01	-0.1	-0.04	-0.14	0.11	-0.08	-0.07
YBR087W	RFC5	0.07	0.17	0.13	-0.04	-0.12	0.25	0.4	0.33	-0.61	-0.08
YBR088C	POL30	-0.02	0.02	0	-0.03	-0.24	0.06	0.09	0.01	-0.77	0.02
YBR089C-A	NHP6B	0.13	NA	NA	-0.05	-0.25	0.03	0.11	0.17	-0.63	-0.16
YBR089W	NA	0.14	0.1	0.2	0.04	0.24	0.24	0.06	0.47	0.15	-0.07
YBR090C	NA	0.32	0.06	-0.02	0.09	-0.03	0.1	0.19	-0.03	0.21	0.02
YBR091C	TIM12	-0.22	0.18	-0.22	0	0.01	-0.1	-0.01	-0.06	-0.25	-0.07
YBR092C	PHO3	-0.12	0.06	-0.03	-0.44	-0.62	-0.25	-0.18	-0.32	-1.3	-0.11
YBR093C	PHO5	-0.13	-0.02	-0.14	-0.25	-0.39	0.05	-0.1	-0.08	-0.77	0.04
YBR094W	PBY1	0.02	-0.06	0.24	-0.08	0.2	0.15	-0.06	0.07	-0.29	0
YBR095C	RXT2	0.08	0.02	0.22	0.01	0	0.05	-0.08	0	-0.17	-0.04
YBR096W	NA	0.26	0.15	0.05	0.14	0.06	0.2	0.44	0.06	-0.27	0.09
YBR097W	VPS15	-0.18	-0.09	-0.05	-0.09	-0.1	-0.04	-0.12	0.05	-0.24	-0.06
YBR098W	MMS4	0.12	-0.13	-0.25	0.04	0.05	0.38	-0.03	0	0.03	-0.04
YBR099C	NA	0.05	0.13	-0.07	0	0.03	0.1	-0.07	0.05	-0.33	-0.08
YBR101C	FES1	0.08	0	0.12	-0.06	0.34	0.19	0.21	0.08	-0.06	-0.1
YBR102C	EXO84	0.16	0.09	-0.01	-0.15	-0.11	0.04	-0.17	-0.17	0.11	-0.02
YBR103W	SIF2	0.33	0.09	-0.08	0	-0.1	0.3	-0.08	-0.09	0.07	-0.1
YBR104W	YMC2	-0.19	-0.07	-0.33	0.07	-0.05	0.56	-0.21	0.18	0.52	0.01
YBR105C	VID24	0.5	0.06	-0.08	0.01	0.12	0.21	0.15	0.22	-0.06	-0.12
YBR106W	PHO88	0.1	0.04	0.02	0.08	0.45	0.2	0.1	-0.12	-0.2	0.18
YBR107C	IML3	-0.13	-0.42	-0.24	-0.01	NA	-0.04	0	0.02	-0.15	NA
YBR108W	AIM3	0.17	-0.12	-0.15	0.06	0.2	0.29	-0.2	0.06	0.06	0.1
YBR109C	CMD1	0.14	0.01	0.18	0.12	0.09	0.23	0.19	0.2	0.57	0.16
YBR110W	ALG1	0.28	-0.1	-0.28	0.03	0.22	0.08	-0.11	-0.04	0.29	0.11
YBR111C	YSA1	-0.04	-0.1	-0.02	0.17	0.12	0.33	0.26	0.38	0.17	0.31
YBR112C	CYC8	-0.02	-0.11	-0.16	0.14	0.16	0.13	-0.07	0.11	-0.26	0.09
YBR113W	NA	0.03	-0.05	-0.06	0.06	0	0.17	-0.06	0.13	-0.34	-0.07
YBR114W	RAD16	0.09	0.04	-0.03	0.11	0.28	0.1	0.1	-0.14	-0.11	0.03
YBR115C	LYS2	-0.14	-0.28	-0.27	-0.05	0.15	0.15	-0.3	0.11	0.45	0.11
YBR116C	NA	-0.29	-0.06	-0.15	-0.17	0.04	0.11	0.06	0.28	-0.03	0.41
YBR117C	TKL2	-0.31	-0.21	-0.28	0.02	-0.02	0.36	0.17	0.2	0.19	0.06
YBR118W	TEF2	-0.11	-0.27	-0.06	0.12	0.14	0.18	0.01	0.13	0.11	0.15
YBR119W	MUD1	0.35	0.1	-0.15	0.01	0.07	0.38	-0.34	0.19	-0.08	0.05
YBR120C	CBP6	0.01	-0.32	-0.26	0	0.08	0.25	0.03	0.22	-0.12	0.17
YBR121C	GRS1	-0.21	-0.24	-0.09	-0.05	0.35	0.07	0.01	0.12	0.16	0.03
YBR122C	MRPL36	0.15	0.04	-0.15	0.09	0.08	0.24	-0.16	0.38	-0.1	0.07
YBR123C	TFC1	0.21	-0.06	0.09	-0.02	0.14	0.11	-0.16	-0.01	-0.09	-0.01
YBR124W	NA	0.41	-0.17	0.23	-0.03	NA	0.64	-0.16	0.46	-0.23	NA
YBR125C	PTC4	0.02	-0.09	-0.04	0.07	0.21	0.34	0.31	0.33	0.02	-0.03
YBR126C	TPS1	-0.32	-0.26	-0.1	0.35	0.52	0.49	-0.17	0.26	0.09	0.38
YBR127C	VMA2	-0.05	-0.29	-0.32	-0.09	0.07	0	-0.06	-0.1	0.48	0.07
YBR128C	ATG14	0.06	-0.01	-0.01	-0.01	0.11	0.32	-0.24	0.18	0.11	-0.06
YBR129C	OPY1	0.49	-0.02	0.14	0.06	0.12	0.4	-0.25	0.3	-0.25	-0.24
YBR130C	SHE3	0.2	-0.13	-0.16	0.09	0.04	0.19	0.04	0.16	-0.2	0.08
YBR131W	CCZ1	1.15	-0.01	-0.08	-0.05	0.04	0.17	-0.11	0.21	0	-0.05
YBR132C	AGP2	0.1	0.21	0.11	0.12	0.07	0.35	0.1	0.39	0.19	0.29
YBR133C	HSL7	0.44	-0.13	-0.33	-0.05	0.09	-0.17	0.16	0.18	-0.5	0.01
YBR134W	NA	-0.31	-0.24	-0.22	-0.01	0.13	0.09	-0.04	0.37	0.08	-0.08
YBR135W	CKS1	-0.07	-0.2	-0.17	-0.07	0.14	0.2	-0.19	0.06	-0.2	-0.07
YBR136W	MEC1	-0.07	0.08	-0.01	0.08	-0.06	0.03	-0.02	0.11	0.04	-0.03
YBR137W	NA	0.14	0.25	0.17	0.01	0.01	0.06	0.2	0.18	0.32	-0.07
YBR138C	NA	0.13	0.12	0.26	-0.04	-0.42	-0.2	0.2	0.72	-0.12	-0.29
YBR139W	NA	0.08	-0.04	0.11	0.24	0.25	0.35	0.07	0.64	0.28	0.22
YBR140C	IRA1	0.43	-0.16	-0.19	-0.18	0.21	-0.12	-0.5	0.34	0.13	-0.26
YBR141C	NA	-0.1	-0.04	-0.06	0.04	0.06	0.44	-0.16	0.93	-0.13	0.08
YBR142W	MAK5	-0.09	-0.11	-0.04	-0.2	0.05	-0.17	0.28	-0.09	-0.25	-0.05
YBR143C	SUP45	-0.37	-0.45	-0.48	0	-0.05	-0.1	-0.17	-0.03	0.24	0.01
YBR144C	NA	-0.3	-0.38	-0.39	-0.37	0.15	0.03	-0.17	0.14	0.03	0.15
YBR145W	ADH5	-0.47	-0.35	-0.24	-0.36	1.19	0.25	-0.38	0.33	0.57	0.56
YBR146W	MRPS9	0.11	0.07	-0.12	0	-0.06	0.31	0.28	0.41	-0.17	0.17
YBR147W	RTC2	0.25	0.21	0.02	0.08	NA	0.95	-0.44	0.72	1.55	0.2
YBR148W	YSW1	0.94	0.02	0.13	0.23	0.2	0.25	-0.25	0.66	0.29	0.07
YBR149W	ARA1	0.25	-0.16	-0.09	0.33	0.4	0.27	-0.18	0.35	0.3	0.18
YBR150C	TBS1	-0.55	-0.3	-0.4	-0.18	0.22	0.08	-0.25	-0.18	0.15	-0.21
YBR151W	APD1	-0.33	-0.46	-0.29	0.05	-0.04	0.16	0.13	0.07	0.01	0.16
YBR152W	SPP381	-0.06	0.12	-0.08	0.1	NA	0.39	-0.08	0.41	-0.07	-0.6
YBR153W	RIB7	0.03	0.16	0.08	0.01	0.02	0.19	0.07	0.47	-0.16	0.05
YBR154C	RPB5	-0.09	-0.33	0.22	0.02	-0.15	-0.04	0.13	-0.09	-0.01	-0.1
YBR155W	CNS1	0.07	-0.07	0.09	0.05	-0.1	0.83	0.06	0.53	-0.37	-0.05
YBR156C	SLI15	-0.04	-0.09	-0.07	-0.09	-0.03	0.15	0.11	0.06	0.05	-0.02
YBR157C	ICS2	-0.02	NA	NA	-0.11	-0.13	-0.09	0.13	-0.03	-0.04	-0.13
YBR158W	AMN1	0.16	-0.12	-0.07	-0.14	-0.26	0.18	-0.02	-0.1	-0.13	0.01
YBR159W	IFA38	0.04	-0.25	-0.19	0.09	-0.03	0.13	0.09	0.01	-0.15	0.08
YBR160W	CDC28	0	-0.23	-0.16	-0.11	0	0.09	0.11	0.05	-0.07	-0.1
YBR161W	CSH1	0.01	-0.89	NA	-0.05	-0.07	0.05	-0.1	0.16	-0.11	-0.07
YBR162C	TOS1	-0.29	-0.21	-0.02	0.05	-0.39	0.01	-0.06	-0.2	0.68	0.09
YBR162W-A	YSY6	0.27	NA	0.2	0.08	-0.07	-0.07	0.09	-0.06	0.43	0
YBR163W	EXO5	-0.12	-0.18	-0.04	0.06	0.02	0.4	-0.03	0.12	-0.08	0.09
YBR164C	ARL1	-0.13	-0.1	0.11	-0.12	0.21	-0.02	0.21	0.13	0.46	0.05
YBR165W	UBS1	-0.32	-0.36	-0.12	0.02	0.03	-0.05	0.19	0.1	0.03	-0.06
YBR166C	TYR1	0.07	-0.35	-0.44	-0.11	0.08	-0.07	-0.31	0.12	0.21	-0.02
YBR167C	POP7	0.56	-0.05	-0.15	0.05	0.13	0.16	NA	0.15	NA	0.07
YBR168W	PEX32	0.46	-0.1	0.06	-0.09	-0.05	-0.08	-0.31	0.04	0.13	-0.05
YBR169C	SSE2	-0.18	-0.34	0.05	NA	0.53	-0.62	-0.1	0.27	0.1	0.25
YBR170C	NPL4	-0.03	0.07	-0.04	0.12	0.22	0.45	0.1	0.13	0.17	0.15
YBR171W	SEC66	-0.02	0.07	0.02	0.12	0.21	0.31	0.17	0.17	0.1	0.19
YBR172C	SMY2	-0.08	-0.12	-0.19	-0.11	-0.04	-0.05	0.13	-0.16	-0.4	-0.12
YBR173C	UMP1	-0.21	-0.26	-0.3	0.17	0.41	0.04	0.16	0	-0.13	0.08
YBR174C	NA	-1.28	-0.08	-1.21	0.08	NA	0.3	-0.33	0.15	-0.02	-0.49
YBR175W	SWD3	0.09	-0.07	-0.18	0.03	0.16	0.46	-0.07	0.17	-0.27	-0.12
YBR176W	ECM31	-0.12	-0.11	-0.07	0	0.09	0.2	-0.04	0.2	-0.11	-0.07
YBR177C	EHT1	0.27	-0.06	-0.28	0.09	-0.01	0	-0.08	-0.02	0.46	0.06
YBR178W	NA	-0.06	0.83	0.01	0	0.03	0.01	-0.28	0.19	0.47	0.12
YBR179C	FZO1	-0.05	-0.09	-0.07	-0.2	-0.26	-0.05	0.08	0.12	-0.08	0.1
YBR180W	DTR1	-0.29	-0.18	-0.13	-0.04	0.07	0.25	-0.24	0.27	0	0.08
YBR181C	RPS6B	-0.15	-0.11	-0.08	-0.34	-0.5	-0.27	0.09	-0.18	0.02	-0.35
YBR182C	SMP1	-0.28	0.1	-0.24	0	NA	0.04	-0.24	0.14	-0.15	0.32
YBR183W	YPC1	-0.07	-0.13	-0.19	-0.07	0.08	0.23	-0.06	0.3	-0.19	0.04
YBR184W	NA	0.04	-0.01	-0.24	-0.01	-0.07	0.26	-0.14	0.4	-0.19	-0.13
YBR185C	MBA1	-0.14	-0.12	0.06	0.03	0.09	0.26	0.06	0.21	-0.01	-0.03
YBR186W	PCH2	-0.1	-0.01	-0.17	-0.07	-0.17	-0.06	0.08	-0.12	-0.37	-0.01
YBR187W	GDT1	-0.24	-0.08	-0.23	0	-0.25	-0.12	-0.19	-0.14	-0.7	-0.11
YBR188C	NTC20	-0.25	-0.28	-0.08	NA	0.08	0.99	-0.02	0.83	-0.14	-0.01
YBR189W	RPS9B	0.01	0.07	-0.05	-0.3	-0.65	-0.21	0.12	-0.33	-0.04	-0.3
YBR190W	NA	-0.1	-0.12	-0.11	-0.03	-0.38	0.04	-0.05	0.04	0.09	-0.21
YBR191W	RPL21A	0.05	0.05	-0.38	-0.17	-0.8	-0.12	0.14	-0.14	-0.03	-0.25
YBR192W	RIM2	-0.21	-0.12	-0.12	-0.01	-0.08	0.29	0.14	0.19	0.09	-0.2
YBR193C	MED8	-0.21	-0.1	-0.05	0.08	0.21	0.17	0.01	0.22	0.03	-0.27
YBR194W	AIM4	-0.03	0.08	NA	-0.07	0.04	0.31	-0.13	0	-0.14	0.13
YBR195C	MSI1	0.13	0.12	0.08	-0.01	-0.16	0.27	0	0.22	-0.09	-0.03
YBR196C	PGI1	-0.44	-0.41	-0.1	-0.18	0.05	0.12	-0.03	0.09	-0.6	0.48
YBR197C	NA	-0.25	-0.11	-0.07	-0.09	-0.04	0.12	-0.02	0.03	0.1	0.14
YBR198C	TAF5	-0.35	-0.36	-0.27	-0.15	-0.04	0.07	-0.07	-0.03	0.24	-0.12
YBR199W	KTR4	-0.09	-0.09	-0.1	0.12	-0.13	0.22	0.2	0.31	0.07	0.18
YBR200W	BEM1	-0.13	-0.32	-0.09	-0.15	-0.04	0.1	-0.08	0.01	0.11	-0.08
YBR201W	DER1	0.18	0.54	0.34	0.02	0	0.19	-0.13	0.58	0.17	0.05
YBR202W	MCM7	-0.15	-0.15	-0.3	0.02	0.03	-0.04	0.19	0	-0.16	0.25
YBR203W	COS111	0.11	-0.34	-0.13	-0.05	0.1	0.03	-0.2	0.19	0.09	-0.11
YBR204C	NA	0.18	-0.18	-0.48	-0.05	0.06	0.29	-0.05	0.32	0.05	0.14
YBR205W	KTR3	-0.27	-0.38	-0.35	-0.09	-0.08	0.07	0.01	-0.08	0.16	-0.01
YBR206W	NA	-0.32	-0.25	-0.71	0.04	-0.06	0.11	0.04	0.15	0.06	-0.15
YBR207W	FTH1	-0.2	-0.22	-0.13	-0.03	-0.06	0.19	0.14	0.07	0.3	-0.04
YBR208C	DUR1,2	-0.57	-0.55	-0.37	-0.2	0.1	0.14	-0.19	-0.01	0.39	0.02
YBR209W	NA	-0.2	-0.35	-0.09	-0.06	NA	0.25	-0.3	0.67	-0.21	-0.15
YBR210W	ERV15	-0.13	-0.16	-0.26	-0.06	0.02	0.34	-0.14	0.25	-0.18	-0.03
YBR211C	AME1	0.15	0	-0.02	NA	0.09	0.83	-0.07	1.16	0.03	0.04
YBR212W	NGR1	-0.1	-0.14	-0.16	0.07	0.22	0.25	-0.04	0.24	0.11	0.12
YBR213W	MET8	1.45	-0.19	-0.47	0.21	-0.04	0.1	-0.94	-0.1	0.11	-0.24
YBR214W	SDS24	0.44	0.1	0.09	-0.03	0.24	-0.05	-0.01	0.07	0.09	0.06
YBR215W	HPC2	-0.03	-0.34	-0.32	-0.02	-0.01	0.13	0.01	-0.16	0	-0.07
YBR216C	YBP1	0.06	-0.4	-0.12	0.07	0.24	0.19	-0.07	-0.04	0.14	0
YBR217W	ATG12	-0.01	0.3	0.15	0.04	0.37	-0.03	-0.46	0.19	0.03	-0.03
YBR218C	PYC2	0.13	-0.19	-0.18	0.23	0.44	0.25	-0.32	0.29	0.36	0.1
YBR219C	NA	0.08	-0.02	-0.04	-0.06	-0.08	0.29	0.04	0	-0.17	-0.04
YBR220C	NA	-0.65	-0.01	-0.01	-0.07	-0.07	0.08	0.01	-0.06	-0.06	0.06
YBR221C	PDB1	-0.2	-0.12	0	0.09	-0.16	0.14	-0.01	0.13	0.38	0.25
YBR222C	PCS60	-0.11	-0.17	-0.15	0.01	0.19	0.22	-0.03	0.06	0.05	0.32
YBR223C	TDP1	-0.07	-0.21	-0.04	-0.1	-0.01	0.18	-0.06	0.07	0.09	0.02
YBR224W	NA	-0.26	-0.19	0.01	-0.19	0.06	0.08	-0.18	0.22	0.18	-0.11
YBR225W	NA	0.53	-0.1	-0.1	-0.1	-0.11	0.1	-0.32	-0.19	0.04	0
YBR226C	NA	-0.37	0.03	-0.2	0.05	0.04	0.12	-0.11	0.13	-0.06	-0.03
YBR227C	MCX1	-0.14	-0.13	-0.23	-0.05	0.23	0.19	-0.12	0.25	0.21	0.04
YBR228W	SLX1	-0.16	-0.04	-0.1	-0.04	0.1	0.17	0.24	0.27	0.17	0.01
YBR229C	ROT2	0.17	-0.07	-0.04	-0.26	0.08	0.08	-0.31	-0.02	0.07	-0.14
YBR230C	OM14	-0.04	0.1	-0.13	0.13	0.24	0.11	0.05	0.22	-0.32	0.19
YBR231C	SWC5	0.53	-0.27	-0.3	0.04	0.08	0.44	0.08	0.19	-0.12	-0.03
YBR232C	NA	-0.19	-0.31	-0.24	-0.09	-0.08	0.01	-0.18	0.12	-0.11	-0.08
YBR233W	PBP2	-0.2	-0.01	0.01	0	0	0.24	0.09	0.01	-0.17	0.06
YBR234C	ARC40	-0.27	-0.14	-0.05	0.16	0.1	0.18	0.13	0.19	0.59	0.24
YBR235W	NA	-0.23	-0.15	-0.19	0.02	0.09	0.22	-0.06	0.09	-0.09	0.06
YBR236C	ABD1	0.01	0.01	-0.06	0.03	0.01	0.39	0.2	0.16	0.41	-0.06
YBR237W	PRP5	-0.08	-0.16	-0.1	-0.14	0.05	-0.04	-0.29	-0.18	0.04	-0.07
YBR238C	NA	0	-0.11	-0.06	-0.07	-0.11	0.11	-0.16	-0.13	0	-0.15
YBR239C	ERT1	-0.17	-0.15	-0.21	-0.04	-0.06	0.05	-0.05	0.02	0.17	-0.13
YBR240C	THI2	-0.14	-0.16	-0.17	-0.11	0.02	-0.01	-0.11	-0.01	-0.07	-0.22
YBR241C	NA	-0.07	-0.08	0.04	0.01	0.01	0.23	-0.02	0.08	0.37	0.04
YBR242W	NA	-0.13	-0.05	-0.07	-0.03	-0.12	0.23	0.24	0.15	-0.08	0.04
YBR243C	ALG7	-0.09	0.2	-0.16	-0.01	0.03	0.34	-0.01	0.56	0.58	0.2
YBR244W	GPX2	-0.13	-0.34	0.34	0.1	0.24	0.72	0.21	1.56	1.92	0.06
YBR245C	ISW1	0.29	-0.12	-0.04	0.01	-0.04	0.19	-0.12	-0.03	0.07	-0.09
YBR246W	RRT2	0.15	0.06	-0.07	0	-0.08	0.19	0.09	0	-0.37	0.04
YBR247C	ENP1	-0.14	-0.05	-0.03	-0.18	-0.04	-0.14	0.15	-0.15	-0.59	-0.02
YBR248C	HIS7	-0.14	0	0.02	0.03	0	0.09	-0.05	0.42	1.26	-0.06
YBR249C	ARO4	0.36	-0.16	0.11	0.08	-0.29	0.03	-0.09	0.45	-0.38	-0.1
YBR250W	SPO23	-0.03	0.02	0.07	-0.07	0.01	0.21	-0.04	-0.05	-0.06	0.04
YBR251W	MRPS5	0.06	-0.05	-0.1	0.1	0	0.2	-0.11	0.1	-0.11	0.01
YBR252W	DUT1	0	0.08	-0.28	0.02	-0.14	0.2	0.16	0.19	-0.38	-0.04
YBR253W	SRB6	-0.08	-0.06	0.48	-0.01	-0.09	0.1	0.13	0.28	0.14	-0.04
YBR254C	TRS20	-0.02	0.17	NA	0.07	NA	0.25	0.19	0.23	0.31	-0.1
YBR255W	MTC4	0.01	-0.14	0.1	-0.03	-0.23	0.15	0.08	0.11	0.18	0.05
YBR256C	RIB5	-0.29	-0.01	0.42	0.34	0.41	0.46	0.24	1.2	0.93	0.09
YBR257W	POP4	-0.14	0.03	0.16	0.12	NA	0.2	-0.02	0.11	-0.13	-0.23
YBR258C	SHG1	-0.05	-0.05	NA	-0.02	0.02	0.23	-0.25	0.04	-0.11	-0.07
YBR259W	NA	0.01	0.1	0.05	0.1	0.06	-0.15	-0.06	0.06	0.11	-0.15
YBR260C	RGD1	-0.16	-0.21	-0.31	-0.08	0.01	0.15	-0.05	0.13	0.01	-0.01
YBR261C	TAE1	-0.27	-0.05	-0.11	0.04	0.1	-0.09	0.05	-0.06	-0.15	0.27
YBR262C	AIM5	NA	NA	NA	-0.06	0	0.14	-0.03	0.1	0.14	0.08
YBR263W	SHM1	-0.02	-0.02	0.07	-0.02	-0.21	0.03	0.07	0.04	0.02	-0.08
YBR264C	YPT10	-0.08	-0.11	0	-0.06	0.02	0.1	-0.11	0.12	-0.41	0.12
YBR265W	TSC10	-0.07	0.04	-0.14	-0.05	-0.18	0.02	0.02	0.42	-0.34	0.08
YBR266C	SLM6	-0.14	-0.13	-0.04	-0.09	-0.06	-0.13	0.04	0	-0.8	0.08
YBR267W	REI1	-0.25	0.03	-0.24	-0.1	-0.04	-0.06	0.18	0.55	-0.53	-0.28
YBR268W	MRPL37	-0.26	NA	0.14	-0.13	-0.06	0.1	0.07	0.29	-0.39	0.15
YBR269C	FMP21	0.03	0.01	-0.22	0.09	0.05	0.19	-0.01	0.1	0.21	0.12
YBR270C	BIT2	-0.22	-0.21	-0.19	0.05	0.11	0.1	-0.21	0.04	-0.04	-0.06
YBR271W	NA	-0.08	0	-0.21	0	-0.21	0.12	0.13	-0.06	-0.12	0.13
YBR272C	HSM3	-0.02	0.1	-0.06	-0.04	0	-0.06	-0.03	0.03	-0.12	-0.04
YBR273C	UBX7	-0.2	0.03	-0.05	0.06	0.15	0.27	0.38	0.3	0.28	-0.15
YBR274W	CHK1	0.08	0.03	-0.04	0	0.01	0.35	0.2	0.21	-0.03	0.13
YBR275C	RIF1	-0.36	-0.27	-0.24	-0.2	0.17	0.03	-0.13	0.36	0.12	-0.17
YBR276C	PPS1	-0.14	-0.02	0.1	0.03	-0.09	0.14	0.07	0.19	-0.01	0.07
YBR277C	NA	0.11	-0.09	-0.1	0.03	0.08	0.28	-0.2	0.29	-0.05	-0.11
YBR278W	DPB3	-0.26	0.08	-0.09	0.02	0	0.01	-0.08	0.08	-0.26	0.04
YBR279W	PAF1	0.02	0.07	0.03	0.12	-0.16	0.15	-0.21	0.04	0.17	-0.01
YBR280C	SAF1	0.04	0.09	0.02	0.03	0.08	-0.04	0.22	0.04	-0.09	0.16
YBR281C	DUG2	-0.01	-0.04	0.02	2.53	0.17	0.13	0.17	-0.06	-0.25	-0.01
YBR282W	MRPL27	-0.01	0.14	0.06	0.03	0.05	0.19	-0.12	0.16	0.05	0
YBR283C	SSH1	-0.46	-0.15	-0.2	0	0.23	0.01	-0.09	-0.12	-0.18	-0.12
YBR284W	NA	-0.02	0.01	-0.06	0.03	0.01	0.15	0.07	-0.01	-0.04	-0.02
YBR285W	NA	-0.04	0.09	-0.11	0.01	0.08	0.21	-0.29	0.1	0.14	-0.02
YBR286W	APE3	-0.08	-0.12	-0.24	0.4	0.05	0.1	-0.02	0.17	0.22	0.25
YBR287W	NA	-0.02	-0.04	0.01	0.47	0.06	0.18	0.18	0.07	1.54	0.12
YBR288C	APM3	0.03	0.06	0	-0.08	-0.09	0.06	-0.02	0.08	-0.21	-0.07
YBR289W	SNF5	0.01	-0.16	-0.08	0.03	-0.14	0.11	-0.06	-0.1	-0.2	0.01
YBR290W	BSD2	0.04	0.09	0.02	0.08	-0.02	0.15	-0.07	0.16	0.23	-0.09
YBR291C	CTP1	-0.16	0.11	0.03	0.02	-0.01	0.28	0.14	0.31	0.09	0
YBR292C	NA	NA	NA	NA	-0.16	0.05	-0.08	-0.19	-0.07	-0.24	-0.06
YBR293W	VBA2	0.05	0.06	0.21	0	0	0.28	-0.16	-0.03	0.02	-0.05
YBR294W	SUL1	-0.79	0.1	-0.41	0.11	-0.15	0.87	0.05	-0.15	0.23	0.02
YBR295W	PCA1	-0.22	-0.32	-0.04	0.07	0.08	0.41	-0.1	0.08	0.44	0.08
YBR296C	PHO89	NA	NA	NA	0.84	-0.04	0.21	-0.22	0.09	2.12	-0.1
YBR297W	MAL33	0.14	0.03	0.1	0.17	0.01	0.33	0.06	0.02	-0.03	0.2
YBR298C	MAL31	0.01	0.14	0.12	0.15	0.03	0.49	0.11	0.06	0.07	0.03
YBR299W	MAL32	0.11	0.02	0.15	0.03	0.05	0.49	-0.03	0	-0.12	0.03
YBR300C	NA	-0.2	-0.21	-0.3	-0.04	0.03	0	-0.21	0.08	-0.23	-0.16
YBR301W	PAU24	-0.08	0.05	-0.02	0.05	0.04	0.22	0.13	0.04	-0.19	0.03
YBR302C	COS2	-0.56	-0.52	-0.58	0.22	0.08	0.21	-0.15	0.05	0.3	0.02
YCL001W	RER1	-0.39	-0.41	-0.41	-0.12	-0.03	0.05	-0.13	-0.1	0.29	-0.05
YCL002C	NA	-0.07	-0.45	-0.13	0.05	0.02	0.16	0.02	0.2	-0.02	-0.02
YCL004W	PGS1	-0.45	0.03	-0.07	0.01	0	-0.03	-0.24	0.14	-0.02	0.08
YCL005W	LDB16	0.04	-0.07	-0.13	-0.03	0.01	0.22	0.06	0.2	-0.02	0.17
YCL007C	NA	0.08	0.21	0.37	-0.01	-0.08	0	0.15	-0.05	-0.01	0.01
YCL008C	STP22	-0.46	NA	-0.66	0.15	0.66	0.16	0.09	0.48	-0.18	0.29
YCL009C	ILV6	-0.28	-0.19	-0.34	0.17	-0.06	0.05	0.03	0.66	1.05	0.19
YCL010C	SGF29	-0.9	0.3	-0.23	0.05	0.05	0.3	-0.18	0.41	-0.27	0.14
YCL011C	GBP2	-0.25	-0.01	-0.15	-0.15	-0.16	0.01	0.01	0.01	-0.36	-0.18
YCL014W	BUD3	0.14	0.01	-0.13	-0.04	NA	0.13	0	0.09	-0.1	-0.03
YCL016C	DCC1	-0.13	-0.04	0.09	-0.04	-0.02	0.3	0.23	0.01	0.06	0.03
YCL017C	NFS1	0.07	0.1	0.12	0.07	0.08	0.18	0.06	0.1	0.83	0.15
YCL018W	LEU2	0.02	0.08	-0.02	0.29	0.04	0.11	0.03	1.13	0.75	-0.04
YCL019W	NA	-0.14	-0.17	-0.01	0.16	0.25	0.27	-0.15	0.17	0.16	0.56
YCL020W	NA	1.02	0.01	0.09	-0.02	0.42	0.02	-0.31	0.03	0.17	0.15
YCL022C	NA	0.02	-0.07	-0.13	0.01	NA	0.25	-0.45	0.26	-0.24	-0.33
YCL023C	NA	0.05	NA	NA	-0.06	0.06	0.1	0.12	0.16	-0.36	0.1
YCL024W	KCC4	-0.02	-0.23	-0.28	0	0.06	0.08	-0.07	0.05	-0.11	-0.1
YCL025C	AGP1	-0.13	-0.08	-0.16	-0.18	0.07	0.17	0.07	0.18	0.42	-0.04
YCL026C-A	FRM2	0.11	0.05	-0.08
YCL027W	FUS1	0.08	-0.03	-0.06	0	-0.02	0.17	0.11	0.31	0.43	0.09
YCL028W	RNQ1	0.42	-0.13	-0.17	-0.05	0.03	-0.16	0.14	-0.03	-0.33	-0.07
YCL029C	BIK1	0.24	-0.18	-0.13	0.01	NA	0.09	0.34	0.02	-0.19	-0.12
YCL030C	HIS4	-0.09	-0.12	-0.09	0.23	-0.26	0.03	0.13	1.06	1.15	0.05
YCL031C	RRP7	0.06	0.08	0.05	0.01	-0.26	0.08	0.05	0.39	-0.33	0.21
YCL032W	STE50	0.68	-0.17	-0.26	0.02	0.01	0.02	-0.11	0.2	0.04	-0.02
YCL033C	MXR2	0.13	-0.1	-0.22	-0.01	0.09	0.35	0.21	0.16	0.32	0.25
YCL034W	LSB5	-0.19	-0.03	-0.31	0.02	0.07	0.27	0.09	0.23	0.13	-0.02
YCL035C	GRX1	-0.28	-0.14	0.01	0.03	0.49	0.19	0.08	0.25	0.65	0.18
YCL036W	GFD2	-0.38	-0.33	-0.15	-0.11	-0.06	0.13	0.02	-0.01	-0.09	-0.07
YCL037C	SRO9	0.22	-0.18	-0.05	-0.11	-0.28	0.05	0.02	-0.05	-0.37	-0.12
YCL038C	ATG22	0	-0.29	0.13	0	0.11	0.3	0.02	0.32	-0.03	-0.04
YCL039W	GID7	NA	NA	NA	0.07	0.27	0.2	0.06	0.29	-0.25	0.06
YCL040W	GLK1	-0.37	-0.3	-0.13	1.24	1.72	1.18	0.21	1.31	0.36	1.64
YCL041C	NA	0.08	-0.05	-0.04	0.05	0.54	0.17	-0.11	-0.04	-0.09	0.25
YCL042W	NA	-0.02	-0.31	-0.51	0.8	1.24	0.55	-0.17	0.89	0.18	1.03
YCL043C	PDI1	-0.19	-0.18	-0.19	0.52	0.98	0.64	0.13	0.45	0.04	0.47
YCL044C	MGR1	0.32	-0.21	-0.11	0.27	0.18	0.24	0.01	0.01	0.25	0.08
YCL045C	EMC1	0.61	-0.22	-0.26	0.09	-0.04	-0.01	-0.06	0.02	0.2	0.07
YCL046W	NA	-0.22	-0.85	0.21	-0.14	0.04	-0.16	0.15	-0.19	-0.27	-0.23
YCL047C	NA	1.16	-0.17	-0.25	-0.03	-0.08	0.09	-0.1	-0.01	-0.11	0.07
YCL048W	SPS22	-0.58	-0.7	-0.1	0.06	0.18	0.03	0.23	0.02	0.05	-0.11
YCL049C	NA	-0.12	-0.02	NA	0.03	0.07	0.24	-0.01	-0.03	-0.22	0.04
YCL050C	APA1	0.38	0.05	-0.08	0.06	0.43	0.11	0.2	-0.29	0.09	-0.03
YCL051W	LRE1	-0.1	-0.36	-0.12	-0.11	-0.08	-0.1	0	-0.08	-0.16	-0.06
YCL052C	PBN1	0.18	-0.29	0.04	0.05	0.01	0.01	-0.04	0.11	0.22	0.03
YCL054W	SPB1	-0.12	-0.31	-0.09	-0.03	-0.15	0.06	0.01	0.02	-0.53	-0.05
YCL055W	KAR4	-0.31	-0.15	-1.04	-0.07	0.11	0.26	0.07	0.17	-0.04	-0.08
YCL056C	NA	-0.13	-0.29	-0.2	0.05	0.03	0.4	-0.07	0.1	0.02	0.01
YCL057W	PRD1	-0.06	-0.27	-0.25	0.1	0.47	0.35	0.08	-0.05	0.4	-0.03
YCL058C	FYV5	-0.23	-0.07	NA	0.07	0.25	0.19	-0.01	0.01	-0.21	0.1
YCL059C	KRR1	-0.06	-0.07	0.2	-0.19	-0.27	-0.28	0.2	-0.24	-0.72	-0.1
YCL061C	MRC1	0.29	0.28	0.01	0.04	-0.09	0.22	0.22	0.05	-0.05	0.05
YCL063W	VAC17	NA	0.42	NA	-0.08	0.03	-0.03	-0.24	-0.05	0.4	-0.1
YCL064C	CHA1	0.4	0	0.13	-0.08	-0.02	-0.06	0.09	0.12	0.28	0.09
YCL065W	NA	-0.38	-0.3	-0.36	-0.01	-0.2	0.23	-0.19	0.03	-0.11	0.03
YCL066W	HMLALPHA1	-0.09	0.06	-0.18	-0.03	-0.01	0.35	-0.17	0.04	-0.16	0.03
YCL067C	HMLALPHA2	-0.01	-0.13	0.13	0	-0.06	0.19	0.25	0.17	0.09	0.1
YCL068C	NA	0.92	0.04	NA	0.03	NA	0.16	-0.07	-0.04	0.07	NA
YCL069W	VBA3	0.23	-0.1	-0.11	0	NA	0.04	-0.28	0.12	0.08	0.19
YCL073C	NA	-0.09	-0.03	-0.16	-0.07	0.07	0.25	-0.14	0.2	0.33	0.19
YCL074W	NA	-0.07	0.01	-0.37	-0.04	NA	0.01	-0.26	0.68	0.3	-0.02
YCL075W	NA	-0.35	-0.37	NA	NA	NA	0.01	-0.1	NA	-0.07	NA
YCL076W	NA	0.21	-0.03	-0.07	0.02	NA	0	-0.7	0.25	-0.09	0.03
YCR001W	NA	-0.58	0.14	NA	0.03	NA	0.02	0.02	0.26	-0.37	NA
YCR002C	CDC10	0.1	-0.07	-0.11	0.03	0.05	0.12	0.09	0.07	-0.13	0.06
YCR003W	MRPL32	-0.1	-0.02	0.16	0.02	0.1	0.1	0.24	0.37	-0.19	0.01
YCR004C	YCP4	-0.14	-0.1	-0.14	0.15	0.52	0.25	0.05	0.36	0.55	0.31
YCR005C	CIT2	-0.26	-0.12	-0.43	0.48	0.43	0.57	-0.17	0.03	1.27	0.26
YCR006C	NA	-0.26	0	0.16	0	0.07	0.31	0.05	0.21	0.12	-0.01
YCR007C	NA	-0.24	-0.29	-0.44	0.62	-0.05	0.1	-0.51	0.18	0.8	0.01
YCR008W	SAT4	0.15	-0.35	0.11	0	-0.06	0.14	-0.11	0.2	-0.3	-0.11
YCR009C	RVS161	-0.18	-0.16	0.16	0.12	0.04	0.24	0.19	0.13	0.14	0.07
YCR010C	ADY2	-0.53	-1.15	0.11	-0.07	NA	0.24	-0.35	0.37	-0.11	0.03
YCR011C	ADP1	-0.01	-0.25	-0.13	0.05	0.13	0.04	-0.08	0.08	0.04	0.06
YCR012W	PGK1	-0.25	-0.17	-0.05	0.05	1.6	0.55	0.08	0.18	-0.19	0.31
YCR013C	NA	-0.2	-0.21	0.03	0.02	0.87	0.84	0.01	0.18	-0.27	0.22
YCR014C	POL4	0.12	-0.47	-0.36	-0.06	NA	0.25	-0.06	0.14	-0.06	-0.12
YCR015C	NA	0.17	-0.41	0.14	0.02	NA	0.34	0	0.45	0.26	0.25
YCR016W	NA	0.03	-0.21	0.06	-0.04	-0.16	0.13	0.11	0.03	-0.24	-0.04
YCR017C	CWH43	-0.1	-0.17	0.27	0.19	NA	0.14	0	0.34	0.51	0.1
YCR018C	SRD1	-0.14	NA	-0.2	0	NA	0.03	-0.1	0.25	-0.04	-0.2
YCR019W	MAK32	-0.07	0.09	-0.17	0.06	NA	0.11	0.19	0.12	0.07	-0.03
YCR020C	PET18	-0.37	0.02	-0.03	0	NA	0.32	-0.29	0.13	0.06	0.16
YCR020C-A	MAK31	-0.39	-0.3	-0.3	0.1	0.04	0.33	0	0	0.49	-0.04
YCR021C	HSP30	-0.3	-0.22	-0.14	0.09	0.38	0.36	0.09	0.22	-0.17	0.18
YCR022C	NA	-0.53	0.68	-0.5	0.05	0.3	-0.01	-0.16	-0.01	-0.06	NA
YCR023C	NA	-0.23	-0.4	-0.11	0	0.02	0.13	-0.15	0.27	0.51	0
YCR024C	SLM5	-0.16	-0.06	-0.14	-0.09	NA	0.29	-0.04	0.09	0.01	0.02
YCR024C-A	PMP1	-0.32	-0.35	-0.4	-0.22	-0.15	-0.16	-0.04	0.02	-0.29	0.14
YCR025C	NA	0.09	-0.3	-0.15	0.04	0.2	0.03	-0.24	0.06	-0.05	0.03
YCR026C	NPP1	-0.81	-0.31	0.02	0.03	0.04	0.18	-0.02	0.11	0.03	0.02
YCR027C	RHB1	-0.25	0.39	-0.15	0	0.11	-0.04	0.02	0.04	0.16	0.02
YCR028C	FEN2	-0.04	-0.15	-0.19	-0.02	0.09	0.69	-0.07	0.4	-0.33	0.67
YCR030C	SYP1	0.22	0.01	0.11	0.04	0.12	0.48	0	0.28	-0.14	0.15
YCR031C	RPS14A	-0.26	-0.14	-0.19
YCR032W	BPH1	0.44	-0.14	-0.14	-0.13	0.11	0.05	-0.32	-0.06	-0.21	-0.03
YCR033W	SNT1	-0.13	-0.06	-0.18	0.01	0.09	0.03	-0.01	-0.05	-0.13	0.01
YCR034W	FEN1	-0.05	0.04	-0.03	-0.11	-0.24	-0.08	0	-0.03	-0.33	0.02
YCR035C	RRP43	-0.25	-0.16	-0.26	-0.05	0.23	0.59	-0.11	0.4	-0.38	0.57
YCR036W	RBK1	-0.18	-0.19	-0.06	0.06	0.08	0.76	0.09	0.18	0.13	0.18
YCR037C	PHO87	-0.37	-0.01	-0.29	0.05	0.03	0.24	-0.03	0.04	-0.1	0.04
YCR038C	BUD5	0.29	-0.1	-0.23	0.08	0.05	-0.05	-0.13	0.1	-0.18	0.09
YCR039C	MATALPHA2	0.07	-0.12	-0.13	-0.03	-0.04	0.15	0.11	0.19	0.21	0.06
YCR040W	MATALPHA1	-0.16	-0.11	-0.2	-0.12	-0.03	0.08	0.28	0.04	-0.25	0.19
YCR041W	NA	-0.13	-0.56	-0.41	-0.04	0.01	0.17	-0.06	0.01	-0.03	-0.02
YCR042C	TAF2	0.25	-0.07	0.04	0.02	0.09	0.05	-0.24	0.04	0.05	0.01
YCR043C	NA	0.05	0.09	0.05	-0.04	-0.09	0.08	0.26	0.04	-0.25	-0.01
YCR044C	PER1	0.01	0.03	-0.03	0.06	0.09	0.24	0.09	0	0.04	0.07
YCR045C	RRT12	0.03	-0.26	-0.34	-0.13	0.17	0.15	-0.26	-0.01	0.02	0
YCR046C	IMG1	-0.06	-0.1	-0.23	-0.11	0.06	0.14	0.07	0.13	-0.25	0.18
YCR047C	BUD23	0.07	-0.11	-0.05	-0.01	-0.04	0.12	-0.12	0.1	-0.24	0
YCR048W	ARE1	-0.41	-0.35	-0.49	-0.09	-0.03	0.03	-0.03	-0.11	-0.25	-0.07
YCR049C	NA	-0.58	0.04	0.08	-0.05	-0.12	0	0.03	0.07	-0.25	0.04
YCR050C	NA	-0.37	-0.16	-0.39	-0.08	0	0.22	0.12	0.09	-0.29	0.15
YCR051W	NA	0.27	0.05	-0.41	-0.1	0.04	0.02	-0.23	0.08	0.03	0.11
YCR052W	RSC6	0.23	-0.21	-0.19	-0.02	0.06	0.11	0.02	0.03	0.09	0.04
YCR053W	THR4	-0.21	-0.2	-0.23	-0.02	-0.12	-0.3	0.06	-0.13	0.25	-0.02
YCR054C	CTR86	0.65	-0.23	NA	0.1	NA	0.01	0.19	-0.12	-0.39	-0.21
YCR057C	PWP2	0.12	-0.15	-0.09	-0.11	-0.96	0.04	-0.2	-0.19	-0.46	-0.12
YCR059C	YIH1	-0.22	-0.21	-0.17	0.01	0.05	0.35	0.16	0.27	0.38	-0.02
YCR060W	TAH1	0.09	-0.13	-0.05	-0.02	0.01	-0.07	0.2	0.04	0.16	0.05
YCR061W	NA	0.18	0.04	-0.05	0.03	0.37	0.38	-0.1	0.06	-0.14	0.15
YCR063W	BUD31	0	0.06	-0.1	-0.08	0.02	-0.09	-0.15	0.09	-0.4	0.05
YCR064C	NA	NA	NA	NA	0.01	NA	-0.1	-0.18	0.03	-0.2	-0.07
YCR065W	HCM1	0.24	-0.31	-0.27	-0.03	0.02	-0.13	0.15	-0.12	-0.27	-0.01
YCR066W	RAD18	-0.32	NA	-0.17	0.04	NA	0.02	0.14	0.17	0.02	-0.07
YCR067C	SED4	-0.19	-0.22	-0.17	0	0.26	-0.01	0.05	-0.02	-0.22	0.06
YCR068W	ATG15	0.11	-0.09	0.02	0.05	0.04	0.08	-0.03	0.16	0.18	-0.16
YCR069W	CPR4	-0.17	-0.14	-0.05	0.23	0.16	-0.01	-0.1	-0.02	0.02	0.06
YCR071C	IMG2	NA	0.13	NA	-0.15	-0.01	-0.03	-0.13	-0.12	-0.06	0.04
YCR072C	RSA4	-0.46	-0.16	-0.32	-0.14	-0.09	-0.16	-0.1	-0.05	-0.63	-0.03
YCR073C	SSK22	-0.14	-0.01	-0.11	0.22	0.06	0.47	-0.12	0.14	-0.22	0.46
YCR073W-A	SOL2	-0.37	-0.21	0	0.05	0.15	0.14	0.16	0.2	0.25	0.04
YCR075C	ERS1	0.01	0.16	-0.08	0	0.1	0.18	-0.31	0.23	-0.2	-0.22
YCR076C	NA	0.01	-0.09	-0.35	0.04	NA	-0.12	-0.22	-0.01	-0.32	-0.07
YCR077C	PAT1	0.17	-0.05	-0.02	-0.01	0.03	-0.01	0.1	0.07	-0.38	-0.08
YCR079W	PTC6	0.17	0.1	-0.3	0.08	NA	0.39	-0.44	0.13	0.02	-0.11
YCR081W	SRB8	-0.18	-0.01	-0.21	0.02	NA	0.02	0.17	0.05	-0.04	-0.06
YCR082W	AHC2	-0.13	0.11	0.05	0.06	0.25	0.09	0	-0.07	0.01	0.19
YCR083W	TRX3	0.46	0.07	0.46	-0.01	0.27	0.25	-0.13	0.03	-0.19	0.06
YCR084C	TUP1	-0.07	-0.01	-0.02	-0.03	0.04	0	-0.06	0.17	-0.56	0
YCR085W	NA	-0.06	NA	NA	0.07	0.17	-0.1	-0.05	-0.05	0.01	3.8
YCR086W	CSM1	-0.16	-0.23	-0.52	0	0.01	0.25	0.02	0.17	0.04	0.02
YCR087W	NA	-0.2	-0.08	-0.21	-0.19	-0.22	-0.23	0.08	-0.09	-0.28	-0.21
YCR088W	ABP1	0.03	-0.36	-0.39	0.24	0.02	0.2	0.03	0.18	0.13	0.34
YCR089W	FIG2	-0.07	-0.02	0.01	0.02	0.19	0.21	-0.01	0.1	-0.23	0.02
YCR090C	NA	-0.06	0.12	0.01	0.07	0.02	-0.12	0.15	0.01	-0.04	0.11
YCR091W	KIN82	0.32	-0.03	-0.2	-0.07	NA	0.53	-0.48	0.02	0.09	-0.07
YCR092C	MSH3	-0.07	0.01	-0.03	-0.05	-0.12	0.15	-0.04	0.11	0.1	0.1
YCR093W	CDC39	-0.08	-0.15	-0.23	-0.07	-0.08	-0.05	-0.04	-0.17	-0.33	-0.02
YCR094W	CDC50	0.01	0.11	-0.08	0	-0.09	0.02	-0.1	0.12	-0.11	0.02
YCR095C	OCA4	0.15	0.1	-0.07	0.01	0.05	0.43	-0.05	0.19	-0.07	0.02
YCR096C	HMRA2	0	0.04	0.01	-0.09	-0.06	0.03	-0.01	0.09	0.03	-0.02
YCR097W	HMRA1	-0.07	0.05	-0.27
YCR097W-A	NA	-0.47	-0.64	-0.47
YCR098C	GIT1	-0.16	0.11	-0.61	0.06	0.05	0.25	0.05	0.16	-0.03	0.1
YCR099C	NA	-0.12	-0.08	-0.2	-0.08	0.04	0.06	-0.17	0.04	0.04	-0.07
YCR100C	NA	0.1	-0.01	0.03	0	-0.02	0.1	-0.22	0.01	0.1	0.33
YCR101C	NA	NA	NA	NA	0.02	NA	-0.02	-0.41	0.27	0.18	NA
YCR102C	NA	-0.05	0.01	0.15	0.12	0.44	0.19	0	0.27	-0.22	0.33
YCR104W	PAU3	-0.16	-0.05	0.04	-0.05	0.16	0.02	-0.31	0.01	-0.08	0.08
YCR105W	ADH7	-0.43	-0.37	-0.43	0	0.48	0.03	0.24	0.15	0.05	0.01
YCR106W	RDS1	-0.16	-0.17	-0.24	0.05	0.28	0.05	-0.02	0.27	0.43	0
YCR107W	AAD3	-0.09	-0.52	-0.37	0.14	1.27	0.44	0.11	0.58	-0.1	-0.27
YDL001W	RMD1	-0.07	-0.19	-0.11	0	-0.05	0.08	0.16	0	-0.11	0.09
YDL002C	NHP10	-0.17	0.13	0.05	-0.06	-0.07	-0.15	-0.02	0	-0.49	-0.22
YDL003W	MCD1	-0.11	-0.03	-0.22	-0.1	0.09	-0.2	0.23	-0.06	-0.3	-0.02
YDL004W	ATP16	0.25	0.17	0.18	0.06	0.08	-0.1	0.06	-0.08	0	0.08
YDL005C	MED2	0.05	-0.11	-0.14	0.06	-0.02	0.1	-0.05	0.21	-0.12	-0.03
YDL006W	PTC1	-0.07	0.08	-0.11	-0.02	0.14	0.06	0.16	-0.04	-0.17	-0.11
YDL007W	RPT2	-0.05	-0.18	0.03	-0.01	0.43	0.22	-0.03	-0.09	0.12	0.1
YDL008W	APC11	-0.68	0.15	-0.07	0	0.03	0.03	-0.04	0.3	-0.02	0.02
YDL009C	NA	-0.07	-0.06	-0.04	0.12	0.18	0.5	0.03	0.13	-0.08	0.45
YDL010W	GRX6	0.04	-0.25	0.02	0.07	0.19	0.18	0.06	0.5	-0.03	-0.02
YDL011C	NA	0.16	-0.1	-0.05	0.2	NA	0.13	-0.03	0.23	0.13	0.1
YDL012C	NA	-0.01	-0.02	-0.22	0.21	0.11	0.09	0.06	-0.12	0.23	0.04
YDL013W	SLX5	-0.03	-0.15	0.03	-0.02	NA	0.12	-0.17	0.33	0.07	-0.1
YDL014W	NOP1	-0.32	-0.35	-0.25	-0.39	0.14	-0.26	-0.11	-0.64	-0.34	-0.36
YDL015C	TSC13	-0.07	0.13	-0.04	0.12	-0.11	-0.07	0.1	0.02	0.15	0.05
YDL016C	NA	-0.13	-0.17	0.09	0.02	-0.04	0.03	0.03	0.07	-0.17	-0.07
YDL017W	CDC7	0.14	0.13	-0.25	-0.18	NA	0.42	0.01	0.22	-0.1	-0.13
YDL018C	ERP3	-0.15	0.07	-0.11	0	NA	0.3	0.08	0.44	-0.19	-0.19
YDL019C	OSH2	0.02	0.08	0.02	0.09	0.15	0.18	-0.1	0.32	0.01	0.09
YDL020C	RPN4	-0.02	-0.45	0.12	0.14	0.45	0.37	0.16	0.1	-0.5	-0.02
YDL021W	GPM2	-0.25	-0.6	1.07	0.05	0.12	0.1	-0.49	0.16	0.04	0.09
YDL022W	GPD1	-0.06	-0.1	-0.03	0.79	0.61	0.84	0.22	0.48	0.75	0.71
YDL023C	NA	-0.13	-0.23	-0.18	0.56	-0.08	0.55	0.07	0.3	0.42	0.59
YDL024C	DIA3	0.21	-0.21	0	-0.01	0.06	0.15	-0.29	-0.02	0.13	-0.16
YDL025C	NA	0.16	0.08	0.14	0.11	0.07	0.29	-0.19	0.05	0.35	-0.05
YDL026W	NA	0.05	-0.06	-0.05	0.09	NA	-0.03	0.45	0.08	0.02	0.14
YDL027C	NA	0.32	-0.16	NA	0.05	-0.02	-0.05	-0.05	0.08	0.09	0.04
YDL028C	MPS1	-0.34	-0.17	-0.23	-0.08	0.02	-0.13	-0.05	-0.08	0.03	-0.1
YDL029W	ARP2	-0.04	-0.14	0.08	0.21	0.29	0.14	-0.09	0.29	0.3	0.28
YDL030W	PRP9	-0.17	-0.23	-0.1	0.1	0.14	0.31	0.36	0.29	-0.09	0.1
YDL031W	DBP10	-0.06	-0.28	-0.11	-0.07	-0.08	-0.01	-0.08	0.03	-0.44	-0.11
YDL032W	NA	-0.45	-0.44	-0.32	-0.01	0.01	0.08	-0.14	-0.06	0.01	0.03
YDL033C	SLM3	0.19	-2	NA	0.05	0.2	0.16	0.02	-0.06	0.01	0.08
YDL034W	NA	-0.34	-0.29	NA	-0.03	0.05	-0.08	-0.28	-0.01	-0.11	0.02
YDL035C	GPR1	0.14	-1.56	NA	0.14	-0.07	-0.03	-0.23	0.03	0.3	-0.01
YDL036C	PUS9	-0.01	-0.19	-0.14	NA	0.02	NA	-0.26	-0.5	0.14	-0.15
YDL037C	BSC1	NA	NA	NA	0.05	NA	0.32	-0.29	-0.05	0.03	0.07
YDL039C	PRM7	-0.48	NA	NA	-0.13	0.16	0.14	0.02	-0.05	-0.26	-0.21
YDL040C	NAT1	-0.08	-0.31	0.7	0.02	-0.01	-0.11	0	-0.15	-0.35	0.14
YDL041W	NA	-0.08	-0.37	NA	0.03	NA	0.07	-0.06	-0.06	-0.01	-0.02
YDL042C	SIR2	-0.42	-0.54	-0.19	0.01	-0.01	-0.13	0.02	-0.07	-0.14	-0.01
YDL043C	PRP11	-0.49	-0.13	NA	-0.05	0.1	0.14	-0.15	0.1	-0.11	0.03
YDL044C	MTF2	-0.32	0.12	-0.2	-0.05	NA	0.02	0.83	-0.04	-0.02	-0.01
YDL045C	FAD1	0.12	0.04	-0.25	0.06	NA	0.07	-0.23	0.15	0.1	0.19
YDL046W	NPC2	-0.06	0.04	0	0.16	0.34	0.23	0.14	0.21	0.37	0.31
YDL047W	SIT4	-0.22	-0.17	-0.08	-0.1	0.05	0.09	-0.09	0.08	-0.19	0.08
YDL048C	STP4	0.29	0.01	-0.19	0	NA	-0.08	0.17	0.12	-0.41	0.07
YDL049C	KNH1	NA	NA	-0.23	-0.04	NA	-0.02	-0.16	0.18	0.01	-0.46
YDL050C	NA	0	-0.1	0.12	-0.12	-0.18	-0.01	-0.03	0.1	-0.36	0.13
YDL051W	LHP1	-0.1	0.02	0.2	-0.23	-0.28	-0.15	-0.03	-0.43	-0.38	-0.14
YDL052C	SLC1	0.13	-0.12	-0.07	0.04	0	0.18	0.04	-0.18	-0.71	0.21
YDL053C	PBP4	-0.04	-0.03	-0.08	-0.01	0.19	0.01	-0.06	-0.1	-0.4	0.11
YDL054C	MCH1	-0.11	-0.14	0.25	0.08	-0.05	0.25	0.02	0.2	-0.31	0.04
YDL055C	PSA1	-0.09	-0.08	0.21	-0.06	0.18	0.25	0.07	0.22	-1.2	0.28
YDL056W	MBP1	-0.05	-0.21	-0.4	0.02	0.12	0.24	-0.06	0.06	-0.01	0.02
YDL057W	NA	0.05	0.06	-0.03	-0.01	0.14	0.21	-0.3	0.09	-0.03	0.11
YDL058W	USO1	0.04	0.03	-0.06	0.07	0.01	0.08	-0.14	0	-0.17	-0.02
YDL059C	RAD59	0.05	0.03	0.11	0.22	0.14	0.66	0.28	0.22	0.01	-0.13
YDL060W	TSR1	0.01	0.07	0.22	-0.14	-0.06	-0.18	-0.19	-0.18	-0.52	-0.09
YDL061C	RPS29B	0	0.09	0.06	-0.07	-0.3	-0.19	0.19	-0.35	-0.19	-0.03
YDL062W	NA	-0.32	0.2	NA	0.09	NA	0.13	-0.45	0.06	-0.09	-0.3
YDL063C	NA	0.04	0.17	-0.04	-0.05	-0.34	-0.15	0.03	-0.02	-0.45	-0.04
YDL064W	UBC9	0.02	0.03	-0.07	-0.02	0.02	0.04	0	-0.05	-0.49	0
YDL065C	PEX19	0.01	0.16	0.05	-0.1	0.06	0.24	0.05	-0.01	-0.36	-0.05
YDL066W	IDP1	-0.02	-0.12	-0.2	0.2	-0.15	-0.02	-0.1	0.3	1.33	0.18
YDL067C	COX9	0.17	-0.08	-0.03	0.06	-0.06	-0.04	-0.03	0.05	-0.16	0.1
YDL068W	NA	-0.04	0.89	NA	0.02	-0.04	0.01	-0.53	0.18	-0.05	0.01
YDL069C	CBS1	0.07	0.18	-0.1	-0.02	NA	0.37	-0.13	0.19	-0.09	0.05
YDL070W	BDF2	0.07	0.07	0.16	0	0.13	0.16	0.09	0.31	-0.31	-0.17
YDL071C	NA	0.14	NA	NA	0.08	0.12	0.05	-0.84	0.35	-0.2	0.23
YDL072C	YET3	0.09	0.14	0.29	0.7	0.32	0.24	0.08	0.37	0.3	0.36
YDL073W	NA	0.03	0.11	0.1	-0.07	0	0.18	0.05	0.04	-0.15	0.05
YDL074C	BRE1	0.09	-0.05	-0.07	0.14	-0.01	-0.21	0.13	0.17	-0.2	-0.01
YDL075W	RPL31A	0.1	0.16	0.52	-0.07	-0.38	-0.18	0.21	-0.31	-0.48	-0.19
YDL076C	RXT3	0.11	0.23	0.37	0.09	-0.13	0.13	0.1	0.34	0.11	-0.17
YDL077C	VAM6	0.1	-0.05	-0.08	0.05	0.05	0.29	-0.04	0.2	0.12	-0.19
YDL078C	MDH3	-0.16	0.01	-0.17	0.03	0.06	0.19	0.18	0.22	0.14	0.13
YDL079C	MRK1	0.18	0.22	0.26	0.11	NA	0.36	-0.22	0.31	-0.15	0.12
YDL080C	THI3	-0.14	-0.13	-0.6	-0.02	NA	0.34	-0.02	0.16	-0.25	-0.11
YDL081C	RPP1A	-0.02	-0.21	-0.03	-0.14	-0.13	-0.06	0.02	-0.47	-0.05	0.05
YDL082W	RPL13A	0.08	0	0.16	-0.24	-0.37	-0.25	0.07	-0.07	-0.04	-0.13
YDL083C	RPS16B	-0.05	0.04	-0.04	-0.34	-0.56	-0.37	0.12	-0.37	-0.12	-0.38
YDL084W	SUB2	-0.07	0.04	0.22	-0.2	-0.49	-0.13	0.06	-0.06	-0.13	0.14
YDL085W	NDE2	0.06	-0.14	-0.18	0.05	-0.17	0.1	-0.02	0.1	-0.04	0.1
YDL086W	NA	-0.04	0.14	0.03	0.21	0.03	0.16	0.04	0.2	0.42	0.31
YDL087C	LUC7	-0.34	-0.14	NA	-0.04	-0.06	0.14	-0.04	0.04	-0.03	0.1
YDL088C	ASM4	-0.05	-0.08	-0.18	-0.02	0.06	0.19	-0.08	0	-0.16	0.03
YDL089W	NUR1	0.05	0.07	0.03	0.06	0.06	0.42	0.08	0.07	0.09	-0.01
YDL090C	RAM1	0.05	0.06	0.12	0.01	NA	0.34	0.3	0.05	0.09	0.05
YDL091C	UBX3	-0.12	-0.06	0.03	-0.02	0.05	0.19	-0.35	0.13	0.09	0
YDL092W	SRP14	0.21	-0.01	0.13	0.01	-0.03	0.05	-0.03	0.02	0.16	0.04
YDL093W	PMT5	0.09	0.01	0.13	0.08	0	-0.13	NA	0.07	NA	0.04
YDL094C	NA	-0.01	0.13	0.31	0.07	0.02	0.2	-0.07	0.15	-0.39	0.04
YDL095W	PMT1	-0.19	-0.32	-0.17	0	0.05	0.15	-0.17	0.24	-0.3	0
YDL096C	OPI6	-0.15	-0.47	-0.03	-0.18	0	0.18	-0.25	0.09	-0.16	0
YDL097C	RPN6	-0.16	-0.02	0	0.16	0.35	0.25	0.1	0	0.09	0.01
YDL098C	SNU23	0.21	0.13	0.33	0	-0.04	0.05	-0.25	0.03	-0.11	-0.09
YDL099W	BUG1	0.18	0.24	0.49	-0.2	-0.33	-0.05	0.06	-0.06	-0.14	-0.05
YDL100C	GET3	0.02	0.02	0.03	0.19	0.45	0.38	0.01	0.08	-0.32	0.26
YDL101C	DUN1	0.27	0.24	0.05	0.04	-0.01	0.5	0.14	0.07	0.03	0.12
YDL102W	POL3	0.01	0.1	0	-0.06	0.09	0.13	-0.13	-0.04	-0.34	0.01
YDL103C	QRI1	-0.04	0.2	0.27	-0.1	0.16	-0.04	0.07	0.01	-0.07	-0.2
YDL104C	QRI7	0.22	0.12	0.27	0.01	NA	0.07	0.16	0.08	0.13	NA
YDL105W	NSE4	0.13	0.16	0.19	-0.02	NA	0.06	-0.32	0.01	0.1	0.02
YDL106C	PHO2	0.01	-0.03	0.1	0	0.07	0.01	-0.1	0.04	-0.04	0.02
YDL107W	MSS2	-0.05	0.01	0.15	0.03	NA	0.03	-0.13	0.01	-0.26	NA
YDL108W	KIN28	-0.06	0.1	0.06	-0.01	NA	0.12	-0.46	-0.06	0.22	0.01
YDL109C	NA	0.28	-0.03	0.1	0.04	NA	0.02	-0.42	0.14	-0.03	0.12
YDL110C	TMA17	-0.11	-0.1	-0.09	-0.02	0.09	0.29	0.03	0.24	0.15	0.22
YDL111C	RRP42	0	0.1	0.02	-0.05	-0.06	0.08	0.12	0.07	-0.27	-0.04
YDL112W	TRM3	1.26	0.07	0.13	0	-0.06	0.02	-0.07	-0.13	-0.16	-0.03
YDL113C	ATG20	-0.1	-0.13	0.02	-0.03	-0.02	0.11	0	0.09	0	0.08
YDL114W	NA	NA	NA	NA	-0.04	NA	-0.06	-0.13	0.24	-0.11	0.32
YDL115C	IWR1	0.05	0.09	0.05	0.04	0.15	0.17	-0.17	0.2	0.01	0.35
YDL116W	NUP84	-0.05	-0.1	0.01	0.02	-0.09	-0.15	0.01	-0.11	-0.25	0.08
YDL117W	CYK3	0.01	-0.05	-0.08	-0.03	0.05	-0.06	-0.22	-0.23	-0.31	0.04
YDL118W	NA	-0.11	NA	NA	-0.03	NA	-0.05	-0.06	0.01	-0.26	0.2
YDL119C	NA	0.57	0.04	0.01	-0.06	-0.2	-0.07	-0.02	0.01	-0.26	-0.09
YDL120W	YFH1	0.03	-0.06	-0.14	0.05	0.06	0.1	-0.24	-0.11	-0.16	0.01
YDL121C	NA	0.36	0.04	0.1	-0.03	0.05	-0.16	-0.14	-0.22	0.11	0.06
YDL122W	UBP1	-0.05	-0.17	0.16	-0.08	-0.07	-0.11	-0.04	-0.08	-0.48	0.1
YDL123W	SNA4	0.09	-0.1	-0.08	0.09	0.16	0.14	-0.08	0.15	-0.07	0.09
YDL124W	NA	0	-0.08	0.25	1.02	1.58	1.6	0.31	1.26	0.79	1.3
YDL125C	HNT1	0.02	0.09	0.01	0.06	0.11	0.14	0.2	-0.08	-0.31	0.03
YDL126C	CDC48	-0.13	-0.34	-0.04	0.19	0.84	0.27	0.01	0.13	-0.05	0.13
YDL127W	PCL2	-0.07	0.08	-0.19	-0.07	-0.05	-0.11	-0.04	0.02	-0.19	0.1
YDL128W	VCX1	-0.03	-0.11	-0.04	0.13	-0.03	0.2	0.06	0.35	-0.19	0.17
YDL129W	NA	-0.29	-0.25	-0.05	-0.11	-0.04	0.06	-0.07	-0.13	-0.23	-0.06
YDL130W	RPP1B	0.26	0.26	0.22	-0.19	-0.64	-0.3	-0.05	-0.34	-0.13	-0.36
YDL131W	LYS21	-0.01	-0.13	-0.07	0.03	-0.24	-0.17	0.06	0.45	1.94	-0.17
YDL132W	CDC53	-0.24	-0.2	-0.22	0.04	0.19	0.02	0.13	-0.05	-0.19	-0.08
YDL133C-A	RPL41B	-0.12	-0.09	-0.11	0.05	-0.1	0.19	-0.18	0.07	-0.11	0.17
YDL133W	NA	0.43	0.09	-0.01	-0.01	-0.09	0.1	0.06	-0.02	-0.44	0.07
YDL134C	PPH21	-0.28	-0.18	-0.16	0.13	0.06	0.08	0.06	0.1	-0.47	0.09
YDL135C	RDI1	-0.01	0.04	0.02	0.12	0.01	0	0.17	-0.08	0.23	0
YDL136W	RPL35B	0.02	0.03	0	-0.01	-0.17	-0.23	0.19	-0.18	0.09	-0.12
YDL137W	ARF2	0.05	0.14	0.43	0.08	-0.05	-0.03	0.05	0.14	0.23	0.09
YDL138W	RGT2	0.06	-0.02	0.02	-0.08	-0.04	-0.15	0.04	-0.01	-0.26	-0.04
YDL139C	SCM3	0.19	-0.18	0.14	0.06	NA	-0.06	0	0.06	-0.11	NA
YDL140C	RPO21	0.13	0.06	-0.13	0.01	0.44	0.06	-0.08	-0.15	-0.29	0.04
YDL141W	BPL1	0.72	0.32	0.1	-0.02	0.03	-0.12	-0.04	0.08	-0.24	-0.03
YDL142C	CRD1	-0.18	-0.05	-0.34	0.07	0.23	0.12	0.08	0.09	0.01	0.03
YDL143W	CCT4	-0.27	-0.07	-0.18	-0.05	0.32	0.12	0.03	-0.18	-0.29	-0.11
YDL144C	NA	-0.4	-0.18	-0.18	0.02	0.27	0.16	-0.12	-0.07	0.02	0.15
YDL145C	COP1	0.21	-0.23	-0.14	0.01	0.17	-0.17	0	-0.01	-0.25	-0.01
YDL146W	LDB17	-0.05	-0.06	-0.08	-0.08	0.11	-0.13	0.19	0	0.13	0
YDL147W	RPN5	0.01	0	0.18	0.12	0.2	0.19	0.34	0.11	-0.22	0.08
YDL148C	NOP14	0.11	-0.04	0.14	-0.05	-0.17	-0.25	-0.02	-0.15	-0.22	-0.14
YDL149W	ATG9	0.24	0.04	0.05	0.07	0	0	-0.07	-0.06	-0.01	0.02
YDL150W	RPC53	-0.31	-0.34	0.08	-0.16	-0.08	-0.16	-0.09	-0.18	-0.63	-0.03
YDL151C	BUD30	-0.26	-0.29	-0.18	-0.05	0.06	-0.32	-0.2	-0.13	-0.13	-0.12
YDL152W	NA	-0.34	0	NA	-0.02	NA	-0.06	-0.25	-0.06	-0.03	-0.01
YDL153C	SAS10	-0.02	0.04	0.11	0.02	-0.33	-0.13	-0.05	-0.22	-0.32	-0.16
YDL154W	MSH5	0.06	0.03	0.14	-0.02	-0.01	0	-0.18	0.04	-0.02	0.04
YDL155W	CLB3	0.09	0.06	0.12	-0.02	-0.11	-0.21	0.07	-0.15	-0.29	-0.05
YDL156W	CMR1	0.14	0.33	0.32	-0.01	-0.06	-0.09	0.09	0.03	0.04	-0.03
YDL157C	NA	0.12	0.16	0.17	-0.02	-0.05	-0.05	-0.12	0.06	0.15	0.01
YDL158C	NA	0.06	0.09	-0.38	-0.08	0.07	-0.24	-0.11	-0.02	-0.14	-0.05
YDL159W	STE7	0.11	0.11	0.25	-0.02	0.07	0.18	-0.16	0.01	0.04	0.01
YDL160C	DHH1	0.03	-0.14	-0.14	0.06	-0.04	-0.05	-0.07	0.03	-0.09	-0.01
YDL161W	ENT1	0.03	0	0.18	0.07	0.04	-0.02	0.01	0.05	0.02	0
YDL162C	NA	-0.08	0.08	0.05	-0.01	-0.05	0	0.05	-0.09	-0.17	0.04
YDL163W	NA	0.04	-0.22	-0.22	0.02	NA	-0.07	-0.19	-0.15	-0.09	-0.11
YDL164C	CDC9	0.23	0.15	-0.04	0.01	0.06	-0.07	-0.03	-0.09	-0.24	0.12
YDL165W	CDC36	0.14	0.1	0.2	-0.02	0.02	-0.04	0.09	-0.01	-0.18	0.04
YDL166C	FAP7	0.48	0.11	-0.06	-0.11	0.09	-0.11	0.04	-0.01	-0.28	-0.19
YDL167C	NRP1	1.31	-0.11	-0.1	-0.1	-0.03	-0.29	-0.19	-0.42	-0.41	0
YDL168W	SFA1	0.05	-0.26	-0.11	0.05	0.86	0.37	0.06	0.48	0.32	0.02
YDL169C	UGX2	0.05	-0.05	0.01	0	0.09	0.04	0.09	0.14	-0.01	0.04
YDL170W	UGA3	0.03	-0.02	0.12	0	0.04	-0.04	0.14	0.1	0.22	-0.06
YDL171C	GLT1	-0.09	-0.04	-0.17	-0.29	-0.06	-0.1	-0.75	-0.14	-0.79	-0.59
YDL172C	NA	0.01	-0.03	-0.23	0.08	NA	0.06	-0.18	0.11	0.5	0.06
YDL173W	PAR32	-0.03	0.15	0	0.06	0.06	0	-0.22	0.06	0.51	0.15
YDL174C	DLD1	-0.03	-0.08	-0.11	0.38	0.16	0.11	-0.16	0.23	0	0.26
YDL175C	AIR2	-0.17	-0.07	-0.23	0	NA	0.02	0.04	-0.14	-0.01	NA
YDL176W	NA	0.04	0.11	0.25	0	NA	0.01	-0.05	-0.01	-0.12	0.14
YDL177C	NA	0.05	0.05	0.03	-0.07	NA	-0.05	-0.34	0.04	-0.33	0.49
YDL178W	DLD2	-0.16	-0.17	-0.13	-0.04	0.07	0.09	0.23	0.23	-0.33	0.18
YDL179W	PCL9	-0.02	0.1	-0.06	0.03	-1.95	0.04	-0.13	0.29	-0.23	0.06
YDL180W	NA	0.5	-0.02	-0.47	0.05	0.15	0.2	-0.12	-0.01	0.08	0.07
YDL181W	INH1	-0.1	-0.02	0.01	0.01	-0.03	-0.25	-0.14	0.04	-0.03	0.14
YDL182W	LYS20	-0.22	-0.19	-0.23	0.02	-0.12	-0.25	0.05	0.82	2.1	-0.3
YDL183C	NA	0.15	0.17	NA	0.01	NA	0.02	-0.39	0.26	-0.07	-0.23
YDL184C	RPL41A	-0.03	-0.05	0.32	-0.02	0.04	-0.05	0.1	0	0.24	0.11
YDL185W	TFP1	-0.14	-0.34	-0.2	0.03	0.23	0.02	-0.07	-0.02	0.31	0
YDL186W	NA	-0.06	0.08	0.11	0.06	0.07	0	-0.07	0.3	-0.24	0.11
YDL187C	NA	-0.03	NA	0.07	NA	0.23	0.11	-0.19	0.08	-0.07	0.01
YDL188C	PPH22	-0.08	0.06	-0.01	-0.03	0.04	0.09	0.32	-0.09	-0.29	0.05
YDL189W	RBS1	-0.04	0.02	-0.05	0.07	NA	-0.14	0.07	0.01	-0.35	0.35
YDL190C	UFD2	0.08	0.1	0.02	-0.05	-0.24	-0.09	0.15	-0.07	-0.1	-0.07
YDL191W	RPL35A	0.1	0.2	0.32	-0.2	-0.45	-0.21	0.16	-0.2	-0.05	-0.23
YDL192W	ARF1	0.09	0.09	0.4	0	0.2	0.06	0.13	0.12	0.24	0.16
YDL193W	NUS1	-0.2	0.21	0.24	-0.03	-0.15	-0.08	0.03	-0.15	-0.23	0.01
YDL194W	SNF3	0.12	0.13	0.13	-0.01	0.04	-0.17	-0.01	0.14	-0.05	-0.04
YDL195W	SEC31	0.19	-0.1	-0.23	0	0.31	0	0.05	0.09	-0.41	0.1
YDL196W	NA	0.01	NA	-0.1	0.04	NA	0.11	-0.29	-0.01	-0.23	0.29
YDL197C	ASF2	1.04	0.2	0.11	-0.17	0.07	-0.06	-0.05	-0.01	-0.25	0.25
YDL198C	GGC1	-0.03	0.1	0.09	0.27	0.58	0.21	0.04	0.9	1.87	0.15
YDL199C	NA	-0.01	-0.15	0.11	0.1	0	-0.07	-0.1	0.23	-0.04	-0.14
YDL200C	MGT1	-0.15	0.25	-0.02	-0.03	NA	0.1	0.18	0.05	0.03	0.1
YDL201W	TRM8	0.43	0.09	-0.07	-0.03	-0.1	-0.11	0.07	-0.03	-0.21	0.01
YDL202W	MRPL11	0.04	0.26	-0.05	-0.15	-0.11	-0.19	-0.15	-0.03	-0.31	-0.11
YDL203C	ACK1	0.11	-0.05	-0.34	0	0.12	-0.12	-0.14	0.03	-0.04	0.15
YDL204W	RTN2	0.04	0.19	0.09	0.05	NA	0.03	-0.04	-0.03	0	0.39
YDL205C	HEM3	NA	NA	-0.61	-0.09	NA	-0.32	-0.28	0.06	-0.51	-0.36
YDL206W	NA	0.09	0.19	-0.02	0.03	-0.05	-0.04	0.05	0.14	0.14	0.07
YDL207W	GLE1	0.11	0.12	0.22	-0.01	NA	-0.09	0.19	-0.12	-0.31	-0.19
YDL208W	NHP2	0.17	0.16	0.29	-0.18	-0.41	-0.24	0.03	-0.37	-0.51	-0.08
YDL209C	CWC2	-0.02	-0.05	0	-0.11	NA	-0.2	0.21	-0.02	-0.26	NA
YDL210W	UGA4	-0.17	0	0.13	-0.09	NA	-0.19	0.14	-0.07	-0.44	0.02
YDL211C	NA	-0.28	-0.21	-0.13	-0.07	-0.07	0.11	0.19	-0.15	-0.17	-0.06
YDL212W	SHR3	-0.2	-0.05	-0.04	0.03	-0.12	0	0.01	0.11	-0.21	0.03
YDL213C	NOP6	-0.36	-0.06	0.01	-0.02	-0.29	-0.12	0.06	-0.01	-0.17	-0.13
YDL214C	PRR2	-0.41	-0.24	-0.22	-0.04	-0.05	0.3	-0.38	0.32	0.92	-0.04
YDL215C	GDH2	0.01	-0.25	-0.09	0.19	0.33	0.27	-0.08	0.17	3.65	0.11
YDL216C	RRI1	-0.03	-0.07	-0.02	0.06	-0.08	-0.05	-0.42	0.2	0.23	-0.18
YDL217C	TIM22	-0.21	-0.3	0.02	-0.04	0.03	0.23	-0.21	0.13	0.05	0.04
YDL218W	NA	-0.14	-0.13	-0.22	-0.03	0	0.19	0.05	0.02	0.03	-0.02
YDL219W	DTD1	0.16	-0.01	0.08	-0.01	0.05	0.07	0.11	-0.06	0.01	-0.03
YDL220C	CDC13	0.78	-0.27	-0.25	0.05	0.11	0.03	-0.22	0.11	0.22	-0.04
YDL221W	NA	0.14	0.3	-0.12	0.09	NA	0.07	-0.32	0.23	-0.21	-0.04
YDL222C	FMP45	0.06	-0.14	-0.02	0.6	0.05	0.12	-0.2	0.23	-0.02	0.3
YDL223C	HBT1	-0.24	-0.29	-0.28	0.03	-0.08	0.07	-0.17	-0.16	0.13	0.06
YDL224C	WHI4	-0.09	-0.1	-0.03	0.04	-0.01	0.22	0.01	0.22	-0.07	0.04
YDL225W	SHS1	-0.05	-0.15	0.01	0.03	-0.01	0.14	0.09	0.05	-0.03	0.04
YDL226C	GCS1	-0.18	-0.12	0.09	0	0.06	0.07	0.02	0.08	0.09	0.01
YDL227C	HO	-0.15	-0.12	-0.14	-0.15	-0.3	-0.13	-0.01	-0.25	-0.21	0.04
YDL228C	NA	-0.2	-0.38	-0.28	0.02	0.05	-0.02	-0.18	-0.1	0.11	-0.15
YDL229W	SSB1	-0.37	-0.26	NA	0.02	0.07	0.01	-0.15	0.01	0.03	0.03
YDL230W	PTP1	-0.05	0.02	-0.02	0	NA	0.02	-0.36	0.07	-0.04	0.04
YDL231C	BRE4	0.04	0.05	0.22	0.01	0.03	-0.02	-0.02	0.05	-0.13	-0.12
YDL232W	OST4	NA	-0.31	-0.25	0.05	0.05	-0.03	0	0.07	0.08	0.05
YDL233W	NA	-0.23	0.08	-0.15	0.05	0.06	0.08	-0.11	0.02	NA	0.09
YDL234C	GYP7	-0.12	0.06	0.08	0.18	NA	0.28	0.22	0.18	0.64	-0.23
YDL235C	YPD1	0.09	0.01	0.1	-0.03	-0.03	0.14	0.03	-0.05	0.24	0.08
YDL236W	PHO13	0.12	-0.2	-0.22	0	-0.1	0.2	0.01	0.04	0.1	0.25
YDL237W	AIM6	0.02	0.04	-0.11	0.07	0.01	0.25	0.01	0.27	0.44	0.12
YDL238C	GUD1	-0.19	0.18	-0.08	0.05	-0.01	0.26	-0.3	0.38	-0.04	-0.33
YDL239C	ADY3	-0.04	-0.01	0.08	-0.02	NA	0.15	0.11	0.07	-0.12	0.07
YDL240W	LRG1	0.4	0.01	0.13	-0.45	0.27	0.08	-0.53	0.13	-0.06	-0.19
YDL241W	NA	0.16	0.26	0.23	-0.1	-0.15	-0.21	-0.01	-0.13	0.18	0.35
YDL242W	NA	NA	NA	NA	0.08	-0.03	0.02	-0.39	0.33	-0.09	-0.1
YDL243C	AAD4	0.04	0.07	0.06	-0.09	0.76	-0.05	0.05	0.2	0.08	-0.15
YDL244W	THI13	-0.16	-0.04	-0.06	0.02	0.19	-0.04	-0.18	0.16	0.08	-0.07
YDL245C	HXT15	0.15	0.21	-0.21	0	NA	0.27	-0.04	0.22	0.19	0.51
YDL246C	SOR2	-0.11	0.17	-0.16	0.04	0.42	0.44	-0.18	0.24	0.34	NA
YDL247W	MPH2	-0.06	-0.03	-0.1	-0.04	-0.11	0.07	0.04	0.23	0.02	-0.07
YDL248W	COS7	-0.04	0.06	-0.04	0.55	0.13	0.19	0.06	0.33	-0.14	0.28
YDR001C	NTH1	0.21	0.07	0.11	0.02	-0.11	-0.1	0.08	0.02	0.02	0.04
YDR002W	YRB1	0.13	0.15	0.12	-0.02	0.04	-0.06	0.12	0.04	0.05	0.04
YDR003W	RCR2	-0.06	-0.07	0.03	-0.01	0.25	0.29	0.02	0.28	0.03	0.17
YDR004W	RAD57	0.21	0.23	0.23	-0.08	-0.03	0.41	0.28	0.19	-0.12	-0.1
YDR005C	MAF1	0.13	0.17	0.24	0.01	0.01	0.24	-0.08	0.37	0.19	0.22
YDR006C	SOK1	0.44	0.02	-0.04	-0.01	0	0.08	-0.04	0.05	-0.14	-0.01
YDR007W	TRP1	-0.3	0.29	NA	0.12	0.64	0.24	0.23	0.08	-0.22	-0.14
YDR008C	NA	NA	-0.2	-0.28	-0.08	0.04	-0.02	0.13	0.03	0	0.03
YDR009W	GAL3	0.18	0.07	-0.16	-0.13	NA	0.23	-0.11	0.2	-0.02	-0.3
YDR010C	NA	-0.02	0.02	0.06	0.02	0.04	-0.04	-0.12	0.19	-0.12	-0.01
YDR011W	SNQ2	-0.46	-0.33	-0.46	-0.03	0.74	0	-0.29	0.44	0.3	-0.34
YDR012W	RPL4B	-0.35	-0.06	-0.14	-0.13	-0.02	-0.21	0.02	-0.23	-0.34	-0.52
YDR013W	PSF1	-0.21	0.07	0.11	-0.05	-0.14	0.2	0.18	-0.07	-0.45	-0.07
YDR014W	RAD61	-0.23	-0.64	0.02	-0.04	0.03	0.21	-0.11	0.45	0.32	-0.02
YDR015C	NA	NA	NA	NA	0.04	0.04	0.07	-0.21	0.39	0.01	0.08
YDR016C	DAD1	-0.29	-0.48	0.02	-0.06	-0.09	0.14	0	0.09	0.21	0.2
YDR017C	KCS1	NA	NA	NA	0.06	-0.01	-0.07	-0.02	0.08	-0.21	0.09
YDR018C	NA	0.02	0.31	NA	-0.08	NA	0.22	-0.3	0.08	-0.5	0.15
YDR019C	GCV1	-0.07	-0.25	-0.25	0.07	-0.08	0.29	0.18	0.21	0.07	0.3
YDR020C	DAS2	0.24	0.06	0.09	0.03	0.06	0.21	-0.19	0.13	0.05	-0.16
YDR021W	FAL1	-0.1	-0.19	0.02	0.03	-0.06	0.17	0.13	-0.07	0.23	-0.12
YDR022C	CIS1	-0.27	-0.08	-0.16	0.07	0.45	0.26	-0.78	0.17	-0.13	0.02
YDR023W	SES1	-0.21	-0.2	0.21	-0.12	-0.08	-0.05	0.2	-0.01	-0.34	-0.07
YDR024W	FYV1	-0.1	-0.06	0.17	-0.08	-0.11	-0.14	-0.17	-0.1	-0.27	0.08
YDR025W	RPS11A	0.01	0.03	0.02	-0.17	-0.42	-0.32	0.09	-0.2	0.15	-0.19
YDR026C	NA	0.19	-0.22	-0.03	-0.04	0.05	0.19	-0.29	0.18	-0.29	0.03
YDR027C	VPS54	0.35	-0.04	0.11	-0.02	0.19	0.23	-0.18	-0.01	-0.1	-0.05
YDR028C	REG1	-0.41	-0.29	-0.3	-0.14	-0.06	0.02	-0.09	-0.08	-0.28	-0.05
YDR029W	NA	0.32	-0.13	NA	-0.01	NA	-0.03	-0.25	0.16	-0.09	0.03
YDR030C	RAD28	-0.69	-0.11	-0.06	-0.06	-0.07	0.12	-0.09	0.15	-0.08	-0.06
YDR031W	MIC14	NA	NA	NA	0	0.25	0.31	-0.54	0.06	0.14	0.04
YDR032C	PST2	-0.01	-0.03	0.2	0.39	0.73	0.41	0.03	0.77	0.41	0.73
YDR033W	MRH1	-0.18	0.09	-0.14	-0.43	-0.04	-0.47	-0.11	0.1	-0.49	0.41
YDR034C	LYS14	0.19	0.12	0.29	0.02	-0.04	0.19	0.05	0.07	0.45	0.11
YDR035W	ARO3	-0.05	-0.13	-0.01	0.37	-0.16	0.06	-0.05	1.19	1.65	0.09
YDR036C	EHD3	-0.5	-0.08	-0.26	0.06	0.1	0.1	0.01	0.12	-0.28	-0.01
YDR037W	KRS1	-0.01	0.08	0.07	0.04	-0.11	-0.06	-0.03	0.28	0.65	-0.09
YDR038C	ENA5	-0.2	-0.28	0	0.32	0.13	0.11	-0.27	0.06	0.76	-0.09
YDR039C	ENA2	-0.33	-0.4	-0.45	0.36	0.03	0.09	-0.13	-0.19	0.69	-0.08
YDR040C	ENA1	-0.16	-0.46	-0.29	0.26	0.07	0.05	-0.17	-0.03	0.74	-0.12
YDR041W	RSM10	0.04	0.02	0.24	0.01	0	0.08	0.11	0.22	0.15	0
YDR042C	NA	-0.08	0.08	-0.15	-0.02	0	-0.03	-0.06	0	-0.11	0.02
YDR043C	NRG1	-0.05	0.23	-0.01	0.1	NA	0	-0.01	0.07	0.07	-0.02
YDR044W	HEM13	-0.05	0.11	-0.21	-0.07	-0.1	0.13	-0.19	0.18	-0.64	-0.08
YDR045C	RPC11	0.36	0.06	NA	-0.06	0.01	-0.02	-0.12	0.11	-0.15	-0.2
YDR046C	BAP3	-0.07	-0.11	-0.09	0.2	0.16	0.75	-0.17	0.45	-0.39	0.13
YDR047W	HEM12	-0.14	-0.13	-0.21	-0.01	-0.02	0.14	-0.02	-0.01	-0.33	0.27
YDR048C	NA	-0.43	-0.1	0.02	-0.03	0.1	0.02	0	0.07	0.06	-0.01
YDR049W	NA	0.06	0.01	0.2	-0.04	-0.11	-0.07	0.04	0.1	NA	0.02
YDR050C	TPI1	-0.2	-0.03	0.15	-0.08	0.39	0.34	0.37	0.1	-0.14	0.99
YDR051C	DET1	-0.12	-0.15	-0.11	-0.03	0.04	0.03	-0.08	0.11	-0.2	-0.02
YDR052C	DBF4	-0.09	-0.03	0.09	0.01	NA	0.21	0.01	0.24	0.82	0.18
YDR053W	NA	-0.21	-0.14	NA	-0.12	NA	-0.05	-0.44	0.22	-0.13	-0.34
YDR054C	CDC34	0.05	0	-0.04	0.07	0.06	0.19	0.07	0.27	0	-0.04
YDR055W	PST1	0.14	-0.02	-0.27	0.29	0.27	0.16	0.11	0.55	0.07	0.5
YDR056C	NA	0.19	0.17	0.17	0.03	0	0.22	0.06	0.05	-0.04	0.18
YDR057W	YOS9	-0.17	-0.08	-0.14	0.02	NA	-0.02	-0.22	0.15	0.04	0.16
YDR058C	TGL2	0.1	0.28	0.05	-0.02	0.05	0.34	-0.06	0.28	-0.03	0.05
YDR059C	UBC5	0.27	0.16	0.52	0.1	0.6	0.44	-0.4	0.29	0.23	-0.01
YDR060W	MAK21	-0.04	-0.24	0.07	-0.11	0.15	-0.44	-0.16	-0.4	-0.63	-0.09
YDR061W	NA	-0.15	-0.03	0.02	0.15	NA	-0.08	-0.26	0.59	-0.12	-0.28
YDR062W	LCB2	-0.01	-0.24	-0.07	0.06	-0.14	0.02	0.04	0.01	-0.37	-0.04
YDR063W	AIM7	0.13	0.09	0.17	0.04	0.09	0.13	-0.17	0.2	0.04	0.01
YDR064W	RPS13	0.02	-0.04	0.03	-0.29	-0.27	-0.18	0.1	-0.33	-0.11	-0.23
YDR065W	RRG1	0.06	-0.05	0.34	-0.07	NA	0.27	-0.34	0.2	0.01	0.16
YDR066C	RTR2	1.06	-0.24	-0.33	-0.02	NA	0.23	-0.59	0.27	-0.11	-0.24
YDR067C	OCA6	0.16	0.16	0.19	0.07	0.25	0.29	-0.07	0.25	-0.22	0.09
YDR068W	DOS2	-0.01	-0.11	-0.07	-0.07	-0.01	-0.06	0.24	0.03	-0.25	-0.01
YDR069C	DOA4	-0.12	0	0.01	0.07	NA	0.31	0.04	0.3	0.3	0.46
YDR070C	FMP16	-0.14	-0.15	0.11	-0.05	0	0.09	-0.04	0.18	0.1	0.01
YDR071C	PAA1	0.19	0.18	0.78	0.03	0.1	0.17	0.16	0.12	-0.26	0.13
YDR072C	IPT1	0.18	0.02	0.11	0.13	0.09	0.15	-0.06	0.03	0.08	0
YDR073W	SNF11	0.07	0.07	0.01	0	0	-0.19	-0.11	0.08	0.11	-0.06
YDR074W	TPS2	0.07	-0.02	0.08	0.31	0.15	0.27	-0.23	0.36	0.14	0.23
YDR075W	PPH3	-0.29	-0.15	0.31	-0.05	-0.02	-0.01	-0.19	-0.02	-0.09	-0.02
YDR076W	RAD55	-0.03	-0.01	0.09	-0.06	-0.17	-0.01	-0.16	-0.03	-0.39	-0.11
YDR077W	SED1	0	0.13	0.1	1.02	0.06	0.03	-0.19	0.62	0.49	0.26
YDR078C	SHU2	-0.19	-0.08	NA	0	NA	0.34	-0.02	0.21	-0.14	-0.36
YDR079W	PET100	0.03	0.16	-0.01	0.03	0	0.14	-0.55	0.47	-0.1	-0.06
YDR080W	VPS41	-0.19	-0.15	-0.22	-0.06	NA	0.15	-0.06	0.2	0.12	-0.06
YDR081C	PDC2	0.12	0.07	0.08	0.02	-0.06	-0.01	0.06	0.32	-0.13	-0.1
YDR082W	STN1	-0.04	-0.05	0.14	-0.01	NA	0.35	-0.63	0.32	-0.31	0.09
YDR083W	RRP8	0.06	0.14	0.29	-0.15	-0.16	-0.18	0.01	-0.24	-0.37	-0.14
YDR084C	TVP23	0	0.11	0.15	0.07	0.12	0.26	0.04	-0.04	0.17	0.12
YDR085C	AFR1	0.17	0.17	0.3	0.06	NA	0.11	-0.05	0.08	0.27	-0.03
YDR086C	SSS1	0.1	0.17	0.33	0.08	-0.06	-0.05	0.06	0.14	0	0.13
YDR087C	RRP1	0.05	0.24	-0.03	-0.08	-0.25	-0.05	0.3	0.2	-0.56	-0.33
YDR088C	SLU7	-0.03	0.19	-0.12	0	0.04	0.27	-0.16	0.31	-0.08	-0.19
YDR089W	NA	-0.01	0.09	0.05	0.03	-0.06	0.13	0.24	-0.11	0.01	-0.46
YDR090C	NA	0.1	0.05	0.02	-0.03	0.1	0.21	-0.25	0.19	-0.03	-0.01
YDR091C	RLI1	-0.04	0.02	-0.08	-0.07	-0.27	-0.28	-0.16	-0.5	-0.52	-0.23
YDR092W	UBC13	0.39	0.31	0.31	0.03	0.28	0.24	0.21	0.13	0.19	0.1
YDR093W	DNF2	0.15	-0.12	-0.28	0.01	0.06	0.05	-0.28	0.04	-0.4	0.07
YDR094W	NA	-0.13	-0.05	-0.24	0	0.05	0.1	-0.28	0.21	-0.5	0.01
YDR095C	NA	0.08	0.18	-0.4	-0.01	0.29	-0.05	-0.28	-0.05	-0.11	0
YDR096W	GIS1	-0.1	-0.03	0.02	-0.01	0.06	0.17	-0.04	0.17	0.02	0.2
YDR097C	MSH6	-0.03	0.08	-0.02	0.18	0.01	-0.02	-0.05	0.08	-0.03	0.08
YDR098C	GRX3	0.17	0.07	-0.12	0.02	-0.01	0.24	-0.07	-0.04	0.01	0.12
YDR099W	BMH2	0.03	0.13	0.13	0.4	0.11	0.21	0.07	0.23	-0.06	0.4
YDR100W	TVP15	0.2	0.19	0.15	0.15	0.21	0.31	-0.03	0.26	0.3	0.16
YDR101C	ARX1	0.07	0	-0.1	0.04	-0.31	-0.14	-0.14	-0.11	-0.58	-0.16
YDR102C	NA	0.11	0.2	-0.01	0.01	0.01	0.16	-0.15	0.17	0.53	-0.05
YDR103W	STE5	0.27	0.09	0.12	-0.04	0.06	0.04	0.05	-0.02	0.09	0.05
YDR104C	SPO71	-0.08	0.06	0.12	0.05	-0.03	-0.03	-0.07	0.27	-0.03	0.1
YDR105C	TMS1	0.05	0.02	-0.22	0.08	0.05	0.18	-0.22	0.19	-0.04	0.14
YDR106W	ARP10	0.07	0.03	-0.18	-0.04	0.05	0.01	0.36	0.03	-0.1	-0.05
YDR107C	TMN2	0.07	0.12	0.18	0.03	0.02	0.11	-0.07	0.11	-0.03	0.11
YDR108W	GSG1	0.16	0.17	0.22	0.06	NA	0.09	-0.14	0.06	0.1	-0.35
YDR109C	NA	0.08	0.05	0.01	0.12	0.14	0.04	0.05	0.14	-0.1	-0.04
YDR110W	FOB1	0.14	0.06	0.16	-0.07	0.11	0.23	-0.02	0.34	-0.22	-0.31
YDR111C	ALT2	-0.33	-0.13	0.2	-0.03	NA	0.12	0.05	-0.09	-0.61	0.11
YDR112W	IRC2	0.14	0	-0.04	-0.01	NA	0.01	-0.17	-0.04	-0.1	0.01
YDR113C	PDS1	-0.16	-0.08	0.11	-0.02	0.08	-0.02	0.15	0.1	NA	0.1
YDR114C	NA	NA	NA	NA	-0.14	-0.02	0.17	0.01	0.08	0.1	0.37
YDR115W	NA	0.03	0.02	0.11	0.03	0.03	0.06	-0.4	-0.05	-0.2	0.03
YDR116C	MRPL1	-0.02	-0.03	-0.12	0.03	0.02	0.05	-0.41	0.08	-0.21	-0.02
YDR117C	TMA64	-0.18	0.09	-0.24	-0.03	NA	0.31	-0.16	0.13	0.1	0.19
YDR118W	APC4	0.14	0.2	0.19	-0.02	NA	0.21	-0.03	0.2	-0.65	-0.27
YDR119W	VBA4	0.11	0.15	0.1	-0.1	-0.21	-0.04	0.03	-0.1	-0.32	-0.02
YDR120C	TRM1	-0.02	-0.16	-0.06	-0.12	-0.21	-0.07	-0.03	-0.19	-0.32	-0.07
YDR121W	DPB4	0.03	-0.11	-0.05	-0.05	-0.14	-0.04	-0.02	0.01	-0.12	0.54
YDR122W	KIN1	-0.09	-0.08	0.03	0.03	0.07	0.35	-0.02	0.28	-0.04	0.06
YDR123C	INO2	0.07	0.06	-0.15	NA	0.04	0.76	-0.21	0.44	0.04	NA
YDR124W	NA	-0.01	0.03	-0.11	-0.17	0.11	-0.07	-0.28	0.04	-0.18	-0.02
YDR125C	ECM18	0.09	0.28	-0.1	-0.05	NA	0.03	-0.1	0.13	-0.26	-0.01
YDR126W	SWF1	-0.18	-0.05	-0.06	0.07	NA	0.26	-0.35	0.43	-0.15	-0.42
YDR127W	ARO1	0.53	0.06	-0.14	0.23	0.19	0.12	-0.2	0.15	0.12	-0.13
YDR128W	MTC5	-0.48	-0.13	-0.03	-0.04	-0.03	-0.08	0.08	-0.13	-0.24	0.06
YDR129C	SAC6	0.07	-0.15	-0.21	0.24	0.17	0.16	0.01	0.15	1.32	0.15
YDR130C	FIN1	0.11	0	0.07	-0.06	NA	0.16	-0.57	0.27	-0.28	-0.98
YDR131C	NA	0.1	0.15	0.06	-0.01	NA	0.28	0.05	0.16	-0.21	-0.01
YDR132C	NA	0.09	0.3	-0.09	-0.13	0.01	-0.01	0.18	0.1	-0.18	0.07
YDR133C	NA	0.02	0.06	-0.05	0.19	-0.27	-0.07	-0.04	0.2	-0.15	0.11
YDR134C	NA	0.04	0	0	0.26	-0.41	-0.18	0.06	0.04	-0.3	-0.16
YDR135C	YCF1	-0.02	-0.04	-0.05	0.07	0.4	0.38	0.11	0.4	-0.16	0.1
YDR136C	VPS61	0.12	-0.03	-0.16	-0.02	0.02	0.01	-0.04	0.11	-0.05	0.07
YDR137W	RGP1	-0.04	0.17	-0.12	-0.05	-0.06	0.14	-0.72	0.29	-0.1	-0.04
YDR138W	HPR1	-0.02	-0.05	0.09	0.01	0.01	0.07	-0.09	0.11	0.03	0.04
YDR139C	RUB1	0.25	0.19	0.59	0.03	0.01	-0.09	0.13	0.03	0.31	-0.01
YDR140W	MTQ2	0.12	0.09	0.03	0.01	0.13	0.24	-0.26	-0.09	-0.09	0
YDR141C	DOP1	0.09	0.14	0.05	0.16	0.06	0.02	0.22	0.15	-0.2	0.07
YDR142C	PEX7	0.15	0.19	-0.22	0.05	-0.13	0.19	-0.02	0.1	-0.05	-0.1
YDR143C	SAN1	0.16	0.2	0.05	-0.02	-0.08	0.07	0	-0.12	-0.48	0.02
YDR144C	MKC7	0.06	-0.23	-0.3	-0.05	-0.27	-0.33	0.4	-0.11	-0.62	0.05
YDR145W	TAF12	0.05	0.14	0.1	-0.07	-0.01	0.03	-0.06	-0.1	-0.29	0
YDR146C	SWI5	0.15	-0.06	-0.03	-0.05	NA	0.06	0	0.04	-0.39	-0.08
YDR147W	EKI1	-0.01	0.07	0.12	-0.01	NA	0.09	-0.2	0.28	-0.04	-0.09
YDR148C	KGD2	-0.07	0.14	-0.14	0.06	0.05	0.11	-0.23	0.29	-0.19	0.2
YDR149C	NA	0.18	-0.08	-0.21	0	-0.51	-0.02	-0.28	-0.04	-0.14	-0.16
YDR150W	NUM1	-0.1	0	0.05	0.1	0	-0.06	-0.02	0.21	-0.23	-0.01
YDR151C	CTH1	0.11	0.01	0.03	-0.05	0.15	0.24	0.24	0.28	-0.15	-0.31
YDR152W	GIR2	-0.1	-0.06	0.03	-0.12	-0.21	-0.23	0.16	-0.23	-0.37	0.09
YDR153C	ENT5	0.09	0.08	-0.07	0.08	0.17	0.09	0.13	0.04	0.06	-0.11
YDR154C	NA	-0.11	0.04	0.05	0.69	0.66	0.48	0.13	0.31	0.41	0.52
YDR155C	CPR1	0.02	0.09	0.2	0.47	0.65	0.63	0.08	0.47	0.41	0.75
YDR156W	RPA14	0.16	0.12	-0.08	-0.01	-0.03	-0.01	-0.1	-0.05	-0.02	0.02
YDR157W	NA	-0.02	0.12	0.08	0.1	-0.03	-0.67	0.05	-0.2	-0.13	-0.06
YDR158W	HOM2	-0.12	0.06	0.04	0.62	0.06	0.12	0.09	1.12	1.59	0.42
YDR159W	SAC3	-0.01	0.03	0.2	0.12	0.18	0.08	-0.02	0.1	0.15	0.03
YDR160W	SSY1	0.01	0.05	0.03	0.06	0.05	0.34	-0.07	0.33	0	0.13
YDR161W	NA	-0.11	-0.11	0	-0.06	-0.24	-0.09	-0.07	-0.07	-0.34	-0.11
YDR162C	NBP2	-0.03	-0.06	-0.03	0	0	0.26	-0.35	0.29	0	-0.03
YDR163W	CWC15	0.04	0.05	0.13	0.05	0.02	0	0.14	0	0.22	0.09
YDR164C	SEC1	-0.01	-0.04	0.18	0.01	0.04	-0.07	0.09	0.41	-0.09	-0.12
YDR165W	TRM82	0.02	0.02	0.19	0.02	-0.09	-0.26	0.06	0.05	-0.49	-0.16
YDR166C	SEC5	-0.25	-0.13	-0.15	0.04	0.09	-0.1	-0.32	-0.08	0.11	-0.06
YDR167W	TAF10	-0.02	-0.13	-0.02	-0.02	-0.3	0.12	-0.1	-0.09	-0.02	0
YDR168W	CDC37	0.58	0.03	0.37	0.05	0.28	0.18	0	0.04	0.18	-0.04
YDR169C	STB3	0.16	0.17	0.07	-0.01	0.09	-0.03	0.22	0.29	-0.04	-0.12
YDR170C	SEC7	-0.09	-0.23	-0.06	0.01	-0.04	-0.06	-0.14	-0.01	-0.25	0.04
YDR171W	HSP42	-0.15	-0.02	0.14	0.27	0.97	0.51	0.22	0.38	1.18	0.31
YDR172W	SUP35	-0.24	-0.13	-0.02	-0.08	0.15	-0.04	-0.04	-0.16	-0.14	-0.02
YDR173C	ARG82	-0.03	-0.08	-0.08	-0.02	0.03	-0.04	-0.36	0.14	NA	0.08
YDR174W	HMO1	0.18	0.18	0.18	0.03	0.12	0.31	0.18	0.18	-0.19	0.07
YDR175C	RSM24	-0.14	0.17	-0.02	0.01	0.07	0.09	0.01	0	-0.19	-0.09
YDR176W	NGG1	-0.06	-0.08	-0.07	-0.02	0.03	0.1	0.03	0.02	-0.04	0.07
YDR177W	UBC1	0.02	0.06	0.45	0.04	0.15	0.09	0.17	0.04	-0.45	0.06
YDR178W	SDH4	0.27	0.17	-0.21	0.07	0.16	0.19	-0.23	0.13	-0.3	0.18
YDR179C	CSN9	0	0.1	0.11	-0.04	NA	0.15	-0.11	-0.15	-0.08	0.01
YDR179W-A	NA	-0.18	0.22	-0.22	-0.06	NA	-0.01	-0.4	0.01	-0.08	0.16
YDR180W	SCC2	-0.07	0.01	-0.02	0.05	0.35	0.34	-0.2	0.18	0.18	0.15
YDR181C	SAS4	0.26	0.2	0.38	0.02	-0.02	0	-0.33	0.31	0.27	-0.31
YDR182W	CDC1	-0.07	-0.04	-0.16	0.45	NA	0.53	0.11	0.45	0.05	0.37
YDR183W	PLP1	0.02	0.06	0.05	-0.05	0	-0.07	-0.32	0.06	-0.11	0
YDR184C	ATC1	0.24	0.25	0.32	-0.07	-0.17	0.01	0.01	-0.01	-0.29	0.03
YDR185C	UPS3	0.24	0.15	0.36	-0.03	-0.07	0.03	0.03	0.14	-0.1	0.13
YDR186C	NA	0.05	-0.04	0.05	-0.02	0.09	0.15	NA	0.12	NA	0.01
YDR187C	NA	0.24	0.09	-0.09	-0.09	-0.07	0.16	-0.1	0.16	-0.12	-0.03
YDR188W	CCT6	-0.61	-0.12	-0.19	-0.02	0.27	0.2	0	0.04	-0.18	-0.03
YDR189W	SLY1	0.46	0.04	-0.12	0.05	0.03	0.16	-0.35	0.06	0.13	-0.24
YDR190C	RVB1	-0.28	-0.03	-0.17	-0.11	-0.1	-0.08	0.15	-0.03	-0.28	-0.04
YDR191W	HST4	-0.01	0.11	0.13	-0.05	-0.04	-0.12	0.01	-0.03	-0.13	-0.11
YDR192C	NUP42	-0.16	0.07	-0.05	-0.04	0.02	0.09	0.01	0	-0.25	0.08
YDR193W	NA	0.06	0.02	-0.21	0.06	0.02	0.14	-0.06	0.19	0.07	-0.02
YDR194C	MSS116	-0.02	-0.04	-0.04	-0.05	0.06	-0.02	0.09	-0.12	-0.33	0.01
YDR195W	REF2	0.04	0.24	0.04	-0.07	-0.02	0	-0.31	0.24	-0.18	-0.06
YDR196C	CAB5	0.03	0.14	0.1	-0.04	-0.12	0.22	0.03	0.26	-0.05	0.44
YDR197W	CBS2	0.21	0.31	0.2	-0.12	-0.09	0.18	0	0.18	-0.28	-0.14
YDR198C	RKM2	0.08	0.13	0.02	-0.12	NA	0.06	0.03	0.12	-0.24	-0.26
YDR199W	NA	NA	0.12	NA	0	0.01	0.07	-0.1	-0.08	-0.25	-0.04
YDR200C	VPS64	0.14	0.12	0.14	-0.06	-0.18	0.16	-0.16	0.14	-0.16	-0.1
YDR201W	SPC19	0.29	0.24	0.14	0.03	0	0.2	0.14	0.26	-0.09	-0.05
YDR202C	RAV2	-0.04	0.14	0.08	0.05	0.03	0.15	-0.13	0.1	0.1	0.01
YDR203W	NA	0.08	-0.02	-0.33	-0.04	NA	0.09	-0.03	0.14	-0.1	-0.05
YDR204W	COQ4	-0.09	-0.04	0.02	-0.01	0.03	0.31	-0.4	0.12	0.07	0.18
YDR205W	MSC2	-0.11	-0.14	0.06	0.03	0.1	0.21	-0.02	0.24	0.12	0.03
YDR206W	EBS1	0.17	-0.01	0.02	-0.03	0	0.01	-0.22	0.19	-0.26	0.06
YDR207C	UME6	0	-0.11	0.02	-0.04	0.06	0.08	-0.09	0.1	-0.08	0.04
YDR208W	MSS4	-0.07	-0.22	-0.08	0.06	0.04	-0.02	0.25	0.13	-0.12	0.04
YDR209C	NA	0.2	0.1	0.39	0.15	-0.06	0.07	0.05	-0.06	0.99	0
YDR210W	NA	0.05	-0.05	0.16	0.12	-0.08	0.02	-0.16	-0.03	0.71	0.19
YDR211W	GCD6	0.16	-0.08	-0.07	-0.07	-0.15	0.05	0.01	0	-0.41	-0.06
YDR212W	TCP1	-0.16	-0.17	-0.13	-0.03	0.44	0.27	0.18	0.05	0.07	-0.13
YDR213W	UPC2	-0.05	-0.01	0.03	0.06	0.23	0.36	-0.01	0.22	0.18	0.23
YDR214W	AHA1	-0.09	0.05	-0.03	-0.04	0.56	0.31	0.22	0.11	-0.34	-0.15
YDR215C	NA	0.52	-0.2	0.12	-0.08	NA	-0.07	-0.36	-0.02	0.04	-0.04
YDR216W	ADR1	0.08	0.01	0.19	0.05	0.08	0.07	0.26	0.01	0.26	0.11
YDR217C	RAD9	-0.04	-0.23	-0.1	0.11	0.45	0.22	0.02	0.21	0.04	0.06
YDR218C	SPR28	0	0.15	0.15	0.07	0.22	-0.06	0.18	0.05	0.16	0.09
YDR219C	MFB1	-0.11	0.07	0	0.04	0.05	0.39	-0.02	0.14	0.16	0.02
YDR220C	NA	-0.15	0	0.22	-0.04	-0.08	-0.06	0.15	0.09	-0.01	0.02
YDR221W	GTB1	0.08	0.21	0.14	0.09	0.04	0.11	-0.15	0.38	0.41	-0.04
YDR222W	NA	0.01	0.13	-0.01	0	0.07	-0.09	0.01	0.08	0	0.1
YDR223W	CRF1	0.24	0.22	0.17	-0.02	-0.06	-0.18	0.15	-0.04	-0.93	0.04
YDR224C	HTB1	0.27	0.28	0.03	-0.08	-0.34	-0.39	0.07	-0.16	-1.85	-0.15
YDR225W	HTA1	0.1	0.2	0.23	0	-0.4	-0.38	0.05	0.29	-1.96	-0.05
YDR226W	ADK1	0.08	0.22	0.07	-0.08	-0.24	-0.06	0.22	-0.2	0	0.36
YDR227W	SIR4	0.72	0.01	-0.05	-0.07	0.16	-0.08	-0.23	-0.02	0.1	-0.06
YDR228C	PCF11	0.05	0.16	0.1	0.06	0	0.22	0.01	0.22	-0.32	-0.02
YDR229W	IVY1	0.09	0.21	-0.08	0.04	0.04	0.42	-0.21	0.33	0.13	0.03
YDR230W	NA	0.06	0.1	0.08	-0.02	-0.2	0.28	-0.18	0.02	-0.11	0
YDR231C	COX20	-0.02	0.08	0.01	0.05	0.13	-0.06	0.06	0.21	0.06	-0.15
YDR232W	HEM1	0.01	0.02	0.16	0	0.16	0.05	0.17	0.38	-0.05	0.06
YDR233C	RTN1	0.08	0.18	0.02	0.12	-0.11	-0.18	0.01	-0.12	-0.9	0.14
YDR234W	LYS4	-0.04	0.11	0.03	0.01	0.11	0.14	-0.26	0.11	0.34	0.13
YDR235W	PRP42	0.23	0.19	0.02	0.01	0.05	0.05	0.16	0.08	0.13	0.02
YDR236C	FMN1	-0.1	0.13	-0.02	0.1	0.06	-0.01	-0.24	0.22	NA	0.16
YDR237W	MRPL7	0.03	0.11	-0.18	-0.03	-0.06	0.3	-0.05	0.19	-0.13	0.3
YDR238C	SEC26	-0.24	-0.35	-0.26	0.03	-0.07	0.07	0.02	-0.16	-0.31	0.13
YDR239C	NA	0.02	0.08	-0.18	0.01	NA	-0.1	0.02	-0.05	-0.2	0.02
YDR240C	SNU56	0.04	0.04	-0.21	0.03	-0.01	0	-0.24	0.05	-0.1	0.02
YDR241W	BUD26	0.16	0.03	0.11	-0.1	0.08	-0.01	-0.01	0.02	-0.09	0.19
YDR242W	AMD2	0.29	0.23	0.09	-0.02	NA	-0.02	-0.08	0.02	0.56	0.02
YDR243C	PRP28	0	0.05	-0.01	-0.01	-0.01	-0.02	-0.62	-0.01	0.09	-0.03
YDR244W	PEX5	0.39	0.1	-0.16	-0.02	-0.01	0.04	-0.16	0.18	0.21	-0.19
YDR245W	MNN10	-0.26	-0.04	-0.22	-0.05	-0.01	0.01	0.19	0.09	-0.41	-0.04
YDR246W	TRS23	-0.12	-0.1	-0.11	-0.02	0.06	-0.02	0.17	-0.1	-0.03	0
YDR247W	VHS1	0.13	0.04	-0.06	0.25	-0.93	0.03	-0.19	0.22	-0.05	0.03
YDR248C	NA	0.19	0.13	0.7	-0.01	-0.09	-0.05	0.16	0.09	-0.04	0.24
YDR249C	NA	NA	NA	NA	-0.05	0.01	0.27	-0.4	0.23	0.12	-0.12
YDR250C	NA	-0.13	0.06	-0.12	0.06	0	0.24	-0.35	0.22	0.01	0.05
YDR251W	PAM1	-0.03	0.07	0.18	0.24	0.15	0.26	0.05	0.13	0.31	0.15
YDR252W	BTT1	0.05	0.11	0.04	-0.09	-0.15	0.15	-0.03	0.03	-0.14	0.1
YDR253C	MET32	-0.25	-0.15	-0.1	0.04	0.07	0.03	-0.06	0.09	-0.06	0.13
YDR254W	CHL4	-0.01	-0.01	0.01	0.04	NA	0.22	-0.21	0.21	0	-0.06
YDR255C	RMD5	NA	NA	NA	0.1	NA	0	0.16	0.24	-0.04	0.21
YDR256C	CTA1	-0.05	-0.02	0.09	0	0.05	0.14	-0.24	0.05	-0.1	-0.04
YDR257C	RKM4	0.35	0.07	0.35	0	NA	0.12	-0.01	0.13	0.02	-0.22
YDR258C	HSP78	1.06	0.04	0.01	0.16	0.6	0.31	0.02	0.15	0.72	0.26
YDR259C	YAP6	-0.19	-0.28	-0.12	-0.05	-0.02	0.11	-0.18	0.11	-0.15	-0.04
YDR260C	SWM1	0.25	-0.11	-1.05	-0.04	0.1	-0.19	-0.17	0.05	-0.15	0.53
YDR261C	EXG2	0.03	-0.02	-0.06	0.05	-0.07	0.08	0.04	0.12	-0.37	0.01
YDR262W	NA	NA	NA	NA	0.12	-0.01	0.11	0.02	-0.05	-0.37	0.08
YDR263C	DIN7	-0.22	-0.3	-0.08	0.02	-0.02	0.17	0.11	0.02	-0.03	-0.07
YDR264C	AKR1	0.15	0.04	0.18	0	-0.02	0.36	0.38	0.18	0.95	0.25
YDR265W	PEX10	0.01	-0.05	0.02	0.13	-0.08	-0.01	-0.2	0.18	0.1	0.02
YDR266C	NA	0.19	0.05	0.1	-0.05	-0.07	-0.04	-0.09	-0.13	-0.28	-0.09
YDR267C	CIA1	-0.11	0.04	-0.05	-0.02	NA	0.14	0	-0.02	-0.04	-0.09
YDR268W	MSW1	0.12	-0.17	0.14	-0.02	0.07	0.15	-0.12	0.07	0	0.09
YDR269C	NA	-0.12	NA	NA	-0.04	NA	0.09	-0.26	0.02	0.13	-0.08
YDR270W	CCC2	-0.01	-0.01	0.37	0.03	0.1	0.29	0.46	0.43	0.67	0.15
YDR271C	NA	-0.59	-0.03	0.4	-0.09	0.25	0.26	0.29	0.08	0.5	-0.05
YDR272W	GLO2	-0.14	-0.13	-0.06	0.06	0.11	0.12	0.25	0.24	0.23	0.08
YDR273W	DON1	0.03	-0.03	-0.12	0.04	NA	0.1	-0.02	0.18	0.37	0.12
YDR274C	NA	-0.14	-0.13	0.08	0.04	NA	0.23	0.08	0.04	0.27	0.04
YDR275W	BSC2	0.13	0.23	-0.03	-0.05	NA	0.03	0	0.08	-0.16	0.01
YDR276C	PMP3	0.26	0.09	-0.11	0.42	0.45	0.06	0.13	0.34	0.05	0.46
YDR277C	MTH1	-0.03	-0.15	-0.02	0.1	0.26	0.31	0.05	0.18	0.42	0.23
YDR278C	NA	0.52	-0.02	0.04	0.01	NA	0.12	0.15	-0.06	0.21	-0.41
YDR279W	RNH202	0.03	0.05	-0.29	-0.06	NA	0.15	-0.09	0	-0.2	-0.12
YDR280W	RRP45	-0.18	0.03	0.03	-0.01	0.07	-0.05	-0.01	-0.08	-0.37	-0.14
YDR281C	PHM6	0.12	0.18	0.11	0.08	-0.29	0.14	-0.05	0.19	0.03	0.08
YDR282C	NA	-0.1	0.1	-0.05	0.1	0.24	0.02	0.07	-0.03	0.26	0.09
YDR283C	GCN2	-0.03	-0.02	-0.09	0.07	0.1	0.17	-0.01	0.11	-0.14	0.08
YDR284C	DPP1	-0.16	0.06	-0.12	0.15	0.04	0.11	0.12	0.3	-0.14	0.18
YDR285W	ZIP1	0.81	-1.45	NA	0.15	0.02	0.1	0	0.58	0.26	0.07
YDR286C	NA	0.02	0.1	NA	0.04	0.04	-0.08	0.18	0.11	0.03	0.07
YDR287W	INM2	-0.01	-0.04	-0.03	0.08	0.09	0.19	-0.09	0.09	0.29	0.08
YDR288W	NSE3	0.03	0.14	-0.11	0.01	NA	-0.03	0.1	0	-0.39	0.07
YDR289C	RTT103	0.1	0.09	0.04	-0.03	-0.12	-0.08	0.13	0.2	-0.83	0.02
YDR290W	NA	0.15	NA	NA	0.02	0.09	-0.03	0.1	-0.1	-0.03	0.08
YDR291W	HRQ1	-0.01	0.06	0.09	0.01	0.04	0.06	0.06	0.16	-0.11	-0.01
YDR292C	SRP101	0.08	-0.01	0.02	-0.03	0	0.12	0.03	0.11	-0.25	0.07
YDR293C	SSD1	-0.01	0.12	0.12	0.27	0.03	0.17	-0.26	0.26	0.27	0.16
YDR294C	DPL1	-0.06	-0.03	-0.1	0.02	-0.09	0.14	-0.04	0.01	0.11	0.12
YDR295C	HDA2	-0.06	0.04	-0.04	0.06	0.13	0.13	-0.35	0.17	-0.05	-0.04
YDR296W	MHR1	-0.09	-0.09	-0.01	-0.04	-0.03	-0.05	0.27	0.01	-0.33	0.04
YDR297W	SUR2	-0.03	0.12	-0.21	-0.02	-0.07	-0.12	-0.1	0.05	-0.5	0.02
YDR298C	ATP5	-0.06	0.07	0.02	0.12	0.06	0.02	0	0.04	0.01	0.16
YDR299W	BFR2	0.2	-0.12	0.15	-0.11	0.01	-0.1	0.01	-0.26	-0.52	-0.28
YDR300C	PRO1	-0.27	-0.16	-0.09	-0.03	-0.03	0.1	0.16	-0.15	NA	-0.1
YDR301W	CFT1	NA	NA	NA	-0.09	-0.05	0.19	-0.16	0.09	0.31	0.15
YDR302W	GPI11	-0.03	-0.01	0.26	-0.03	0.03	0.01	-0.06	-0.08	-0.3	0.11
YDR303C	RSC3	0.32	NA	NA	0.04	0.02	0.08	0.04	-0.08	-0.25	0.01
YDR304C	CPR5	-0.05	-0.06	-0.11	0.37	0.33	0.38	0.08	0.3	0.28	0.47
YDR305C	HNT2	0.3	0.07	0.2	0	0.08	0.09	0.36	0.07	-0.21	-0.04
YDR306C	NA	-0.15	0.01	0.06	0.02	0.05	0.06	-0.16	-0.06	0.23	-0.07
YDR307W	NA	-0.36	-0.01	-0.13	0.01	0.02	-0.02	-0.11	0.03	-0.33	0.15
YDR308C	SRB7	0.04	NA	NA	-0.13	0.02	0.05	0.06	0.17	0.03	-0.08
YDR309C	GIC2	0.08	-0.01	-0.11	-0.01	-0.09	0.25	0.08	0.18	0.08	0.03
YDR310C	SUM1	0.21	-0.12	-0.06	-0.07	0.01	-0.02	0	-0.09	-0.02	-0.02
YDR311W	TFB1	-0.19	-0.17	0.08	0	NA	0.09	-0.14	0.01	0.1	0.12
YDR312W	SSF2	-0.08	-0.09	0.01	-0.04	-0.26	-0.07	-0.01	-0.15	-0.11	-0.05
YDR313C	PIB1	-0.14	-0.17	-0.16	-0.01	0.12	0.17	-0.14	0.11	0.07	0.07
YDR314C	RAD34	0.03	-0.07	-0.14	-0.03	-0.04	0.15	-0.81	0.02	0.13	-0.1
YDR315C	IPK1	0.2	0.33	0.11	0.05	0	0.1	-0.1	0.14	0.07	-0.04
YDR316W	OMS1	0.18	0.14	-0.01	0.05	0.01	0.02	-0.06	0.08	-0.06	0.06
YDR317W	HIM1	-0.14	0.06	-0.05	0.11	NA	-0.05	-0.45	0.27	-0.02	-0.27
YDR318W	MCM21	0.02	0.1	0.14	0.02	0.12	0.22	-0.26	0.12	-0.03	0.08
YDR319C	YFT2	0.08	0.25	0.1	0.21	NA	0.22	0.07	0.07	0.26	0.22
YDR320C	SWA2	0.18	0.01	0.02	-0.02	NA	0.31	-0.06	0.04	0.02	0.05
YDR321W	ASP1	-0.13	-0.03	-0.08	-0.14	-0.31	-0.21	0.06	-0.45	-0.25	-0.21
YDR322W	MRPL35	-0.07	0.04	-0.12	-0.06	NA	0.13	-0.02	0.05	-0.19	0.19
YDR323C	PEP7	-0.19	-0.24	-0.43	-0.03	-0.14	-0.06	-0.11	0.07	-0.05	-0.06
YDR324C	UTP4	0.02	0.06	-0.13	-0.06	-0.26	-0.15	-0.02	-0.01	-0.57	0.03
YDR325W	YCG1	0.07	0.2	-0.48	0	-0.08	-0.02	-0.23	0.14	-0.38	-0.06
YDR326C	YSP2	-0.43	-0.03	0.22	-0.07	0.04	-0.02	0.04	-0.16	-0.47	0.05
YDR327W	NA	-0.01	0.04	0.04	-0.01	-0.04	0	0.2	-0.01	-0.01	0.14
YDR328C	SKP1	-0.21	-0.01	0.09	0.08	-0.03	0.06	-0.23	0.19	0.16	0.08
YDR329C	PEX3	-0.03	0	-0.1	0.09	0.02	0.13	-0.01	-0.17	0.12	-0.07
YDR330W	UBX5	-0.12	-0.03	0.31	0.01	0.11	-0.02	-0.15	-0.09	0.01	-0.05
YDR331W	GPI8	-0.09	-0.11	-0.1	0.11	-0.06	0.09	-0.01	0.01	-0.28	-0.03
YDR332W	IRC3	-0.25	0.06	0.23	-0.05	-0.04	0.15	-0.03	0	-0.07	0.11
YDR333C	NA	0.12	0.13	0.13	-0.02	0.12	0.09	-0.03	-0.02	0.02	-0.11
YDR334W	SWR1	0.01	0.01	0.09	0.03	0.07	0.05	-0.23	0.05	0.04	0.05
YDR335W	MSN5	-0.1	0.08	0.08	0.04	0.14	0.17	0.04	0.14	-0.04	0.02
YDR336W	NA	0.05	0.14	0.07	-0.01	0.03	0.17	0.02	0.17	-0.14	-0.03
YDR337W	MRPS28	0.12	0.13	-0.03	0.04	0.08	0.13	-0.11	0.07	-0.32	0.12
YDR338C	NA	-0.05	-0.21	-0.04	0.05	0.17	0.01	-0.1	-0.15	0.15	0.05
YDR339C	FCF1	0.06	0.17	0.27	-0.02	-0.12	-0.06	-0.01	-0.21	-0.12	0.05
YDR340W	NA	-0.07	0.13	0.14	0.2	0.36	0.2	0.08	0.24	0.17	0.42
YDR341C	NA	0.05	-0.09	-0.07	0.06	-0.04	-0.04	0.04	0.08	0.28	0.04
YDR342C	HXT7	-0.12	-0.41	-0.21	-0.34	0.24	-0.26	-0.32	0.38	-1.12	0.14
YDR343C	HXT6	-0.15	-0.25	-0.42	-0.43	0.07	-0.07	-0.19	0.35	-1.27	0.29
YDR344C	NA	-0.03	0.02	0.15	0.12	NA	-0.04	-0.04	NA	-0.1	-0.47
YDR345C	HXT3	-0.17	-0.14	-0.19	-0.35	-0.09	-0.19	-0.16	0.05	-1.14	-0.07
YDR346C	SVF1	-0.33	-0.32	-0.03	-0.15	0.04	0	0.08	-0.3	-0.2	-0.11
YDR347W	MRP1	-0.68	NA	0.13	0.12	0.17	0.1	0.11	0.05	-0.04	0.16
YDR348C	NA	-0.07	NA	NA	0.12	0.03	0.02	-0.01	0.13	0.05	0.11
YDR349C	YPS7	-0.19	-0.13	0.1	0.27	-0.01	0.07	-0.09	0.78	0.56	0.11
YDR350C	ATP22	-0.05	0.13	-0.03	0.04	0.06	0.05	0.08	0.06	-0.03	0
YDR351W	SBE2	-0.13	-0.45	0.03	-0.01	-0.21	0.05	-0.21	0.08	0.04	0.01
YDR352W	NA	-0.44	-0.27	-0.35	-0.06	-0.05	-0.03	0.11	0.06	-0.31	0.01
YDR353W	TRR1	-0.26	-0.39	-0.14	0.33	0.53	0.49	0.16	1.59	0.59	0.28
YDR354W	TRP4	0.03	-0.01	-0.32	0.08	0.14	0.01	0.19	0.22	1.05	-0.05
YDR355C	NA	NA	NA	NA	0.03	0.1	-0.02	-0.39	0.15	-0.03	-0.08
YDR356W	SPC110	0.26	-0.19	-0.14	-0.02	0.03	0.14	-0.18	0.16	-0.07	-0.04
YDR357C	NA	0.2	0.09	-0.03	0.02	-0.01	0.18	-0.35	0.27	-0.19	0.05
YDR358W	GGA1	0.15	-0.16	0.05	-0.01	-0.11	-0.06	0.15	-0.03	0.22	-0.02
YDR359C	EAF1	-0.07	-0.18	-0.02	0.04	0	0.07	-0.07	0.24	-0.23	0.04
YDR360W	OPI7	0.1	NA	NA	0.01	0.02	0.01	0.28	0.16	-0.22	0.06
YDR361C	BCP1	0	-0.11	0.15	-0.13	-0.12	-0.18	-0.03	-0.17	-0.6	-0.16
YDR362C	TFC6	-0.07	-0.07	-0.01	-0.01	-0.04	0.09	-0.22	-0.08	-0.01	-0.1
YDR363W	ESC2	0.26	0.27	-0.24	0.05	0.08	-0.04	-0.05	0.02	0	-0.19
YDR364C	CDC40	0.08	-0.02	-0.12	-0.03	NA	-0.13	-0.43	0.06	-0.04	-0.31
YDR365C	ESF1	-0.12	-0.22	0.03	-0.16	-0.09	0.03	-0.12	-0.2	-0.47	0.07
YDR366C	NA	0.21	0.1	0.29	0.48	0.42	0.25	-0.13	0.18	0.15	0.42
YDR367W	KEI1	0.09	0.12	0.08	0.01	-0.07	0.06	0.08	-0.15	-0.22	0.09
YDR368W	YPR1	-0.03	0.04	0.14	0.31	0.33	0.47	-0.01	0.41	0.58	0.37
YDR369C	XRS2	0.12	-0.06	0.05	-0.06	0.05	0.18	0.08	0.14	0.11	0.12
YDR370C	NA	-0.01	-0.15	-0.21	0	-0.13	0.07	-0.16	-0.09	-0.04	-0.22
YDR371W	CTS2	-0.17	-0.04	-0.09	-0.02	0.2	0.17	-0.22	0.03	-0.24	-0.17
YDR372C	VPS74	0.11	0.15	0.17	0.08	-0.02	0.11	0.02	0.13	0.09	0.04
YDR373W	FRQ1	0.28	0.07	0.36	0.07	0.16	0.17	0.09	0.21	0.64	-0.02
YDR374C	NA	NA	-0.5	NA	0.03	NA	-0.04	-0.15	-0.22	-0.04	-0.04
YDR375C	BCS1	-0.37	0.2	-0.42	0.03	0.1	-0.01	0.01	0.14	-0.08	-0.08
YDR376W	ARH1	0.05	0.04	-0.21	-0.03	0.18	0.33	-0.19	0.04	0.07	0.08
YDR377W	ATP17	0.23	0.28	0.09	0.12	0.1	0.04	-0.08	0.2	0.17	0.06
YDR378C	LSM6	0.17	0.06	0.15	0.01	-0.02	0.14	-0.06	-0.02	0.34	-0.02
YDR379W	RGA2	-0.15	0	0.15	0.03	-0.11	-0.01	-0.17	-0.08	0.05	0
YDR380W	ARO10	-0.1	-0.49	-0.5	-0.06	0.03	0.21	-0.14	-0.16	1.04	-0.13
YDR381W	YRA1	-0.18	-0.07	-0.09	0	0.12	0.02	-0.05	0.1	-0.28	0.11
YDR382W	RPP2B	0.06	0.04	0.11	-0.15	-0.39	-0.2	-0.03	-0.37	0.09	-0.17
YDR383C	NKP1	0.27	0.18	0.12	-0.08	NA	-0.1	0	0.03	-0.07	-0.04
YDR384C	ATO3	-0.21	-0.06	-0.11	-0.15	-0.65	-0.22	-0.03	-0.23	-0.93	0.07
YDR385W	EFT2	0.16	-0.56	-0.37	-0.45	0.08	-0.11	-0.08	-0.11	-0.08	-0.28
YDR386W	MUS81	NA	0.01	NA	0.01	NA	0.18	-0.05	0.39	-0.4	-0.02
YDR387C	NA	-0.08	-0.04	0.12	0.01	-0.01	0.14	-0.19	0.14	-0.11	0.04
YDR388W	RVS167	-0.29	-0.21	-0.19	0.19	-0.02	0.09	-0.01	0.2	0.3	0.31
YDR389W	SAC7	-0.21	-0.14	0.21	0.06	-0.1	0	-0.25	0.02	-0.11	0.01
YDR390C	UBA2	0.09	-0.03	0.1	0	NA	-0.12	0.03	-0.15	-0.2	0.11
YDR391C	NA	-0.06	0.07	-0.09	0.09	0.18	0.14	0.11	0.01	0.32	0.26
YDR392W	SPT3	-0.21	-0.01	NA	0.03	-0.12	0.12	-0.09	0.16	-0.11	-0.35
YDR393W	SHE9	0.13	-0.05	-0.12	0	-0.13	-0.2	0.23	0.05	-0.33	-0.19
YDR394W	RPT3	-0.24	-0.15	-0.03	0.09	0.25	0.27	0.06	0.09	0.07	0.06
YDR395W	SXM1	-0.24	-0.48	0.09	-0.04	-0.16	0	-0.08	-0.18	-0.07	-0.08
YDR396W	NA	0.09	0.17	0.18	0.02	-0.06	0.02	-0.11	-0.04	-0.08	-0.02
YDR397C	NCB2	-0.03	0.1	0.44	-0.03	-0.38	0	-0.05	-0.01	-0.15	-0.09
YDR398W	UTP5	-1.18	-0.16	-0.28	-0.18	-0.23	-0.21	-0.07	-0.48	-0.71	-0.17
YDR399W	HPT1	-0.14	-0.14	0.18	-0.15	-0.64	-0.44	-0.42	-0.19	-1.89	-0.34
YDR400W	URH1	0.44	-0.2	-0.02	-0.02	-0.1	0.18	0.09	-0.17	0.07	-0.04
YDR401W	NA	-0.23	-0.67	-0.13	-0.02	NA	-0.04	-0.34	0.03	-0.13	-0.2
YDR402C	DIT2	0.07	0.05	0.02	0.05	NA	0.19	-0.03	0.03	0.31	-0.07
YDR403W	DIT1	NA	-0.21	0.22	-0.11	NA	-0.01	-0.16	-0.03	-0.06	-0.05
YDR404C	RPB7	0	-0.16	0.04	0.04	-0.08	-0.09	0.06	0.07	-0.2	0.1
YDR405W	MRP20	0.12	-0.11	0.14	0.1	-0.04	0.24	-0.05	0.24	0.22	0.07
YDR406W	PDR15	-0.19	-0.23	0.03	-0.02	0.09	-0.1	0.04	0.1	-0.19	-0.07
YDR407C	TRS120	-0.05	-0.07	0.04	-0.01	NA	0.06	-0.09	0.18	-0.31	0.03
YDR408C	ADE8	-0.11	-0.07	-0.23	0.01	-0.27	-0.23	0.17	0.03	-0.06	0.12
YDR409W	SIZ1	0.05	-0.13	0.05	0	0.05	-0.01	-0.21	0.09	-0.3	0.06
YDR410C	STE14	-0.18	0.01	0.03	0.02	0.03	0.19	-0.02	0.18	0.13	-0.01
YDR411C	DFM1	-0.04	-0.16	-0.22	0.16	0.03	0.26	-0.07	0.01	-0.01	0.04
YDR412W	RRP17	-0.04	0.11	0.06	-0.01	-0.3	-0.03	0.11	0.02	-0.11	-0.03
YDR413C	NA	0.06	-0.01	0.11	0.02	-0.07	-0.05	-0.24	0.32	-0.16	0.02
YDR414C	ERD1	0.35	0.16	-0.03	0.03	0.06	-0.02	0.01	0.04	-0.18	0
YDR415C	NA	-0.04	0.08	0.08	0.04	-0.02	0.1	0.12	0.01	0.06	-0.01
YDR416W	SYF1	-0.16	-0.12	-0.2	-0.11	0.01	0.06	-0.05	0.03	0.12	0.01
YDR417C	NA	0.1	0.09	0.19	-0.25	-0.06	-0.21	-0.05	-0.13	-0.22	-0.21
YDR418W	RPL12B	0.01	0.15	0.15	-0.42	-0.89	-0.29	0.1	-0.31	-0.39	-0.34
YDR419W	RAD30	-0.15	0.14	0.17	-0.03	0.08	0.1	-0.12	-0.26	-0.08	0.01
YDR420W	HKR1	-0.04	0.15	0.1	-0.01	0.15	-0.19	-0.24	0.07	-0.12	0.03
YDR421W	ARO80	-0.31	-0.01	0.11	0.02	0	0.27	-0.37	0.7	0.11	0.06
YDR422C	SIP1	0.1	-0.06	-0.14	-0.04	-0.2	-0.09	0.03	-0.12	-0.15	-0.02
YDR423C	CAD1	0.06	0.14	0.11	0.05	0.09	0.09	0.02	0.24	0.37	0.03
YDR424C	DYN2	0.13	0.19	0.26	0.02	0.04	-0.06	0.28	0.19	-0.03	-0.08
YDR425W	SNX41	0.27	-0.05	-0.06	-0.01	-0.01	0.01	-0.14	0.09	0.3	-0.08
YDR426C	NA	-0.02	-0.1	NA	0.1	-0.11	0.12	-0.2	0.07	0.15	0.07
YDR427W	RPN9	0.06	0.16	0.09	-0.07	-0.05	-0.1	0.08	-0.2	-0.11	-0.18
YDR428C	BNA7	0.09	0.1	0.13	-0.07	-0.25	-0.01	0.01	-0.03	-0.08	-0.08
YDR429C	TIF35	0.04	0.01	0.36	-0.13	0	0.05	0.03	-0.03	-0.55	-0.04
YDR430C	CYM1	0.05	0.07	0.17	0.05	0.14	0.04	-0.11	-0.06	0.12	0.31
YDR431W	NA	-0.21	0.09	0.1	0.08	-0.03	0.05	-0.18	-0.08	-0.06	0.04
YDR432W	NPL3	-0.19	-0.32	-0.38	0.05	0.19	0.12	-0.1	0.02	0.43	0.11
YDR433W	NA	-0.27	-0.27	-0.3	-0.03	0.2	0.18	-0.1	-0.06	0.43	-0.05
YDR434W	GPI17	-0.24	0.09	0.07	0.08	-0.07	0.01	0.14	0	-0.08	-0.06
YDR435C	PPM1	0.1	0.21	0.14	0.03	-0.07	0.07	-0.01	0.01	0.13	-0.01
YDR436W	PPZ2	-0.1	-0.13	-0.15	0.05	0.07	0.05	-0.14	0.23	0.03	0.1
YDR437W	GPI19	NA	0.09	NA	-0.01	0.03	0.31	-0.33	0.29	-0.15	0.01
YDR438W	THI74	-0.06	-0.01	0.02	0.02	NA	0.03	-0.03	-0.12	0.02	0.04
YDR439W	LRS4	-0.39	0.09	-0.02	0	-0.72	0	-0.43	0.08	-0.03	NA
YDR440W	DOT1	0.07	0.09	0.14	-0.09	-0.08	0.05	0.01	0	-0.04	-0.11
YDR441C	APT2	-0.22	0.1	-0.12	-0.04	0.02	0.04	-0.08	0.01	-0.16	-0.13
YDR442W	NA	0.45	NA	0.81	-0.01	0.17	0.17	0	0.06	-0.02	0.07
YDR443C	SSN2	0.46	0.06	0.18	-0.04	0.43	0.05	-0.13	0.26	-0.06	-0.03
YDR444W	NA	0.13	-0.45	-0.37	0	0.1	0.13	-0.47	0.03	0.13	-0.13
YDR445C	NA	0.29	0.09	0.2	-0.03	-0.02	0.07	-0.1	0.07	-0.23	-0.1
YDR446W	ECM11	-0.01	0.16	0.05	-0.02	NA	-0.15	-0.11	-0.15	0.19	-0.11
YDR447C	RPS17B	0.03	0.14	0.24	-0.19	-0.5	-0.25	0.08	-0.15	0.07	-0.23
YDR448W	ADA2	-0.02	-0.08	-0.01	-0.07	NA	0.25	-0.15	0	-0.35	-0.14
YDR449C	UTP6	0.16	0.07	0.19	-0.1	NA	-0.05	-0.11	-0.17	-0.2	-0.39
YDR450W	RPS18A	0.2	0.15	0.26	-0.22	-0.48	-0.2	-0.04	-0.23	-0.11	-0.34
YDR451C	YHP1	0.32	0.05	-0.13	-0.03	-0.13	-0.03	-0.05	-0.01	-0.29	-0.15
YDR452W	PPN1	-0.31	-0.15	-0.04	0.1	-0.01	0.11	-0.06	0.18	0.32	0.17
YDR453C	TSA2	-0.18	-0.28	0	0.26	0.13	0.41	0.04	0.83	0.44	0.26
YDR454C	GUK1	0.1	0.11	0.11	-0.17	-0.26	-0.15	0.13	-0.27	0.18	0.03
YDR455C	NA	-0.42	-0.01	-0.09	0.05	0.04	-0.14	0.11	0.12	-0.1	0.16
YDR456W	NHX1	0.02	-0.11	-0.05	-0.03	-0.02	0.07	0.01	0.15	-0.07	0.17
YDR457W	TOM1	-0.06	-0.15	0.13	0.08	0.02	-0.12	-0.02	0.21	0.09	-0.05
YDR458C	HEH2	-0.13	-0.19	0.01	0.02	-0.04	-0.01	NA	0.14	NA	-0.11
YDR459C	PFA5	0.15	0.09	0.01	-0.11	NA	0.13	-0.11	-0.05	-0.19	0.1
YDR460W	TFB3	0.01	0.04	-0.26	0.04	0.02	0.09	0.1	0.1	0	0.05
YDR461W	MFA1	-0.24	-0.02	-0.1	-0.08	NA	-0.11	-0.14	-0.08	-0.2	-0.12
YDR462W	MRPL28	0	-0.14	-0.15	0	-0.01	-0.08	-0.09	0.1	-0.02	-0.09
YDR463W	STP1	0.07	0.09	0.09	0.02	-1.15	0	-0.13	0.05	-0.03	-0.22
YDR464W	SPP41	-0.19	0.05	-0.21	-0.03	-0.05	-0.07	-0.01	0.03	-0.02	-0.02
YDR465C	RMT2	-0.14	-0.03	-0.14	-0.07	-0.48	-0.05	-0.12	-0.25	-0.36	-0.12
YDR466W	PKH3	0.18	0.07	-0.16	-0.01	NA	0.05	0.07	0.09	-0.07	-0.13
YDR467C	NA	-0.03	0	0.11	-0.02	NA	0.07	-0.11	0.12	-0.07	-0.08
YDR468C	TLG1	0.13	0.19	0.13	0.01	-0.07	0.1	-0.02	0.18	-0.29	-0.39
YDR469W	SDC1	0	-0.05	0.11	0.08	0.06	0.37	-0.11	0.17	0.42	0.1
YDR470C	UGO1	0.23	0.14	0	0.12	0.06	0.24	-0.11	0	0.16	0.45
YDR471W	RPL27B	-0.12	0.19	0.22	-0.38	-0.37	-0.19	0.04	-0.18	-0.52	-0.23
YDR472W	TRS31	0.59	0.2	0.02	-0.11	1.35	-0.06	0	-0.03	-0.24	-0.42
YDR473C	PRP3	0.28	0.15	0.13	0.02	-0.12	0.01	0.01	0.09	-0.48	0.05
YDR475C	JIP4	NA	NA	NA	0.05	0.04	0.27	-0.18	0.05	0.1	0.06
YDR476C	NA	-0.21	-0.26	0.01	0.18	0.23	0.34	0.5	0.14	0.9	0.26
YDR477W	SNF1	-0.14	-0.05	-0.22	0.09	0.07	0.14	-0.08	0.31	-0.1	0
YDR478W	SNM1	0.08	0.13	0.17	0.07	0.17	0.17	-0.11	0	0.08	0.03
YDR479C	PEX29	0.21	0.12	-0.02	0.02	0.06	-0.08	0.09	0.05	0.09	0.07
YDR480W	DIG2	0.11	0.1	-0.03	-0.03	0.05	-0.02	0.2	0.07	-0.19	0.1
YDR481C	PHO8	-0.62	-0.17	-0.1	0.29	0.15	0.28	-0.08	0.3	0.27	0.14
YDR482C	CWC21	0.03	-0.22	NA	-0.04	-0.33	-0.09	-0.07	-0.17	-0.2	-0.04
YDR483W	KRE2	-0.01	-0.01	0.02	0.3	-0.14	-0.19	-0.05	-0.19	0.33	0.16
YDR484W	VPS52	0.09	-0.02	0.17	-0.01	0.08	0.05	-0.08	-0.02	0.17	-0.02
YDR485C	VPS72	0.05	0.02	-0.01	-0.03	-0.03	-0.02	-0.09	0.16	0.09	0
YDR486C	VPS60	0.06	0.17	0.14	0.03	0.02	-0.02	0.41	0.15	0.07	-0.04
YDR487C	RIB3	-0.04	0.14	-0.1	0.16	0.24	-0.01	0.22	0.48	1.04	0.12
YDR488C	PAC11	-0.03	0.04	0	0.04	0.05	0.04	0	0.17	-0.24	-0.05
YDR489W	SLD5	0.08	0.06	-0.22	0.02	-0.01	-0.17	-0.49	0.03	-0.25	-0.1
YDR490C	PKH1	0.26	-0.08	-0.2	0	0.08	0.16	NA	0	NA	0.22
YDR491C	NA	0.06	-0.14	-0.02	-0.09	0.04	0.05	0.12	-0.1	-0.4	-0.01
YDR492W	IZH1	0.06	0.01	0	-0.06	-0.29	-0.01	0.27	-0.11	-0.21	0.03
YDR493W	MZM1	0.36	-0.88	NA	-0.08	0.02	0.11	-0.39	0.08	-0.08	0.13
YDR494W	RSM28	-0.16	0.15	NA	0.08	NA	0.04	0.01	-0.04	0.02	0.14
YDR495C	VPS3	0.2	0.07	0.1	0.02	0.09	-0.03	-0.01	0.09	-0.07	0.03
YDR496C	PUF6	-0.04	0	-0.08	0.04	-0.11	-0.12	-0.12	-0.06	-0.52	-0.05
YDR497C	ITR1	-0.21	-0.37	-0.24	0.27	-0.08	-0.15	-0.09	-0.05	1.3	-0.03
YDR498C	SEC20	0.02	0.19	-0.03	0.19	-0.1	0.02	0.15	-0.1	-0.09	0.09
YDR499W	LCD1	0.06	0	-0.09	-0.01	-0.02	-0.08	-0.11	-0.02	0.03	-0.15
YDR500C	RPL37B	-0.09	-0.02	0.09	-0.18	-0.61	-0.21	0	-0.21	0.09	-0.14
YDR501W	PLM2	-0.26	-0.27	0.02	-0.02	0.03	0.01	-0.5	0.2	-0.02	0.05
YDR502C	SAM2	-0.29	-0.18	-0.16	0.35	-0.14	1.06	-0.2	-0.36	-0.23	-0.25
YDR503C	LPP1	-0.11	-0.22	0.31	0	0.05	0.03	-0.39	0.02	0.03	0.3
YDR504C	SPG3	-0.41	0.25	-0.35	0.13	0.09	0.03	-0.29	0.09	-0.13	-0.18
YDR505C	PSP1	-0.26	0.12	-0.24	0.09	0.1	0.2	-0.05	0.23	-0.27	0.02
YDR506C	NA	0.13	0.04	-0.06	-0.06	0.06	0.35	-0.36	0.12	-0.03	-0.3
YDR507C	GIN4	0.01	0	0.05	-0.1	0.09	-0.09	-0.08	-0.02	-0.44	-0.1
YDR508C	GNP1	-0.13	-0.32	-0.11	-0.11	-0.09	0.09	-0.09	-0.13	-1.31	-0.08
YDR509W	NA	-0.26	-0.22	-0.01	-0.09	NA	0.06	-0.18	0	-0.86	-0.23
YDR510W	SMT3	0.14	0.23	0.03	-0.03	0.01	0.02	0.05	-0.11	0.13	0.2
YDR511W	ACN9	0.03	-0.03	0.07	0.01	-0.05	-0.1	0.01	-0.02	-0.06	-0.08
YDR512C	EMI1	0.21	-0.08	-0.24	0.04	0.36	0.2	0.03	0.12	0.1	0.13
YDR513W	GRX2	0.11	0.13	0.35	0.26	0.96	0.63	0.09	1.06	0.22	0.27
YDR514C	NA	0.12	0.05	-0.02	-0.05	-0.03	0.01	0.01	0.02	-0.03	-0.19
YDR515W	SLF1	0.14	0.2	-0.05	-0.11	0.07	0.01	-0.13	0.06	-0.13	-0.19
YDR516C	EMI2	-0.11	0.2	-0.11	0.16	0.66	0.58	-0.3	0.44	0.18	0.45
YDR517W	GRH1	-0.12	-0.09	-0.11	0.06	0.15	0.26	0.12	0.26	0.06	0.1
YDR518W	EUG1	0.03	0.14	-0.12	0.02	-0.13	0.08	0.1	-0.1	-0.02	0.12
YDR519W	FPR2	-0.2	-0.04	0.13	0.01	-0.01	0.23	0.14	0.13	0.18	0.09
YDR520C	URC2	0.32	0.06	0.27	-0.01	NA	0.04	-0.1	0.18	0.03	0.34
YDR521W	NA	-0.45	0.03	0.05	0.02	0.01	0	-0.18	0.22	-0.29	0.02
YDR522C	SPS2	0.51	0.08	-0.06	0.05	0	0.22	-0.15	0.04	NA	-0.27
YDR523C	SPS1	-0.05	0.15	0.02	-0.12	-2.02	-0.04	-0.48	0.04	0.08	0.02
YDR524C	AGE1	0.24	-0.17	-0.33	-0.02	-0.02	0.1	-0.08	0.14	-0.24	0.09
YDR525W	API2	0.2	0.12	NA	0.09	NA	-0.04	-0.48	0.05	-0.12	-0.3
YDR526C	NA	0.07	-0.01	-0.07	-0.03	0.09	-0.02	0.06	0.09	-0.09	0.06
YDR527W	RBA50	0.04	0.06	-0.05	-0.07	-0.2	-0.01	-0.15	-0.04	-0.41	-0.2
YDR528W	HLR1	0.21	0.25	0.02	-0.07	-0.04	0.14	-0.41	-0.1	-0.3	0.08
YDR529C	QCR7	0.35	0.23	0.14	0.04	-0.16	-0.16	-0.08	-0.02	-0.23	0.02
YDR530C	APA2	-0.09	-0.11	-0.2	0.09	NA	0.23	0.38	0.18	-0.15	-0.04
YDR531W	CAB1	0.13	0.11	0.04	0.01	0.1	0.11	0.01	0.17	0.57	0.21
YDR532C	NA	0.26	0.1	-0.21	0.07	NA	0.09	0.04	0.1	-0.03	-0.72
YDR533C	HSP31	0.14	0.12	0.1	0.27	0.59	0.52	0.01	0.7	0.07	0.21
YDR534C	FIT1	-0.08	-0.04	1.16	0.03	0.01	0.01	0.78	0.03	0.42	0.78
YDR535C	NA	0.07	0.13	-0.14	-0.04	NA	-0.11	0.07	0.33	-0.24	-0.1
YDR536W	STL1	0.07	0.2	-0.18	0.13	NA	0.01	0.1	-0.07	-0.18	-0.56
YDR537C	NA	-0.09	0.08	0	0.05	NA	0.06	0.26	0.11	0.04	0.17
YDR538W	PAD1	-0.02	0.06	0.11	0.16	-0.03	-0.12	NA	-0.17	NA	-0.06
YDR539W	NA	0.1	-0.01	0.21	0.03	0.13	0.14	0.11	0.09	0.13	0.14
YDR540C	IRC4	-0.19	-0.06	0.11	-0.08	0.01	-0.02	0.44	0.03	0.1	0.08
YDR541C	NA	-0.03	0.09	0.17	0	0.14	0.04	-0.11	0.25	-0.01	0.07
YDR542W	PAU10	0.02	0.06	-0.13	0.1	-0.15	0.06	-0.03	0.1	0.03	0.12
YDR543C	NA	0	-0.39	NA	-0.06	0.02	-0.05	-0.17	0.04	0.51	0.15
YDR544C	NA	0.01	-0.01	0.25	0.06	0.16	0.03	-0.05	0.23	0	0.11
YDR545W	YRF1-1	-0.16	-0.02	-0.01	0.19	0.08	-0.06	0	0.17	-0.27	-0.04
YEL001C	IRC22	-0.07	0.07	0.08	-0.01	-0.14	0.16	0.22	-0.09	0.3	0.14
YEL002C	WBP1	-0.12	-0.03	-0.06	0.08	0.15	0.09	0.07	0.2	0.48	0.19
YEL003W	GIM4	-0.1	0.07	-0.23	0.04	0.2	0	0.19	0.03	-0.08	0.04
YEL004W	YEA4	0.88	0.12	0.17	-0.04	0.04	0.08	-0.37	0.33	0.19	-0.05
YEL005C	VAB2	-0.16	0.02	-0.16	-0.02	-0.11	0	-0.11	-0.01	0.09	0.03
YEL006W	YEA6	-0.13	-0.18	-0.22	0.01	0.06	-0.11	0	0.06	-0.07	-0.04
YEL007W	NA	0.19	0.04	0.09	0.11	0.24	0.11	0.21	0.13	-0.11	0.24
YEL008W	NA	0.25	-0.05	-0.13	0.09	0.06	-0.16	-0.06	0.18	0.29	0.06
YEL009C	GCN4	0.06	0.21	-0.13	0.46	-0.28	-0.19	0.15	0.25	1.19	0.15
YEL010W	NA	0.01	0.11	0.05	-0.03	NA	0.01	-0.45	0.06	0.05	NA
YEL011W	GLC3	0.14	0.2	-0.04	0.14	0.11	0.17	0.05	0.21	0.12	0.07
YEL012W	UBC8	0	0.06	0.08	0.01	0.04	0.08	0.01	0.06	0	0.04
YEL013W	VAC8	-0.16	0.01	0.03	0.06	0.12	0.04	-0.01	0.29	0.27	0.21
YEL014C	NA	-0.18	0.14	-0.04	-0.04	-0.03	-0.05	0.17	-0.1	-0.38	0.03
YEL015W	EDC3	0.1	-0.15	-0.15	0.21	-0.03	0.07	-0.08	0.18	0.05	0.16
YEL016C	NPP2	-0.36	-0.01	-0.07	-0.03	0.01	0.03	0.05	0.07	0.17	0.06
YEL017C-A	PMP2	-0.22	-0.02	0.08	-0.02	0.04	0.41	-0.21	-0.11	-0.13	0.04
YEL017W	GTT3	0.1	0.2	0	-0.04	-0.02	0.16	0.06	0	-0.08	0.19
YEL018W	EAF5	0.01	0.28	0	-0.08	-0.1	0.03	-0.05	0.02	-0.17	-0.25
YEL019C	MMS21	0.03	0.07	0.05	0.05	0.01	0.03	0.03	0.13	-0.16	-0.2
YEL020C	NA	0.15	0.19	0.01	-0.08	-0.27	-0.12	0.05	-0.27	-0.34	-0.15
YEL021W	URA3	0.21	0.3	0.64	0.22	-0.19	-0.28	0.19	0	0.16	0.27
YEL022W	GEA2	0.07	0.05	-0.14	0.08	-0.15	0.02	-0.07	-0.01	-0.07	0.11
YEL023C	NA	-0.04	-0.05	-0.02	0	0.02	0.03	-0.23	0.21	-0.19	0.03
YEL024W	RIP1	0.19	0.04	-0.11	0.04	-0.09	0.02	-0.23	0.1	-0.15	0.17
YEL025C	NA	0.12	-0.14	-0.16	-0.01	-0.12	-0.15	-0.08	-0.1	0.07	-0.12
YEL026W	SNU13	0.08	0.22	0.17	-0.16	-0.62	-0.36	0.05	-0.72	-0.48	-0.24
YEL027W	CUP5	-0.11	-0.04	0.05	0.13	0.06	-0.09	0.05	0.05	0.09	0.16
YEL028W	NA	-0.09	0.05	0	0.06	-0.04	-0.04	-0.19	0.01	0.01	-0.02
YEL029C	BUD16	-0.16	-0.03	0.01	0.01	-0.16	-0.1	-0.14	0.1	0.03	0.01
YEL030W	ECM10	-0.36	-0.49	-0.41	-0.15	0.6	0.46	-0.31	-0.02	-0.31	-0.18
YEL031W	SPF1	NA	0.35	NA	-0.07	0.12	-0.02	-0.16	0.09	-0.28	-0.02
YEL032W	MCM3	0.04	0.09	0.16	-0.09	-0.05	-0.01	-0.04	-0.19	-0.43	-0.05
YEL033W	MTC7	0.06	0.14	0.08	-0.05	0.3	-0.02	-0.04	-0.4	-1.04	-0.03
YEL034W	HYP2	-0.19	0.08	-0.14	0.14	-0.38	-0.1	0.04	-0.43	-0.96	-0.11
YEL035C	UTR5	0	-0.11	-0.03	0.03	0.02	0	0.05	0.18	-0.24	0.09
YEL036C	ANP1	-0.03	-0.01	-0.21	-0.12	-0.04	-0.12	-0.06	-0.23	-0.41	-0.09
YEL037C	RAD23	-0.14	-0.07	-0.09	-0.06	0.28	0.08	-0.07	-0.12	-0.2	0.06
YEL038W	UTR4	-0.26	-0.09	-0.25	0	0.11	0.1	0.06	-0.04	0.12	0.03
YEL039C	CYC7	-0.05	0.18	-0.08	0.03	-0.06	-0.14	-0.17	0.27	-0.35	0.02
YEL040W	UTR2	-0.26	-0.18	0.01	-0.44	-0.31	-0.34	-0.07	-0.31	0.63	-0.26
YEL041W	YEF1	0.18	NA	0.05	-0.04	NA	0.19	-0.05	0	-0.18	-0.22
YEL042W	GDA1	0.12	-0.25	-0.23	-0.14	-0.26	-0.29	-0.01	-0.14	-0.7	-0.07
YEL043W	NA	0.2	-0.03	0.02	0.01	-0.02	0.03	-0.06	0.01	0.02	0.13
YEL044W	IES6	-0.08	-0.12	-0.1	0.02	0.04	0.05	-0.12	-0.01	-0.03	0.12
YEL045C	NA	NA	NA	NA	-0.05	0.27	0.07	-0.21	0.07	-0.41	-0.16
YEL046C	GLY1	-0.34	-0.42	-0.25	-0.05	0.01	0	0.04	0.2	-0.81	-0.2
YEL047C	NA	-0.13	-0.27	-0.12	0.03	0.22	0.11	-0.2	-0.06	-0.46	-0.01
YEL048C	TCA17	0.04	0.06	0.36	0	-0.05	0.08	0.1	-0.04	0.18	0.02
YEL049W	PAU2	-0.05	0.09	0.11	-0.03	0.17	-0.01	0.06	-0.18	-0.15	-0.03
YEL050C	RML2	-0.2	0.06	0.12	-0.03	0.08	-0.07	-0.13	0.02	-0.05	-0.04
YEL051W	VMA8	0.04	0.14	0.4	0.06	-0.13	-0.1	0.23	-0.01	0.31	0.1
YEL052W	AFG1	0.03	0.04	0.02	0.07	0.06	-0.01	0.14	0.36	-0.13	-0.24
YEL053C	MAK10	-0.01	0.16	0.13	-0.19	-0.1	0.02	0.02	-0.15	-0.02	-0.04
YEL054C	RPL12A	0.18	0.25	0.31	-0.24	-0.42	-0.28	0.03	-0.14	-0.34	-0.25
YEL055C	POL5	0.09	-0.2	-0.11	0.04	-0.16	-0.14	0	0.05	-0.55	-0.01
YEL056W	HAT2	-0.13	0.15	0.19	0.01	0.05	0.1	0.09	-0.04	0.11	-0.07
YEL057C	NA	-0.2	0.18	0.06	0	-0.04	0.18	-0.02	0.02	-0.1	0.07
YEL058W	PCM1	-0.15	-0.02	-0.09	0.11	0.15	0.1	-0.08	0.16	0.22	0.08
YEL059C-A	SOM1	-0.17	0.23	0.07	0.04	0.15	-0.05	-0.11	0.3	-0.11	-0.01
YEL059W	HHY1	-0.06	0.03	0.17	0.05	0.1	-0.03	0.12	-0.02	0.11	0.02
YEL060C	PRB1	0.01	0.05	-0.06	1.23	0.97	0.72	0.11	0.5	1.8	0.52
YEL061C	CIN8	-0.13	-0.24	-0.27	0.04	-0.1	0.01	0.02	0.16	0.08	0.07
YEL062W	NPR2	0.08	0.16	0.12	0.01	0.01	-0.08	0.05	-0.07	-0.04	0.02
YEL063C	CAN1	-0.07	0.06	0.04	0.05	-0.1	-0.02	-0.12	0.11	-0.11	-0.01
YEL064C	AVT2	0.02	0.06	-0.11	0.15	0.07	-0.06	0.01	0.15	0.17	0.06
YEL065W	SIT1	-0.13	0.03	-0.04	-0.12	-0.03	0.39	0.6	0.04	0.4	0.72
YEL066W	HPA3	0.02	0.08	-0.09	-0.06	0	0.08	-0.2	0.05	0.33	0.05
YEL067C	NA	0.16	0.08	-0.14	NA	-0.12	NA	-0.3	NA	0.19	-0.03
YEL068C	NA	-0.13	0.71	-1.8	0.03	0	-0.14	0.11	0.04	0.11	0.03
YEL069C	HXT13	0.31	-0.1	-0.19	0.05	0.09	0.16	-0.07	0.16	0.22	0.06
YEL070W	DSF1	0.2	-0.17	-0.04	0.16	0.1	0.16	-0.02	0.11	0.14	0.14
YEL071W	DLD3	-0.08	0.1	0.2	0.72	0.44	0.9	0.09	0.03	1.36	0.2
YEL072W	RMD6	-0.11	-0.06	-0.09	-0.02	0.06	0.19	0.17	0.03	-0.07	-0.14
YEL073C	NA	0.06	0.13	-0.11	0.1	NA	0.19	0.07	0.14	0.07	0.07
YEL074W	NA	-0.05	0.01	0.05	0.26	0.07	0.07	0.03	0.02	1.14	0.02
YEL075C	NA	0.04	-0.29	-0.04	0.03	0.04	0.12	-0.25	0.14	0.07	0.29
YEL075W-A	NA	0.36	-0.14	-0.13	-0.01	0.09	-0.07	-0.08	-0.02	-0.11	0.03
YEL076C	NA	0.17	-0.15	-0.3	0.25	0.16	0.06	-0.11	0.28	-0.31	0.3
YEL076C-A	NA	-0.07	0.08	0.06	-0.03	0.04	0.07	0.03	0.08	-0.02	0.05
YEL077C	NA	-0.04	0.01	0.21	0.12	0.18	0.12	-0.17	0.25	-0.3	-0.03
YER001W	MNN1	0.08	0.04	0.04	-0.04	0	-0.08	-0.06	0.08	-0.18	-0.18
YER002W	NOP16	-0.12	-0.06	-0.17	-0.06	-0.19	-0.13	-0.19	-0.11	-0.69	0.04
YER003C	PMI40	0.07	0.01	-0.16	0.03	0.05	0.22	0.02	0.2	-0.01	0.06
YER004W	FMP52	-0.21	-0.04	-0.19	0.16	0.73	0.42	-0.01	0.22	0.58	0.12
YER005W	YND1	-0.01	0.1	0.04	0.04	NA	-0.1	0.1	-0.09	-0.14	0.03
YER006W	NUG1	0.08	0.06	-0.22	-0.08	-0.22	-0.24	-0.05	-0.48	-0.42	-0.17
YER007C-A	TMA20	0.15	0.17	0.33	-0.04	0	-0.09	0.38	0.02	0.28	0.04
YER007W	PAC2	0	0.02	-0.01	-0.02	-0.09	-0.06	-0.26	-0.13	0.04	-0.05
YER008C	SEC3	0.23	0.05	-0.01	-0.05	-0.15	-0.17	-0.14	-0.07	0.04	-0.08
YER009W	NTF2	0.06	0.21	0.21	0.12	-0.17	-0.1	0.11	-0.26	0.06	0.04
YER010C	NA	0.15	0.14	0.12	0.03	0.09	0.03	-0.09	0.11	-0.07	-0.17
YER011W	TIR1	0.07	0.1	0.13	-0.12	0.26	-0.03	0.01	-0.22	-0.09	-0.04
YER012W	PRE1	0.12	0.15	0.34	0.16	0.25	0.34	0.03	0.17	-0.38	0.07
YER013W	PRP22	0.01	0	0.02	0.08	0.07	0.04	0	-0.04	0.02	-0.01
YER014W	HEM14	0.12	0.01	0.17	0.03	-0.02	-0.01	0.05	-0.05	0.2	-0.04
YER015W	FAA2	-0.11	-0.03	-0.03	0.01	NA	-0.06	-0.05	0.07	-0.35	-0.08
YER016W	BIM1	-0.11	-0.07	0.26	-0.04	-0.08	-0.07	-0.04	-0.05	-0.89	-0.05
YER017C	AFG3	-0.04	-0.1	-0.17	0.06	0.04	0	-0.01	-0.14	-0.4	0.09
YER018C	SPC25	0.06	0.3	-0.2	0.06	-0.03	0.03	-0.15	0.13	-0.12	-0.14
YER019C-A	SBH2	-0.29	-0.11	-0.93	-0.03	0.01	-0.04	0.04	-0.17	0.17	0.07
YER019W	ISC1	-0.24	0.08	0.12	0.02	-0.01	0.03	-0.11	0	-0.23	0
YER020W	GPA2	-0.02	-0.01	0.01	0.07	0.06	0.03	0.1	0.02	0.55	-0.01
YER021W	RPN3	-0.06	-0.05	0.13	0.08	0.04	0.28	0.27	0.05	-0.2	-0.1
YER022W	SRB4	0.03	0.11	0.04	-0.08	-0.1	-0.24	-0.1	0.03	0.34	-0.13
YER023W	PRO3	-0.28	-0.04	-0.3	0.09	0.08	0.02	-0.03	0.02	0.59	0.14
YER024W	YAT2	0.18	0.01	0.12	-0.02	-0.01	-0.04	-0.02	0.05	0.5	0.08
YER025W	GCD11	0	-0.02	-0.04	-0.13	-0.35	-0.18	-0.01	-0.27	-0.19	-0.12
YER026C	CHO1	-0.28	-0.02	-0.08	0.12	0.06	-0.03	0.02	-0.02	1.22	0.02
YER027C	GAL83	-0.11	0.03	-0.39	-0.03	0.13	0.2	0.05	0.16	0.04	-0.14
YER028C	MIG3	0.02	0.12	-0.05	-0.02	0.02	0.1	-0.17	-0.09	-0.38	-0.07
YER029C	SMB1	0.15	-0.14	0.14	0.01	-0.05	0.02	-0.25	-0.01	-0.32	-0.12
YER030W	CHZ1	0.03	-0.02	0.06	0.01	0.14	0.09	0.15	0.07	0.18	0.12
YER031C	YPT31	-0.02	0.04	-0.13	-0.03	-0.06	0.03	0.08	0.02	0.13	0.05
YER032W	FIR1	0.03	0.11	0.02	0.15	-0.1	0.01	-0.14	0.08	-0.18	0.33
YER033C	ZRG8	-0.03	-0.01	-0.07	0.05	0.16	0.2	-0.16	0.07	0.31	0
YER034W	NA	0.05	0.1	0.03	0.08	0.04	-0.07	-0.06	0.17	-0.02	-0.12
YER035W	EDC2	-0.01	0.02	-0.1	0.02	0.05	-0.01	-0.02	0.06	0.14	-0.06
YER036C	ARB1	-0.36	-0.28	0.04	-0.25	-0.23	-0.21	0.04	-0.34	-0.62	-0.22
YER037W	PHM8	0.08	-0.08	-0.07	0.04	0.23	0.16	0.07	0.05	-0.02	0.1
YER038C	KRE29	-0.01	0.09	0.17	-0.03	0.07	0.1	-0.82	0.07	0.35	-0.09
YER039C	HVG1	-0.22	-0.07	-0.22	0.11	-0.13	-0.01	-0.52	0	0.01	-0.15
YER040W	GLN3	0.34	0.23	-0.06	0	0.01	0.17	0.14	0.22	0.18	-0.1
YER041W	YEN1	-0.13	-0.27	-0.09	0.02	0.01	0.03	-0.19	0.24	0.02	0
YER042W	MXR1	0.19	0.05	0.01	0.18	0.27	0.52	0.16	-0.05	-0.07	-0.06
YER043C	SAH1	0.05	-0.12	-0.22	-0.17	-0.39	-0.29	-0.02	-0.47	0	-0.13
YER044C	ERG28	-0.01	0.12	0.06	0.05	-0.05	-0.05	0.06	0.07	-0.13	0.12
YER044C-A	MEI4	-0.01	0.23	-0.11	0.03	-0.03	-0.12	-0.35	0.18	-0.09	-0.07
YER045C	ACA1	0.12	0.05	0.13	0.02	0.01	0.09	-0.27	0.08	0.03	-0.04
YER046W	SPO73	-0.12	-0.14	-0.1	0.07	0.03	0.01	-0.18	-0.36	0.05	0.13
YER047C	SAP1	0.1	0.13	0.09	0.18	0.04	0.03	0	0.08	0.08	0.13
YER048C	CAJ1	0.1	0.13	0.29	0	0.09	0.12	-0.2	0.41	0.25	0.08
YER049W	TPA1	0.05	-0.08	-0.15	-0.09	-0.18	-0.1	-0.03	-0.28	-0.37	-0.15
YER050C	RSM18	0.23	0.36	0.56	0.02	0.01	-0.35	-0.05	0.09	0.04	0.07
YER051W	JHD1	0.12	-0.12	-0.12	-0.01	-0.02	0.14	-0.06	0.16	-0.04	0.05
YER052C	HOM3	0.03	0.04	0.25	0.74	0.24	0.48	0.04	1.02	0.73	0.29
YER053C	PIC2	-0.02	0.01	0.04	0.15	0.15	0.16	0.01	0.26	0.3	0.4
YER054C	GIP2	0.27	0.16	0.16	-0.01	0.03	-0.11	-0.23	-0.01	-0.18	-0.12
YER055C	HIS1	-0.12	-0.03	-0.02	0.29	-0.61	-0.18	0.15	0.71	1.01	-0.08
YER056C	FCY2	-0.36	-0.05	-0.14	NA	-0.28	-0.85	-0.21	0.25	0.41	0.03
YER056C-A	RPL34A	0.11	0.24	0.39	-0.24	-0.28	-0.26	0.02	-0.26	-0.06	-0.23
YER057C	HMF1	0.12	0.21	0.16	0.14	-0.09	0.06	0.06	0.02	0.59	0.25
YER058W	PET117	NA	NA	NA	0.13	NA	0.06	-0.49	0.21	-0.03	0.3
YER059W	PCL6	0.33	-0.06	0.03	-0.05	0.03	0.11	0.03	0.08	0.03	-0.04
YER060W	FCY21	0.22	-0.11	-0.09	-0.15	-0.19	-0.08	-0.07	-0.09	0.09	-0.08
YER060W-A	FCY22	-0.13	-0.16	0	-0.09	-0.18	-0.11	0.16	0.02	0.02	-0.04
YER061C	CEM1	0.05	0.12	-0.05	-0.03	-0.08	-0.02	0.25	0.02	0.25	0
YER062C	HOR2	0.04	0.24	-0.02	0.43	0.01	0.23	-0.15	0.4	-0.09	0.63
YER063W	THO1	-0.08	-0.11	-0.15	-0.01	0.08	0.1	0.11	0.12	0.42	0.16
YER064C	NA	0.29	0.09	-0.18	-0.04	-0.46	0.01	-0.02	-0.01	-0.3	0.14
YER065C	ICL1	0.04	0.07	0.1	-0.08	-0.01	-0.03	-0.17	0.01	0.32	-0.29
YER066C-A	NA	-0.1	-0.04	0.06	0.11	-0.01	0.04	0.31	0.26	-0.16	0.05
YER066W	RRT13	-0.21	0.07	0.02	0	0.03	0.03	0.01	-0.09	0.07	0.1
YER067W	RGI1	-0.18	0.11	-0.19	0.05	0.46	-0.11	-0.14	0.1	-0.11	0.31
YER068W	MOT2	0.28	0	-0.14	-0.01	-0.19	-0.12	-0.05	-0.27	0.27	-0.09
YER069W	ARG5,6	0.01	0.1	0.2	0.04	0.05	0.01	0.03	0.48	0.89	-0.01
YER070W	RNR1	0.2	-0.15	-0.14	-0.18	0.06	0.17	0.06	-0.19	0.05	-0.21
YER071C	TDA2	-0.04	0.08	0.08	0.16	-0.04	0.16	-0.07	0.04	-0.1	0.07
YER072W	VTC1	-0.02	-0.03	0.08	0.06	-0.37	-0.01	0.07	-0.13	0.16	0.21
YER073W	ALD5	-0.06	0.08	0.06	0.16	-0.21	-0.1	-0.09	0.44	2.08	-0.08
YER074W	RPS24A	0	0.16	-0.03	-0.32	-0.45	-0.2	-0.06	-0.28	-0.22	-0.31
YER075C	PTP3	0.3	0.18	0.2	0	-0.03	-0.06	-0.09	-0.17	-0.59	-0.02
YER076C	NA	0.04	0.14	0.16	-0.01	NA	-0.02	-0.23	-0.29	-0.22	0.09
YER077C	NA	1.6	0.35	0.04	0.05	0	-0.09	-0.2	0.14	-0.08	0.11
YER078C	ICP55	0.14	0.25	-0.14	0.04	0.09	-0.34	0.05	-0.07	-0.04	-0.1
YER079W	NA	0.14	0.24	0.24	0.07	0	0.03	-0.1	0.01	-0.17	0.06
YER080W	AIM9	0.29	0.06	0.01	0.06	-0.11	0.05	0.08	-0.11	0.1	0.17
YER081W	SER3	0.21	0.15	0.15	0.12	-0.02	0.26	0.24	0.11	0.39	-0.15
YER082C	UTP7	-0.02	-0.05	0.14	-0.05	-0.2	-0.12	-0.02	0	-0.4	-0.19
YER083C	GET2	-0.1	0.01	-0.14	0.01	-0.02	0.05	0.05	-0.11	0.55	0.11
YER084W	NA	0.07	0.14	-0.23	-0.02	-0.02	0.04	-0.01	0.03	0.11	0.1
YER085C	NA	0.14	0.1	-0.09	-0.06	NA	-0.12	-0.15	-0.1	-0.08	-0.3
YER086W	ILV1	-0.16	-0.09	-0.01	-0.04	-0.2	-0.06	-0.01	0.2	0.45	-0.03
YER087C-B	SBH1	0.2	-0.02	0.03	0.02	-0.13	0	0.12	-0.06	0.11	-0.04
YER087W	AIM10	0.01	0.13	-0.01	-0.08	-0.06	0.08	0.05	-0.07	-0.04	0.06
YER088C	DOT6	0.09	0.04	0.03	0.04	-0.08	0.07	-0.06	0.03	-0.16	0
YER089C	PTC2	-0.03	-0.15	-0.25	-0.05	0	0.01	-0.02	0.08	-0.33	-0.07
YER090W	TRP2	0.04	0.03	0.05	0.08	0.1	0.1	0.03	0.47	1.46	0.06
YER091C	MET6	0.25	-0.08	0.08	0.87	-0.04	2.3	-0.24	0.53	0.58	-0.03
YER092W	IES5	0.08	0.07	0.14	0.06	0.04	-0.18	-0.02	0.13	0.36	-0.01
YER093C	TSC11	0.1	0.01	0.15	0.09	0.1	0.02	0	0.01	-0.01	0.06
YER093C-A	AIM11	0.05	0.09	NA	0.01	NA	-0.06	0	0.01	-0.19	-0.06
YER094C	PUP3	0.12	0.07	0.2	-0.04	0.52	0.12	0.09	0.56	-0.31	-0.02
YER095W	RAD51	-0.08	-0.08	0.12	-0.03	0.19	0.2	-0.06	0.09	0.05	-0.02
YER096W	SHC1	0.04	0.15	-0.54	-0.04	0.08	0.14	-0.08	0.02	0.32	-0.07
YER097W	NA	-0.12	-0.25	0.23	0.02	-0.01	0.07	-0.15	-0.04	0.08	0.01
YER098W	UBP9	0.03	0.1	0.09	0.06	0.04	0.22	0.24	0.19	0.04	-0.03
YER099C	PRS2	-0.16	-0.06	-0.08	-0.05	0.07	0.01	0	0.1	-0.29	-0.06
YER100W	UBC6	0.8	-0.06	0.15	0.07	0.05	-0.04	0.1	-0.12	-0.14	-0.05
YER101C	AST2	0.04	0.09	-0.04	-0.28	-0.15	-0.07	0.04	-0.26	0.17	-0.17
YER102W	RPS8B	-0.07	0.08	0.06	-0.35	-0.49	-0.2	0.04	-0.33	0.04	-0.36
YER103W	SSA4	0.1	-0.35	-0.1	-0.37	1.74	0.81	-0.29	0.27	-0.25	-0.13
YER104W	RTT105	0	-0.27	-0.22	-0.03	-0.09	0.01	-0.46	-0.08	0.09	-0.12
YER105C	NUP157	-0.08	-0.13	-0.01	-0.1	0.07	0	-0.16	-0.1	-0.15	0.08
YER106W	MAM1	-0.1	0.3	-0.16	0.02	0.02	0.29	0.23	0.1	0.03	-0.04
YER107C	GLE2	-0.19	-0.14	-0.22	-0.05	0	0	-0.25	0.16	-0.08	0.03
YER109C	FLO8	-0.13	-0.24	-0.27	0.03	0.01	-0.04	-0.03	0.02	-0.12	-0.06
YER110C	KAP123	0.07	0.04	0.11	-0.16	0.04	-0.17	-0.04	-0.1	-0.21	-0.07
YER111C	SWI4	0.06	-0.11	0.16	0.01	0.06	0.1	-0.12	0.38	0.06	0.09
YER112W	LSM4	-0.15	-0.03	-0.12	0.18	0.18	0.17	-0.04	0.09	0.05	0.03
YER113C	TMN3	0.24	0.15	-0.02	-0.06	0.04	0	-0.12	-0.09	-0.32	-0.07
YER114C	BOI2	0.32	0.11	0.13	0.16	-0.11	0.02	-0.21	0.22	0.14	0.03
YER115C	SPR6	-0.02	0.03	-0.16	-0.01	0.06	-0.69	-0.04	0.07	-0.14	0.08
YER116C	SLX8	0.15	0.01	0.05	-0.01	-0.14	-0.08	0.11	-0.1	-0.11	0.08
YER117W	RPL23B	0.11	0.04	0.11	-0.25	0	-0.12	0.03	-0.03	-0.12	-0.13
YER118C	SHO1	-0.07	-0.13	-0.21	0.1	NA	0.02	-0.05	0.11	-0.28	-0.01
YER119C	AVT6	0.15	0.08	0.08	-0.04	0.08	0.07	-0.08	0.13	0.06	-0.03
YER119C-A	NA	0.05	0.16	0.07	0	-0.02	-0.03	-0.19	-0.11	-0.2	-0.21
YER120W	SCS2	0.07	0.12	-0.18	-0.03	-0.11	0.01	0.04	-0.07	-0.15	-0.04
YER121W	NA	0.05	0.04	-0.61	0.02	NA	-0.09	0.06	0.01	-0.17	0.18
YER122C	GLO3	-0.13	-0.14	-0.26	-0.03	0.03	0.08	-0.13	0.17	-0.29	0.12
YER123W	YCK3	0.23	0.11	0.25	0.04	NA	0.08	0.1	0.04	0.1	0.19
YER124C	DSE1	0.1	-0.15	-0.16	-0.05	-0.01	0.26	0	0.18	0.37	0.2
YER125W	RSP5	0.08	-0.02	-0.08	-0.05	-0.03	0.07	0.12	0	-0.34	-0.12
YER126C	NSA2	-0.06	-0.1	0.05	-0.12	-0.28	-0.2	0.14	-0.15	-0.13	-0.24
YER127W	LCP5	-0.01	-0.01	0	-0.02	-0.2	-0.16	0.11	-0.2	-0.37	-0.15
YER128W	NA	0.15	0.06	-0.01	0.01	NA	-0.14	-0.16	-0.07	0.03	-0.07
YER129W	SAK1	0.09	0.11	0.02	0.02	-0.01	-0.05	-0.02	-0.17	0.01	0.05
YER130C	COM2	0.11	0.17	0.13	-0.07	-0.09	0	0.11	0.12	-0.06	-0.11
YER131W	RPS26B	0.15	0.16	0.21	-0.24	-0.54	-0.18	0.12	-0.3	0	-0.27
YER132C	PMD1	-0.03	-0.04	-0.04	-0.04	0.03	-0.02	0.03	0	-0.04	-0.02
YER133W	GLC7	0.01	-0.14	-0.19	0.07	0.09	0.07	-0.1	0.09	-0.14	0.23
YER134C	NA	-0.08	-0.02	0.12	0.07	0.05	-0.07	0.04	0.19	0.6	0.04
YER135C	NA	0.25	-0.03	0.27	-0.04	-0.13	-0.2	-0.02	-0.08	-0.11	-0.32
YER136W	GDI1	-0.06	-0.02	-0.03	0.1	0.05	0.06	-0.01	-0.07	-0.34	0.08
YER137C	NA	-0.13	-0.17	-0.29	-0.03	-0.17	-0.03	-0.16	-0.32	-0.2	-0.08
YER138C	NA	0.13	0.04	0.08	0.07	0.09	0.05	-0.12	0.07	0.11	0.09
YER139C	RTR1	0.03	0.12	-0.03	-0.06	NA	-0.07	0.1	0.02	-0.09	-0.09
YER140W	NA	0.6	-0.17	-0.17	-0.02	0.03	-0.04	-0.13	-0.11	-0.01	-0.04
YER141W	COX15	0.06	0.05	-0.01	0.08	0.19	0.1	0.08	-0.01	-0.13	0.14
YER142C	MAG1	0.08	0.13	0.03	-0.04	0.13	0.16	-0.01	0.1	-0.15	-0.05
YER143W	DDI1	0.38	-0.04	0.22	0.03	0.34	0.15	-0.04	0.68	0.13	-0.17
YER144C	UBP5	0.14	-0.23	0.2	-0.03	0.33	-0.07	0.19	0.11	0.35	0.21
YER145C	FTR1	-0.74	-0.89	0.72	0.24	-0.26	0.3	0.81	-0.09	-0.36	0.67
YER146W	LSM5	-0.21	-0.22	0.27	-0.13	-0.04	-0.18	-0.04	-0.2	-0.28	-0.06
YER147C	SCC4	1.21	-0.23	-0.09	-0.06	-0.03	-0.01	-0.11	-0.06	0.16	-0.21
YER148W	SPT15	-0.13	-0.24	-0.08	-0.09	-0.02	-0.03	-0.02	-0.11	-0.29	-0.22
YER149C	PEA2	-0.08	-0.05	-0.22	-0.05	0.03	0.08	-0.46	-0.07	-0.13	0
YER150W	SPI1	0.01	-0.48	-0.11	0.13	0.24	0.03	-0.23	0.03	0.07	0.14
YER151C	UBP3	0.22	-0.12	-0.07	-0.05	NA	0.07	0.13	0	-0.29	-0.14
YER152C	NA	-0.39	-0.29	-0.36	0.01	0.04	0.01	-0.18	0.13	0.33	0.15
YER153C	PET122	0.02	-0.07	-0.07	0.12	NA	0.92	-0.25	-0.13	0.19	-0.6
YER154W	OXA1	-0.08	-0.21	-0.2	0.02	0.09	0.03	-0.2	0.04	-0.35	-0.06
YER155C	BEM2	-0.35	-0.2	-0.39	0	0.05	-0.09	-0.03	0.07	-0.22	0.1
YER156C	NA	-0.34	-0.29	-0.63	-0.09	-0.07	-0.06	-0.28	-0.32	-0.8	-0.1
YER157W	COG3	0	0.07	0.23	-0.07	NA	-0.03	-0.13	-0.13	0.05	-0.28
YER158C	NA	0.09	0.06	0.14	-0.11	-0.02	-0.02	0.03	-0.04	0.2	-0.68
YER159C	BUR6	0	0.05	0.08	0.06	-0.02	0.03	0.06	0.07	0.85	0.04
YER160C	NA	0.06	0.14	0.07	0.06	-0.18	0.08	-0.12	0.06	0.18	0.05
YER161C	SPT2	0.04	-0.03	0.07	-0.03	0.1	0.01	0.03	0.2	0.05	0.09
YER162C	RAD4	0.76	-0.09	-0.27	-0.04	0.12	0.09	-0.35	0.2	-0.09	0
YER163C	NA	-0.1	-0.04	-0.08	0.09	0.16	-0.01	0.05	0.03	0.24	0.03
YER164W	CHD1	0.01	-0.02	-0.07	0	-0.02	-0.12	0.02	-0.13	-0.01	-0.01
YER165W	PAB1	-0.18	-0.2	-0.3	-0.24	-0.13	-0.13	-0.01	-0.32	-0.1	-0.23
YER166W	DNF1	-0.17	0.09	-0.18	-0.11	0.51	0.37	-0.25	0.13	-0.31	0.01
YER167W	BCK2	-0.12	-0.22	-0.06	-0.1	-0.19	-0.47	-0.07	-0.01	0.03	-0.01
YER168C	CCA1	-0.26	-0.11	0.08	0.06	0.02	0.01	0.17	0.06	-0.02	0.18
YER169W	RPH1	0.19	-0.06	-0.11	-0.02	0.02	0.25	0.44	0.29	-0.26	0.16
YER170W	ADK2	-0.32	-0.05	0.05	-0.02	0.05	0.3	0.18	0.29	0.07	0.03
YER171W	RAD3	0.19	0.13	0.14	-0.04	-0.04	-0.04	0.22	-0.1	-0.46	-0.06
YER172C	BRR2	0.2	-0.32	-0.32	-0.08	0.68	-0.12	-0.32	0.17	0.4	0.23
YER173W	RAD24	0.11	0.17	0	0.05	0.07	-0.02	0.08	0.08	-0.12	-0.11
YER174C	GRX4	-0.04	0.25	-0.01	-0.06	0	0.09	-0.19	0.31	-0.33	-0.03
YER175C	TMT1	-0.2	0	-0.25	0.03	NA	0.01	-0.07	0.79	3.22	NA
YER176W	ECM32	-0.16	-0.16	-0.04	0.04	0.05	0.04	-0.14	-0.01	0.29	0.01
YER177W	BMH1	-0.06	0.11	-0.08	0.62	0.34	0.21	0.09	0.27	-0.07	0.58
YER178W	PDA1	-0.33	-0.2	-0.42	0.12	0.09	0.05	-0.07	0.21	0.41	0.16
YER179W	DMC1	0.01	0.2	-0.16	0.04	NA	0.02	0.03	-0.08	0	-0.12
YER180C	ISC10	0	0.04	0.11	-0.17	-0.19	-0.06	0.07	-0.06	-0.1	-0.04
YER181C	NA	-0.01	0.14	0.17	0.1	NA	-0.08	-0.05	0.16	0.08	0.02
YER182W	FMP10	0.2	-0.19	-0.2	0.04	0.05	0.02	-0.22	0.16	-0.21	-0.01
YER183C	FAU1	-0.05	0	-0.19	0.03	0.01	0.03	-0.03	-0.05	0	0.03
YER184C	NA	-0.21	-0.18	-0.33	-0.01	0.01	0.11	-0.26	0.06	0.8	-0.08
YER185W	PUG1	0.25	0.03	0.04	0.16	NA	-0.04	NA	0.07	0.09	0.07
YER186C	NA	-0.29	0.09	-0.07	0.05	-0.04	0.06	-0.08	0.14	-0.22	0.04
YER187W	NA	0.02	-0.08	-0.21	0.04	-0.04	0.07	-0.57	0.01	-0.01	0.02
YER188W	NA	0.92	0.06	-0.21	-0.03	NA	-0.26	-0.34	0.04	-0.03	0.17
YER189W	NA	0.31	-0.06	0.22	0.01	0.03	0.02	-0.19	0.09	-0.14	-0.26
YER190W	YRF1-2	-0.26	0.02	-0.08	0.02	-0.06	-0.03	0.03	0.08	-0.01	0.03
YFL001W	DEG1	0.03	-0.15	-0.23	0.08	-0.07	-0.24	-0.12	-0.09	-0.05	-0.11
YFL002C	SPB4	-0.06	-0.13	-0.09	-0.15	-0.25	-0.25	-0.13	-0.12	-0.32	0.02
YFL003C	MSH4	-0.01	0.04	0.19	-0.02	-0.07	-0.09	0	-0.18	-0.23	0.04
YFL004W	VTC2	0.32	-0.03	0.05	-0.03	-0.07	0	0.02	0.15	-0.12	0.02
YFL005W	SEC4	-0.12	-0.14	0.06	-0.09	-0.02	0	0.07	-0.14	0.05	0.04
YFL007W	BLM10	0.08	-0.21	-0.1	0.03	0.04	0.08	0.06	-0.02	-0.27	0.02
YFL008W	SMC1	-0.15	-0.31	-0.32	-0.04	0.08	-0.02	-0.24	0.01	0.16	0
YFL009W	CDC4	0.99	-0.11	-0.24	0.02	0.04	-0.16	0.02	-0.03	0.22	-0.14
YFL010C	WWM1	-0.07	-0.16	-0.12	0.12	0.21	0.09	-0.01	-0.05	-0.6	0.08
YFL010W-A	AUA1	-0.19	-0.07	-0.11	-0.06	-0.13	-0.1	-0.12	-0.21	-0.19	-0.01
YFL011W	HXT10	-0.43	-0.45	-0.47	0.09	0.03	0.04	-0.18	-0.02	-0.09	0.07
YFL012W	NA	-0.13	0.06	NA	-0.01	NA	-0.17	0	-0.15	-0.14	-0.23
YFL012W-A	NA	0.37	NA	NA	0	0.01	-0.09	-0.1	0.02	-0.03	0.01
YFL013C	IES1	-0.13	-0.02	-0.21	0.07	0.81	0.01	0.25	-0.15	-0.41	0.5
YFL014W	HSP12	NA	NA	0.05	0.54	0.3	0.19	0.08	0.7	-0.07	0.64
YFL015C	NA	0.36	0.26	0.18	0.06	0.07	-0.33	-0.29	0.57	-0.01	-0.06
YFL016C	MDJ1	-0.96	-0.56	-0.77	-0.01	0.38	0.2	-0.07	0.18	0.1	0.2
YFL017C	GNA1	0.01	0.18	0	0.04	-0.01	0.21	0.49	0.05	-0.21	0.29
YFL017W-A	SMX2	0.04	-0.01	-0.17	-0.06	0.04	-0.03	0.17	0.07	-0.21	0.18
YFL018C	LPD1	-0.18	-0.21	-0.27	-0.01	-0.03	0.01	-0.07	-0.03	0.16	0.03
YFL019C	NA	0.2	0.05	0.02	0.06	0.03	0.05	-0.01	-0.01	0.05	0.13
YFL020C	PAU5	0.01	0.06	0.03	-0.03	-0.03	0.08	-0.04	0.03	-0.18	0.1
YFL021W	GAT1	0.97	0.05	-0.01	0.25	0.2	0.13	-0.56	0.12	0.07	0.16
YFL022C	FRS2	-0.04	-0.24	-0.36	-0.14	-0.01	-0.04	0.01	-0.14	-0.51	-0.04
YFL023W	BUD27	0.01	-0.02	-0.17	-0.13	-0.03	-0.01	0.02	-0.07	-0.05	0.04
YFL024C	EPL1	0.05	-0.04	-0.08	0.06	NA	0.79	-0.01	0	0.02	-0.07
YFL025C	BST1	-0.01	-0.11	-0.21	0.09	-0.11	-0.09	0.03	0.04	-0.1	0.06
YFL026W	STE2	0.11	0.3	-0.21	0	NA	-0.04	-0.48	0	0.26	NA
YFL027C	GYP8	-0.14	-0.01	-0.01	-0.05	0.06	-0.01	-0.03	-0.11	-0.04	-0.06
YFL028C	CAF16	-0.1	0.05	0.09	0.02	-0.05	-0.04	0.14	0.27	0.77	0.04
YFL029C	CAK1	0	0.17	-0.05	0.07	0.19	0.08	0.01	0.03	0.25	0.19
YFL030W	AGX1	-0.07	-0.26	-0.05	0	0.18	0.04	0.39	0.13	0.21	0.11
YFL031W	HAC1	-0.34	-0.36	0.07	0.25	0.25	-0.13	-0.16	0.2	0.98	0.32
YFL032W	NA	-0.06	-0.13	-0.19	0.28	0.12	-0.21	-0.23	0.36	0.89	0.15
YFL033C	RIM15	-0.24	-0.13	-0.31	0.05	0.12	0.01	-0.01	0.17	-0.4	0.06
YFL034C-A	RPL22B	0.25	0.05	-0.08	-0.32	-0.43	-0.04	0.07	-0.09	0.15	-0.19
YFL034C-B	MOB2	0.29	-0.03	-0.04	-0.04	0.03	-0.11	-0.06	-0.1	0.12	0.01
YFL034W	NA	0.03	-0.03	0.02	-0.14	-0.1	-0.12	-0.04	-0.21	0.13	-0.06
YFL036W	RPO41	-0.22	-0.24	-0.3	-0.1	-0.1	0.04	-0.07	-0.15	-0.14	-0.01
YFL037W	TUB2	-0.23	-0.14	-0.2	0	0.22	-0.07	-0.01	0.11	-0.04	0.07
YFL038C	YPT1	-0.11	-0.06	-0.11	0.04	0.47	0.14	0.13	0.32	0.11	0.34
YFL039C	ACT1	-0.34	-0.25	-0.16	0.62	0.54	0.32	-0.03	0.32	0.37	0.5
YFL040W	NA	-0.09	-0.13	-0.27	0.01	-0.01	-0.12	0.01	-0.13	0.37	0
YFL041W	FET5	0.16	-0.18	-0.3	-0.04	0.1	-0.13	-0.1	0.15	0.01	0.1
YFL042C	NA	-0.32	-0.2	-0.24	0.09	0.19	0.03	0.07	0.05	-0.19	0.05
YFL044C	OTU1	-0.06	0.01	0.17	0.06	0.21	0.16	0.09	0.08	0.96	NA
YFL045C	SEC53	-0.1	-0.03	0.01	-0.18	-0.33	-0.14	0.11	-0.13	-0.44	0.14
YFL046W	FMP32	-0.19	0.22	NA	0.23	0.08	0.06	0.02	0.21	0.26	0.23
YFL047W	RGD2	-0.07	-0.12	0.01	0	0.05	-0.05	0.03	0.04	0.12	0.12
YFL048C	EMP47	-0.23	-0.1	-0.01	0	0.09	0.07	0.13	0.08	-0.14	-0.09
YFL049W	SWP82	-0.1	-0.29	-0.05	-0.12	0.14	-0.16	0.02	-0.03	-0.17	-0.17
YFL050C	ALR2	0	0.1	0.11	0.23	-0.02	-0.16	-0.06	0.25	-0.05	0.03
YFL051C	NA	0.09	-0.12	-0.22	-0.03	0.01	-0.05	-0.27	0.06	0.18	-0.12
YFL052W	NA	-0.23	-0.13	-0.22	0.02	NA	-0.15	-0.01	-0.08	-0.1	-0.06
YFL053W	DAK2	0.05	0.03	-0.08	0.01	0.03	-0.02	-0.02	-0.03	-0.16	0.03
YFL054C	NA	-0.16	0	-0.11	0.03	NA	0.03	-0.04	0.07	0.22	0.26
YFL055W	AGP3	NA	0.23	-0.14	0.04	0.07	0.16	-0.35	0.17	-0.25	0.03
YFL056C	AAD6	-0.2	-0.03	-0.21	0.14	2.16	0.24	0.09	0.43	0.02	-0.06
YFL057C	AAD16	-0.05	-0.27	0.07	0.11	1.82	0.3	-0.31	0.4	-0.26	-0.07
YFL058W	THI5	0.39	0.11	-0.32	0.09	0.12	0.26	-0.28	0.1	0.18	-0.1
YFL059W	SNZ3	0.12	0.08	0.03	0.2	0	0.06	-0.15	0.2	-0.14	-0.04
YFL060C	SNO3	-0.02	-0.04	-0.21	NA	NA	-0.29	-0.03	0.2	0.06	-0.2
YFL061W	DDI2	-0.25	-0.01	0.01	-0.08	NA	-0.02	-0.42	0.1	-0.15	0.22
YFL062W	COS4	-0.13	0.08	-0.01	0.45	0.01	0.03	0.13	0.03	-0.23	0.24
YFL063W	NA	0.14	0.11	-0.1	-0.06	0.14	-0.04	-0.47	0.12	-0.04	0.02
YFL064C	NA	0.15	-0.18	0	-0.12	-0.02	-0.01	-0.07	-0.11	0	-0.08
YFL065C	NA	-0.17	-0.12	-0.06	-0.05	0.21	0.08	-0.2	0.13	0.13	0.03
YFL066C	NA	-0.13	-0.02	-0.28	0.11	0.11	0.08	-0.01	0.23	-0.01	0.06
YFL067W	NA	0.04	-0.12	-0.15	0.05	0.05	-0.05	-0.06	0.17	0.22	0.01
YFL068W	NA	-0.35	-0.24	-0.41	0.07	0.03	0	-0.03	0.08	-0.26	-0.03
YFR001W	LOC1	-0.02	0.02	0	-0.02	-0.1	-0.15	0.14	-0.05	-0.12	0.08
YFR002W	NIC96	0.01	0.15	0.07	-0.18	-0.09	0.05	0.1	0.02	-0.24	0.02
YFR003C	YPI1	-0.13	0.02	0.14	0.09	0.11	0.05	-0.09	0.19	1.3	0.19
YFR004W	RPN11	-0.16	-0.05	0.13	0.09	0.39	0.11	NA	-0.03	NA	0.19
YFR005C	SAD1	0.14	0	0.07	0.08	-0.03	0.08	-0.23	0.23	0.42	0.3
YFR006W	NA	-0.03	0.02	-0.01	-0.1	-0.04	-0.26	-1.09	-0.01	NA	0.26
YFR007W	YFH7	0.09	0.06	-0.13	-0.13	NA	0.18	-0.16	0.13	-0.08	0.07
YFR008W	FAR7	0.12	0.1	0.03	0	0.05	0.13	-0.04	0.08	0.05	0.18
YFR009W	GCN20	-0.79	-0.38	-0.26	-0.05	-0.14	-0.05	-0.05	-0.16	-0.01	-0.14
YFR010W	UBP6	0.21	0.21	0.06	-0.07	0.28	0	0.17	-0.21	0.1	0.05
YFR011C	AIM13	-0.05	-0.07	-0.07	-0.03	0.03	0	-0.03	-0.06	0.03	0.04
YFR012W	NA	0.16	0.21	0.15	0	0	0.07	-0.1	0.12	-0.16	0.14
YFR013W	IOC3	0.11	0.06	0.04	0.09	0.04	0.06	-0.09	-0.74	0.01	0.07
YFR014C	CMK1	-0.12	-0.27	-0.12	0.01	NA	-0.08	0.32	0.08	-0.07	-0.26
YFR015C	GSY1	0.04	0.09	-0.03	0.02	0.08	0.11	-0.01	0.13	0.18	0.03
YFR016C	NA	0.07	0.13	0.13	0.07	-0.03	0.62	0.39	-0.03	0.82	0.02
YFR017C	NA	-0.05	-0.08	-0.03	0.03	0.19	0.06	-0.38	0.04	0.06	0.21
YFR018C	NA	-0.09	-0.08	-0.03	0.09	0.09	0.01	-0.07	0	0.32	0.28
YFR019W	FAB1	0.23	-0.02	-0.12	0.04	0.05	0.27	0.03	0.26	-0.25	0.15
YFR020W	NA	0.2	0.19	0.05	-0.02	0.32	-0.01	0.03	0.07	-0.44	-0.05
YFR021W	ATG18	0	0.14	0.06	0.01	0	0.11	0.07	0.1	-0.29	0.1
YFR022W	ROG3	-0.09	0.03	-0.09	-0.06	0	0.16	-0.12	0.01	-0.08	-0.19
YFR023W	PES4	-0.07	0.02	-0.08	0.01	NA	-0.09	-0.24	-0.18	-0.04	0.01
YFR024C-A	LSB3	-0.24	-0.15	-0.1	0.06	0.55	0.37	-0.12	0.38	0.35	0.13
YFR025C	HIS2	0.09	-0.23	0.13	0.1	-0.01	-0.19	0.1	-0.06	0.32	-0.05
YFR026C	ULI1	0.1	-0.05	-0.52	0.04	0.04	-0.08	0.13	-0.01	0.03	-0.09
YFR027W	ECO1	-0.43	-0.21	0.12	0.07	NA	-0.11	0.11	-0.02	-0.13	-0.07
YFR028C	CDC14	-0.01	-0.17	0.15	-0.06	0.03	-0.04	0.14	-0.02	-0.16	-0.1
YFR029W	PTR3	0.08	0.14	0.04	0.01	-0.09	0.02	-0.22	-0.07	0.16	-0.04
YFR030W	MET10	-0.07	-0.21	0.01	0.29	0.07	0.45	-0.14	0.15	1.09	0.13
YFR031C	SMC2	0.4	-0.1	0.24	-0.06	0.33	-0.01	-0.16	0.09	0.12	0.02
YFR031C-A	RPL2A	-0.3	0.04	-0.08	-0.23	-0.39	-0.05	0	-0.03	-0.12	-0.34
YFR032C	RRT5	0.01	0.06	-0.16	-0.02	-0.05	-0.02	0.29	-0.14	-0.12	0
YFR033C	QCR6	-0.25	-0.21	-0.13	0.03	0.27	0.03	0.01	0.11	-0.42	-0.07
YFR034C	PHO4	-0.01	-0.06	-0.16	0.08	0.11	0.05	-0.04	0.15	-0.14	0.01
YFR035C	NA	-0.12	-0.12	-0.16	-0.06	-0.04	-0.08	-0.28	0.05	0.18	-0.02
YFR036W	CDC26	NA	0.21	-0.51	NA	NA	0.15	0.13	NA	-0.04	NA
YFR037C	RSC8	-0.5	-0.23	0.02	-0.09	-0.08	-0.14	0.06	-0.05	-0.19	-0.06
YFR038W	IRC5	0.03	-0.22	0.07	0.16	0.03	-0.02	0.04	0.19	-0.36	0.07
YFR039C	NA	0.39	-0.06	-0.04	0.15	0.1	0.04	0.16	0.17	0.45	0.08
YFR040W	SAP155	0.13	-0.14	-0.13	-0.06	0.1	0.03	-0.08	-0.24	-0.05	0.11
YFR041C	ERJ5	0.23	0.14	-0.43	-0.02	0.15	-0.05	0.03	-0.01	0.02	0.05
YFR042W	KEG1	0.17	0.09	-0.12	0.11	0.08	0.05	0.14	0.15	-0.01	0.1
YFR043C	IRC6	0.28	0.15	0.07	0.01	-0.03	-0.27	-0.65	-0.01	-0.43	-0.05
YFR044C	DUG1	-0.06	-0.19	-0.37	0.32	0.24	0.17	0.12	0.06	0.56	0.19
YFR045W	NA	-0.25	0.08	NA	0.01	NA	0.14	-0.29	0.14	-0.06	-0.02
YFR046C	CNN1	0.15	-0.23	-0.02	0	-0.08	0	-0.13	0.02	-0.09	0.16
YFR047C	BNA6	-0.2	-0.11	-0.23	0.16	0.08	0.13	-0.33	0.29	0.56	0.19
YFR048W	RMD8	0.3	0.04	-0.05	-0.07	NA	-0.14	0.15	-0.12	-0.04	0.1
YFR049W	YMR31	NA	-0.12	NA	0.02	0.18	-0.02	-0.22	0.1	0.06	0.18
YFR050C	PRE4	0.08	-0.03	0.28	0.2	0.46	0.35	0.11	0.13	-0.12	0.01
YFR051C	RET2	-0.32	-0.27	-0.21	0.02	0.02	0.33	0.11	0.16	-0.38	0.02
YFR052W	RPN12	0.21	0.2	0.38	0.03	0.3	0.06	0.63	0.01	-0.11	0.06
YFR053C	HXK1	-0.15	-0.26	-0.17	-0.01	0.37	0.22	-0.09	0.38	-0.54	0.69
YFR054C	NA	NA	NA	NA	0.02	NA	0.03	-0.38	-0.07	-0.02	-0.2
YFR055W	IRC7	-0.41	-0.7	-0.7	-0.09	-0.38	-0.19	-0.13	0.09	1.2	-0.1
YFR056C	NA	NA	NA	NA	-0.18	-0.14	-0.29	-0.11	-0.17	0.82	-0.21
YFR057W	NA	NA	NA	NA	-0.02	NA	0.02	-0.6	0	-0.07	0.25
YGL001C	ERG26	-0.02	-0.14	-0.12	0.11	0	0.06	-0.14	-0.11	0.22	0.1
YGL002W	ERP6	0.02	0.09	0.18	NA	0.08	0.25	0.05	-0.03	-0.2	-0.07
YGL003C	CDH1	0.12	-0.08	-0.14	-0.04	NA	0.05	-0.18	0.17	-0.23	-0.31
YGL004C	RPN14	-0.06	-0.18	0.14	0.05	0.07	0.19	-0.16	-0.01	-0.12	0.03
YGL005C	COG7	-0.25	0.15	NA	0.01	NA	0.04	-0.39	-0.14	0.1	0.04
YGL006W	PMC1	-0.15	-0.19	-0.11	0.41	0.09	0.1	-0.05	0.49	0.75	0.22
YGL007W	BRP1	-0.19	NA	NA	0.02	NA	-0.1	0.02	-0.07	-0.1	-0.21
YGL008C	PMA1	-0.42	-0.75	0.03	-0.48	0.18	-0.15	-0.16	0	-0.52	0.12
YGL009C	LEU1	-0.11	-0.19	-0.45	0.25	-0.28	0	-0.78	1.53	-0.61	-0.76
YGL010W	NA	-0.09	0.13	0.02	0.12	0.07	-0.02	-0.17	0.15	0.01	-0.04
YGL011C	SCL1	-0.1	0.05	0.13	0.12	0.36	0.27	0.03	0.3	0.38	0.16
YGL012W	ERG4	-0.49	-0.3	-0.27	-0.1	0.24	0.08	0	0.16	-0.72	0.22
YGL013C	PDR1	-0.18	-0.31	-0.07	0.01	0.07	0.11	-0.03	0.12	-0.05	0.11
YGL014W	PUF4	1.17	0.03	-0.11	-0.04	0.29	0.02	-0.59	-0.05	-0.04	-0.23
YGL015C	NA	-0.01	0.06	-0.23	-0.02	0.04	-0.08	-0.2	0.03	-0.14	-0.03
YGL016W	KAP122	-0.17	-0.11	-0.27	-0.11	-0.18	-0.22	0.05	-0.22	-0.73	-0.08
YGL017W	ATE1	-0.09	0	-0.02	-0.13	0.02	0.2	-0.26	-0.13	-0.02	-0.18
YGL018C	JAC1	NA	0.48	NA	-0.03	0.07	-0.09	-0.31	0.06	-0.13	-0.04
YGL019W	CKB1	-0.2	-0.1	-0.06	-0.08	-0.04	0.06	0.11	0.09	-0.19	0.14
YGL020C	GET1	0.09	0.14	0.12	-0.1	0.04	-0.14	0.4	-0.16	-0.51	-0.12
YGL021W	ALK1	0.26	0.04	0.06	-0.03	NA	-0.1	0.16	-0.21	-0.28	0.18
YGL022W	STT3	-0.54	-0.36	-0.32	-0.01	-0.02	-0.09	-0.01	0.04	-0.05	-0.02
YGL023C	PIB2	-0.32	-0.2	-0.12	0.05	-0.11	0.02	0.03	0.06	0.04	0.12
YGL024W	NA	0.09	NA	-0.81	-0.07	NA	-0.26	0.02	-0.04	-0.2	0.19
YGL025C	PGD1	0.11	-0.05	-0.18	-0.16	0.11	0.12	0.18	0.07	0.01	-0.26
YGL026C	TRP5	-0.46	-0.4	-0.37	0.11	0.26	0.11	-0.01	0.5	1.41	0.05
YGL027C	CWH41	-0.2	-0.16	-0.05	-0.01	0.04	0.12	0.01	0.11	-0.1	0
YGL028C	SCW11	0.59	0.18	0.16	0	0	0.13	0.1	-0.08	-0.32	0.04
YGL029W	CGR1	-0.24	0.1	-0.7	-0.11	-0.09	-0.12	0.25	-0.04	-0.08	-0.12
YGL030W	RPL30	0.11	0.26	-0.23	-0.23	-0.4	-0.07	0.07	-0.17	0.08	-0.21
YGL031C	RPL24A	0.18	0.24	0.28	-0.46	-0.9	-0.23	0.06	-0.13	0.04	-0.27
YGL032C	AGA2	NA	NA	NA	0.04	-0.04	-0.09	0.05	-0.09	0	0.06
YGL033W	HOP2	-0.12	NA	NA	0.02	NA	-0.15	-0.06	-0.08	-0.02	-0.01
YGL034C	NA	0.04	-0.26	-0.19	-0.01	0.07	0.02	-0.17	0.06	-0.13	-0.03
YGL035C	MIG1	-0.11	-0.01	-0.02	-0.02	-0.1	0.07	-0.21	-0.03	0	0.01
YGL036W	NA	0.06	0.1	0.19	0	0.05	0.04	-0.12	-0.17	0.15	0.02
YGL037C	PNC1	0.06	0.1	0.21	0.45	0.89	0.56	0.15	0.57	0.47	0.63
YGL038C	OCH1	0.63	-0.19	0.18	-0.06	-0.08	-0.07	-0.02	0	-0.11	-0.09
YGL039W	NA	-0.03	0.04	0.17	0.04	1.99	0.14	0.58	-0.08	0.12	0.19
YGL040C	HEM2	-0.2	-0.15	-0.09	-0.02	0.25	0.05	0.01	0.07	-0.37	0.02
YGL041C	NA	-0.11	0.12	-0.27	0.08	0.15	-0.22	-0.15	0.09	-0.04	0.07
YGL042C	NA	-0.07	0.08	0.07	-0.2	-0.07	-0.07	0.08	0.07	0.1	-0.11
YGL043W	DST1	-0.13	-0.13	0.02	0.05	-0.05	-0.08	0.32	0.05	0.35	0.08
YGL044C	RNA15	-0.07	-0.07	-0.16	-0.1	-0.08	-0.11	0.1	-0.06	-0.12	-0.03
YGL045W	RIM8	0.08	0.04	0.24	0.15	NA	-0.02	-0.22	0.15	-0.23	0.2
YGL047W	ALG13	-0.12	-0.09	0.04	0.01	0.22	0.1	-0.46	0.01	0.11	0.08
YGL048C	RPT6	0.06	0.03	-0.04	0.14	0.38	0.39	0.09	0.19	0.01	0.14
YGL049C	TIF4632	0.04	0.13	0.03	0.04	0	0.06	-0.02	0.11	-0.01	-0.09
YGL050W	TYW3	0.06	-0.04	0	0	-0.07	-0.06	-0.11	0.06	-0.13	-0.14
YGL051W	MST27	0	0.17	0.17	0.1	0.13	0.04	0.02	-0.07	0.41	0.01
YGL052W	NA	0.02	-0.5	NA	0.03	0.14	-0.02	0.1	0.09	0.15	0
YGL053W	PRM8	-0.22	-0.06	-0.02	0.21	0.15	0.03	0.01	0.07	0.18	0.2
YGL054C	ERV14	0.05	0.15	0.11	-0.05	-0.12	0	-0.09	0.12	-0.11	0.13
YGL055W	OLE1	-0.33	-0.47	0.22	-0.18	-0.62	0.2	0.45	-0.9	-1.92	0.59
YGL056C	SDS23	-0.26	-0.08	0.06	-0.06	-0.1	-0.03	-0.15	-0.04	0.27	0.12
YGL057C	GEP7	0.05	0.12	-0.38	0	NA	0.02	0.03	0.04	-0.16	-0.11
YGL058W	RAD6	0.21	0.21	0.3	-0.03	0.21	0.03	0.08	0.11	0.04	0.14
YGL059W	PKP2	0.1	0.11	0.21	0.04	-0.04	-0.07	0.15	0.01	0.43	-0.06
YGL060W	YBP2	0.22	0.28	0.23	-0.13	0.09	-0.14	0.07	-0.15	-0.3	-0.04
YGL061C	DUO1	-0.04	0.22	NA	0.02	NA	0.03	-0.34	-0.09	-0.13	0.14
YGL062W	PYC1	-0.29	-0.55	-0.77	0.19	0.29	0.1	-0.03	0.23	0.65	-0.01
YGL063W	PUS2	0.01	-0.23	0.05	0.07	-0.28	-0.03	-0.19	-0.09	0.08	0
YGL064C	MRH4	0.07	0.13	0.02	0	NA	-0.09	-0.37	-0.18	-0.07	0.14
YGL065C	ALG2	0.13	0.1	0.16	0.05	-0.07	0.06	-0.04	-0.08	0.11	0.12
YGL066W	SGF73	-0.25	-0.13	-0.02	0.08	0.05	0.04	-0.02	0.07	-0.13	-0.02
YGL067W	NPY1	-0.06	-0.04	-0.06	0.03	0.08	0.06	0.04	0	0.09	-0.06
YGL068W	MNP1	0.09	0.04	-0.25	0.01	0.09	0.08	-0.04	-0.02	-0.12	0.03
YGL069C	NA	-0.02	0.1	-0.18	-0.02	-0.03	-0.06	-0.15	0.02	-0.43	0.02
YGL070C	RPB9	0.09	0.23	0.14	0.14	0.01	-0.01	0.03	0.16	0.1	0.12
YGL071W	AFT1	-0.03	-0.13	0.03	0.07	NA	0.09	0.09	-0.05	0.09	-0.01
YGL072C	NA	0.03	0.02	0	-0.01	0.03	-0.06	-0.22	-0.05	-0.36	-0.02
YGL073W	HSF1	-0.04	-0.23	0.07	0.03	0.11	0.06	0.06	0.1	0.27	0.2
YGL074C	NA	-0.05	NA	-0.27	0.09	0.03	0.01	-0.01	0.08	-0.05	0.03
YGL075C	MPS2	-0.21	0.05	0.03	0.07	NA	-0.09	-0.11	-0.01	0.02	-0.32
YGL076C	RPL7A	-0.07	0.03	-0.08	-0.39	-0.16	-0.22	0.03	-0.43	0.15	-0.25
YGL077C	HNM1	-0.14	-0.14	-0.21	-0.03	-0.12	-0.13	-0.24	-0.07	0.11	-0.03
YGL078C	DBP3	0.04	0.11	0.03	-0.13	-0.39	-0.36	-0.31	-0.48	-0.58	-0.18
YGL079W	NA	-0.13	0.17	0.14	-0.01	-0.02	0.03	-0.28	0.35	0.12	-0.19
YGL080W	FMP37	0.12	0.12	0.15	-0.02	NA	-0.11	0.05	-0.18	-0.02	-0.18
YGL081W	NA	0.21	0.21	-0.04	-0.05	0.08	-0.04	-0.29	-0.11	0.04	0.02
YGL082W	NA	-0.03	0.08	-0.02	-0.02	-0.07	0	-0.06	-0.03	0.02	-0.03
YGL083W	SCY1	0.14	0.18	0.01	-0.07	NA	-0.09	-0.02	0.16	-0.25	-0.18
YGL084C	GUP1	0.13	0.24	0.27	-0.29	-0.28	-0.15	0.05	-0.29	0.07	-0.07
YGL085W	LCL3	0.08	0.27	-0.09	-0.03	0.05	0.21	0.27	-0.07	0.03	-0.01
YGL086W	MAD1	0.22	-0.08	-0.01	0.04	NA	-0.02	0.13	0.02	-0.15	0.04
YGL087C	MMS2	0.1	0.19	-0.04	0.06	0.04	-0.03	-0.05	0.1	0.13	-0.03
YGL088W	NA	NA	NA	NA	0.05	0.26	0.05	-0.04	-0.04	0.12	0.27
YGL089C	MF(ALPHA)2	0.11	0.2	0.23	-0.54	0.22	0.44	0	0.45	-0.5	0.12
YGL090W	LIF1	0.18	0.22	0.06	-0.03	-0.01	0.13	0.03	0.09	0.22	-0.81
YGL091C	NBP35	-0.26	0.01	-0.08	0.02	0.2	0.06	-0.01	0.09	0.55	-0.02
YGL092W	NUP145	-0.08	-0.06	-0.02	0	0.02	-0.08	-0.17	-0.05	-0.01	-0.01
YGL093W	SPC105	-0.09	0	-0.23	-0.08	NA	-0.09	-0.03	-0.06	0.02	0.02
YGL094C	PAN2	-0.27	-0.12	-0.15	-0.18	0.11	-0.02	-0.06	0.08	0.14	-0.1
YGL095C	VPS45	0.02	-0.03	0.01	0.03	-0.28	0.06	-0.01	-0.06	0.06	-0.08
YGL096W	TOS8	-0.02	0.14	0.01	-0.03	0.06	-0.09	-0.11	-0.05	-0.17	-0.08
YGL097W	SRM1	-0.34	-0.35	-0.3	-0.02	-0.04	-0.15	-0.03	-0.12	-0.13	-0.02
YGL098W	USE1	0.06	0.07	0.05	-0.11	0	0.02	-0.32	0.11	-0.04	-0.02
YGL099W	LSG1	-0.14	-0.44	-0.23	-0.12	-0.2	-0.24	-0.02	-0.31	-0.35	-0.06
YGL100W	SEH1	0.01	0.02	-0.02	0.02	0.03	0.08	0.08	-0.12	0.01	0.05
YGL101W	NA	0.07	0.08	0.02	-0.08	-0.02	-0.08	0.15	0.09	0.11	0.11
YGL102C	NA	0.17	0.12	0.16	-0.14	-0.4	-0.11	0.09	-0.14	0	-0.06
YGL103W	RPL28	0.03	-0.02	0.04	-0.35	-0.8	-0.25	0.11	-0.18	-0.08	-0.2
YGL104C	VPS73	0.04	0.01	0.13	0.04	0.06	0.04	-0.06	0.19	-0.11	-0.02
YGL105W	ARC1	-0.17	-0.15	0.01	-0.01	0.18	-0.03	0	-0.08	0.29	0.07
YGL106W	MLC1	-0.02	0.1	0.1	-0.15	0	-0.08	-0.06	0.12	0.08	-0.15
YGL107C	RMD9	-0.11	-0.03	0.1	-0.05	-0.05	0.07	0.28	-0.06	-0.08	0.13
YGL108C	NA	NA	NA	NA	-0.11	-0.01	-0.1	-0.27	-0.07	-0.13	-0.05
YGL109W	NA	-0.01	-0.1	0.06	0.11	NA	0.02	-0.03	0.19	-0.02	0.05
YGL110C	CUE3	0.06	0.13	0.06	-0.01	-0.05	-0.08	0.02	0.06	-0.09	0.07
YGL111W	NSA1	-0.03	0.05	0.14	-0.09	-0.18	-0.14	-0.06	-0.27	-0.45	0
[truncated: 4,134 more rows]

## Sheet: Fig.1 Up-reg
Significantly UP-regulated genes:
AlCl3		AgNO3		AsCl3		CdCl2		CoCl2		HgCl2		MnCl2		NiSO4		VCl3		ZnCl2
YJL220W	3.55537	YHR055C	24.761	YNL134C	4.72397	YLR303W	8.63383	YOR382W	5.77572	YOL058W	3.68075	YOL058W	24.4201	YCR085W	13.9288	YOL166C	9.00047	YKL054C	16.1113
YER077C	3.03143	YHR053C	7.1602	YNL331C	4.62675	YJR010W	5.93809	YOL158C	2.75108	YNL134C	3.36359	YHR018C	14.8254	YCL040W	3.11666	YHR055C	2.73208	YOR382W	4.75683
YNL146W	3.01049	YBR281C	5.77572	YJR155W	4.56305	YER091C	4.92458	YHL047C	2.67586	YOL151W	3.07375	YDL215C	12.5533	YDL124W	2.46229	YHR053C	2.49666	YGR034W	2.31338
YMR224C	2.80889	YNL208W	3.24901	YOL151W	4.50023	YKL001C	4.82323	YHL040C	2.62079	YDR353W	3.01049	YMR096W	10.3388	YNL160W	2.34567	YHL045W	2.05623	YNL143C	2.2974
YBR213W	2.73208	YLR414C	2.58471	YFL056C	4.46915	YLR302C	4.65893	YMR058W	2.42839	YGR209C	2.9897	YIR034C	10.1261	YIR027C	2.15846	YDL068W	1.85318	YNL012W	2.28153
YOL163W	2.67586	YLR303W	2.51403	YBR008C	4.14106	YBL019W	3.86375	YJR153W	2.36199	YBR244W	2.94854	YER175C	9.31787	YCL042W	2.04202	YKL215C	1.8025	YDR534C	2.23457
YAL051W	2.51403	YCL040W	2.36199	YGL039W	3.97237	YAL012W	3.45815	YOR383C	1.84038	YGL009C	2.88786	YOR202W	6.9644	YNL055C	2.01391	YGL193C	1.79005	YOR383C	2.23457
YDL167C	2.47942	YEL060C	2.34567	YLR216C	3.94493	YBL064C	3.45815	YDL044C	1.77769	YBL064C	2.86791	YMR251W-A	6.9163	YDR050C	1.98618	YMR198W	1.79005	YJL131C	2.23457
YBL004W	2.46229	YHR087W	2.31338	YLL026W	3.91768	YBL059W	3.34035	YER145C	1.75321	YBL059W	2.71321	YHR071W	6.58873	YMR060C	1.97247	YIL045W	1.79005	YDL021W	2.09943
YDL112W	2.39496	YPL154C	2.2974	YJR045C	3.89062	YBL055C	3.09513	YDR534C	1.71713	YBL078C	2.71321	YPR035W	5.31474	YMR058W	1.87905	YBR178W	1.77769	YBR064W	2.07053
YJL002C	2.37841	YMR251W-A	2.25012	YFL057C	3.53081	YDL124W	3.03143	YMR316W	1.71713	YBR045C	2.65737	YHL047C	5.24157	YPL154C	1.84038	YNL196C	1.76541	YLR136C	2.05623
YGL175C	2.36199	YJL171C	2.23457	YAL005C	3.45815	YPR167C	2.9897	YLR115W	1.70527	YML028W	2.65737	YOR382W	4.92458	YHL047C	1.82766	YPL275W	1.7411	YLL014W	2.05623
YNR006W	2.32947	YDL124W	2.02792	YLL024C	3.34035	YNL241C	2.92817	YAL067C	1.59107	YHR071W	2.65737	YJR109C	4.62675	YKL152C	1.8025	YGR230W	1.70527	YJL002C	2
YGL126W	2.31338	YLR120C	2.02792	YER103W	3.34035	YNL134C	2.90795	YJL117W	1.59107	YNL160W	2.63902	YJL172W	4.59479	YOR382W	1.75321	YGR050C	1.65864	YHL040C	1.97247
YER147C	2.31338	YDR077W	2.02792	YCL040W	3.29436	YJL060W	2.71321	YNL054W	1.58008	YHR018C	2.63902	YBR296C	4.34694	YNL208W	1.75321	YEL068C	1.6358	YHR095W	1.94531
YJR026W	2.28153	YNL192W	1.87905	YPL171C	3.27161	YBL021C	2.65737	YJR135C	1.55833	YMR173W-A	2.51403	YDL182W	4.28709	YMR105C	1.72907	YOR265W	1.6245	YGR069W	1.91853
YBL005W-A	2.28153	YMR173W-A	1.85318	YNL064C	3.09513	YAR066W	2.63902	YKL193C	1.54756	YLR303W	2.47942	YER073W	4.22807	YDR534C	1.71713	YIR020C	1.6245	YMR158W	1.85318
YGL014W	2.25012	YER091C	1.82766	YPL240C	3.09513	YOL151W	2.62079	YFR052W	1.54756	YCL040W	2.47942	YLR414C	4.16986	YML100W	1.69349	YOR127W	1.6245	YNL196C	1.81504
YLL038C	2.25012	YHR102W	1.81504	YOL165C	3.09513	YMR173W-A	2.60268	YMR074C	1.54756	YJR109C	2.44528	YJR148W	4.14106	YDR155C	1.68179	YNL050C	1.61328	YNL216W	1.81504
YCL047C	2.23457	YBR296C	1.79005	YLR303W	3.07375	YLR092W	2.60268	YLR219W	1.54756	YDL124W	2.39496	YOL016C	4.11246	YBR054W	1.65864	YCR022C	1.60214	YJR087W	1.81504
YNR019W	2.21914	YLR152C	1.79005	YCR012W	3.03143	YPL250C	2.53151	YLR434C	1.53688	YNL104C	2.36199	YKL218C	4.08405	YDR032C	1.65864	YGR238C	1.58008	YPL270W	1.79005
YBR131W	2.21914	YNL134C	1.77769	YDL124W	2.9897	YAL047C	2.39496	YLR051C	1.53688	YBR256C	2.2974	YOL158C	4.05584	YMR251W-A	1.64718	YNR013C	1.56917	YNL048W	1.79005
YOR328W	2.21914	YHL021C	1.76541	YLR460C	2.8481	YAL067C	2.39496	YNR025C	1.53688	YDR035W	2.28153	YOR385W	4.02782	YEL065W	1.64718	YPR166C	1.55833	YMR077C	1.77769
YJR028W	2.14355	YCL042W	1.7411	YML131W	2.80889	YMR173W	2.28153	YKL001C	1.52626	YOL150C	2.26577	YHR162W	3.94493	YDL022W	1.6358	YIL168W	1.52626	YPL170W	1.75321
YLR425W	2.12874	YDL022W	1.72907	YAL012W	2.78949	YCL040W	2.26577	YLR136C	1.52626	YBR211C	2.23457	YDL131W	3.83706	YIL053W	1.6358	YIL138C	1.52626	YDR442W	1.75321
YDR258C	2.08493	YNL336W	1.72907	YLR259C	2.77022	YKL202W	2.26577	YIL037C	1.52626	YCL018W	2.18859	YBR244W	3.78423	YMR303C	1.6245	YMR117C	1.51572	YKR030W	1.75321
YDR066C	2.08493	YJL159W	1.71713	YGR209C	2.71321	YAR008W	2.23457	YEL065W	1.51572	YKR066C	2.18859	YMR316W	3.75809	YFR053C	1.61328	YOR388C	1.50525	YOR210W	1.7411
YML040W	2.08493	YOR220W	1.69349	YNL241C	2.63902	YKL201C	2.20381	YMR018W	1.51572	YBL055C	2.17347	YDL198C	3.65533	YJL184W	1.60214	YLL016W	1.45397	YOL109W	1.7411
YDL197C	2.05623	YOR385W	1.68179	YBR072W	2.56685	YJR137C	2.17347	YKR096W	1.50525	YDR158W	2.17347	YEL060C	3.4822	YER145C	1.59107	YBR201W	1.45397	YNL224C	1.72907
YHR093W	2.05623	YER052C	1.67018	YDR472W	2.54912	YOL150C	2.15846	YJL010C	1.50525	YOR202W	2.14355	YNL208W	3.45815	YPL257W	1.59107	YHR095W	1.45397	YHL036W	1.72907
YML045W	2.04202	YBR016W	1.67018	YNR010W	2.51403	YLL061W	2.12874	YGL039W	1.49485	YDR513W	2.08493	YGL117W	3.43426	YCR028C	1.59107	YPL270W	1.45397	YNL050C	1.71713
YKL162C	2.04202	YEL071W	1.64718	YCR107W	2.41162	YBR076W	2.12874	YOR052C	1.45397	YCL030C	2.08493	YJL171C	3.31728	YJL052W	1.58008			YMR256C	1.71713
YLR416C	2.02792	YJL060W	1.64718	YHR179W	2.41162	YLR109W	2.11404	YDR476C	1.45397	YLR109W	2.07053	YOR203W	3.29436	YOR012W	1.58008			YDR071C	1.71713
YCL020W	2.02792	YOL016C	1.6245	YMR186W	2.39496	YIL074C	2.11404	YIL165C	1.45397	YBL073W	2.07053	YBR005W	3.22657	YPR160W	1.58008			YMR280C	1.69349
YAR010C	2.02792	YDL072C	1.6245	YCL042W	2.36199	YDR502C	2.08493	YOL153C	1.45397	YBL050W	2.07053	YJR073C	3.18215	YFL014W	1.55833			YOR253W	1.67018
YGL226W	2.02792	YGR086C	1.6245	YOR027W	2.32947	YNL160W	2.04202	YHR052W	1.45397	YNL208W	2.05623	YKR039W	3.16017	YNL086W	1.55833			YER145C	1.64718
YFL009W	1.98618	YDR154C	1.61328	YOR153W	2.32947	YAL004W	2.02792			YER052C	2.02792	YDR035W	3.13834	YGL037C	1.54756			YBR062C	1.64718
YJL222W	1.97247	YNL160W	1.59107	YBR145W	2.28153	YNL277W	2.02792			YMR173W	2.01391	YNL044W	3.07375	YER062C	1.54756			YDR248C	1.6245
YFL021W	1.95884	YMR173W	1.59107	YLR109W	2.25012	YNL276C	2			YBL013W	2.01391	YKL103C	3.05252	YKL025C	1.54756			YDL040C	1.6245
YKR016W	1.95884	YHL048W	1.59107	YOR049C	2.18859	YBR188C	1.98618			YBL074C	2	YOR220W	3.03143	YBR053C	1.54756			YMR058W	1.61328
YBR148W	1.91853	YLR302C	1.58008	YJL034W	2.17347	YLR431C	1.98618			YOR303W	1.98618	YDR158W	3.01049	YKL103C	1.52626			YNL303W	1.61328
YNL309W	1.91853	YGR055W	1.58008	YMR318C	2.12874	YBR147W	1.93187			YKL103C	1.97247	YBR147W	2.92817	YHR071W	1.51572			YLR251W	1.60214
YGR199W	1.91853	YHR071W	1.56917	YNL160W	2.05623	YKR069W	1.90528			YOR108W	1.97247	YJR130C	2.90795	YMR103C	1.51572			YOL121C	1.59107
YMR051C	1.90528	YOR285W	1.56917	YOR007C	2.02792	YBL043W	1.90528			YAL047C	1.95884	YBR287W	2.90795	YOR285W	1.50525			YNL225C	1.59107
YPL088W	1.90528	YOR230W	1.56917	YMR173W-A	2	YBL026W	1.89212			YAL054C	1.94531	YOL119C	2.90795	YGL055W	1.50525			YPR020W	1.58008
YGL207W	1.90528	YML100W	1.55833	YLL060C	2	YER153C	1.89212			YBL048W	1.94531	YLR303W	2.88786	YDL023C	1.50525			YHR010W	1.58008
YER188W	1.89212	YMR196W	1.55833	YBR067C	2	YGR055W	1.87905			YAR066W	1.91853	YJL194W	2.88786	YHR087W	1.50525			YLR052W	1.56917
YCL068C	1.89212	YFL039C	1.53688	YAL004W	1.98618	YEL071W	1.86607			YBR141C	1.90528	YKL211C	2.8481	YER177W	1.49485			YHR039C-A	1.56917
YNL011C	1.87905	YDR158W	1.53688	YPL106C	1.98618	YPL274W	1.85318			YML029W	1.89212	YPR145W	2.8481	YAL060W	1.48452			YMR173W-A	1.55833
YMR042W	1.85318	YCR007C	1.53688	YCL043C	1.97247	YLL024C	1.84038			YAL060W	1.87905	YLR194C	2.82843	YJL159W	1.48452			YEL021W	1.55833
YEL004W	1.84038	YER177W	1.53688	YEL060C	1.95884	YBR294W	1.82766			YDL198C	1.86607	YIL116W	2.75108	YCR035C	1.48452			YGR090W	1.55833
YAL047C	1.8025	YGR008C	1.53688	YDR171W	1.95884	YGR155W	1.82766			YIR034C	1.86607	YNL036W	2.75108	YLR303W	1.47427			YMR251W-A	1.54756
YPL182C	1.77769	YJR137C	1.53688	YOR347C	1.95884	YML028W	1.81504			YLR460C	1.85318	YER090W	2.75108	YBR145W	1.47427			YHR139C	1.51572
YJL049W	1.77769	YNL036W	1.52626	YDR513W	1.94531	YBL090W	1.81504			YCL042W	1.85318	YPL250C	2.69447	YHR174W	1.47427			YGR209C	1.51572
YMR006C	1.76541	YPL004C	1.52626	YAL068C	1.87905	YGR209C	1.8025			YHR208W	1.84038	YGL026C	2.65737	YPL004C	1.47427			YNL147W	1.51572
YMR158W	1.76541	YLR194C	1.52626	YGR142W	1.86607	YCR013C	1.79005			YJR104C	1.82766	YHR016C	2.60268	YMR173W-A	1.46409			YMR234W	1.51572
YOL080C	1.76541	YDL222C	1.51572	YIL075C	1.85318	YDL022W	1.79005			YPL154C	1.82766	YEL071W	2.56685	YKL216W	1.46409			YLR062C	1.50525
YDR285W	1.75321	YMR169C	1.50525	YGL037C	1.85318	YBR211C	1.77769			YHR029C	1.81504	YNL043C	2.56685	YKL035W	1.46409			YJR085C	1.50525
YOL085C	1.75321	YPL250C	1.48452	YNL007C	1.84038	YBL073W	1.77769			YOR226C	1.81504	YHR029C	2.51403	YFL013C	1.46409			YDR139C	1.50525
YKL075C	1.75321	YNL241C	1.48452	YCR013C	1.82766	YBR155W	1.77769			YBR188C	1.77769	YNR050C	2.51403	YFL039C	1.46409			YBL001C	1.47427
YBL050W	1.7411	YMR172W	1.48452	YNL198C	1.82766	YHL040C	1.76541			YBR064W	1.77769	YDL066W	2.51403	YEL060C	1.45397			YHR021C	1.47427
YOR124C	1.7411	YGR209C	1.47427	YMR173W	1.81504	YER103W	1.75321			YDR453C	1.77769	YDR129C	2.49666	YNL036W	1.45397			YIL075C	1.46409
YBL018C	1.7411	YDL023C	1.47427	YKL103C	1.81504	YAL041W	1.75321			YHR106W	1.76541	YHR137W	2.49666	YHL040C	1.45397			YHR055C	1.45397
YER100W	1.7411	YKL103C	1.46409	YPL170W	1.81504	YJL101C	1.75321			YDL182W	1.76541	YLR136C	2.47942	YPL111W	1.45397			YHR053C	1.45397
YNL273W	1.7411	YOL151W	1.46409	YPL091W	1.81504	YAL042W	1.7411			YKL120W	1.7411	YFR003C	2.46229	YGR209C	1.45397			YHL047C	1.45397
YDL220C	1.71713	YOL129W	1.46409	YDL168W	1.81504	YMR172W	1.72907			YBR040W	1.72907	YDR497C	2.46229	YLR286C	1.45397			YHR162W	1.45397
YLR442C	1.70527	YHR138C	1.46409	YOR052C	1.79005	YLR052W	1.72907			YER175C	1.72907	YPR058W	2.44528	YKL096W	1.45397			YBL008W	1.45397
YBR012W-A	1.70527	YKL035W	1.45397	YDL126C	1.79005	YBL074C	1.72907			YDR349C	1.71713	YLR120C	2.42839	YML028W	1.45397			YPR194C	1.45397
YJL120W	1.69349	YML028W	1.45397	YLR021W	1.77769	YFL024C	1.72907			YDR032C	1.70527	YHR171W	2.42839	YDR055W	1.45397			YDR059C	1.45397
YML007W	1.69349	YLL026W	1.45397	YNL315C	1.76541	YLR460C	1.70527			YLR027C	1.70527	YCR005C	2.41162	YDR154C	1.45397			YLR238W	1.45397
YER162C	1.69349	YAL012W	1.45397	YFL013C	1.75321	YKL103C	1.70527			YOR203W	1.67018	YBR248C	2.39496	YGR008C	1.45397
YAL034W-A	1.69349	YFL014W	1.45397	YPL154C	1.7411	YCR036W	1.69349			YMR090W	1.67018	YOR130C	2.37841	YDR260C	1.45397
YLR395C	1.68179	YHR018C	1.45397	YMR251W-A	1.7411	YDR123C	1.69349			YBR147W	1.64718	YGR268C	2.36199	YMR042W	1.45397
YML075C	1.67018	YNL104C	1.45397	YMR250W	1.7411	YDR046C	1.68179			YBL071C	1.64718	YNL104C	2.32947	YMR083W	1.45397
YLR001C	1.67018	YNL239W	1.45397	YBL075C	1.72907	YAL013W	1.67018			YBR138C	1.64718	YER026C	2.32947
YMR046C	1.67018	YOR303W	1.45397	YJL160C	1.72907	YBR067C	1.64718			YBR076W	1.6358	YOL064C	2.31338
YPR050C	1.65864	YCL043C	1.45397	YOR311C	1.71713	YEL060C	1.64718			YER055C	1.6358	YFR055W	2.2974
YJL221C	1.64718	YMR096W	1.45397	YJR104C	1.70527	YBL010C	1.64718			YBL049W	1.6358	YEL009C	2.28153
YDL141W	1.64718			YAL017W	1.70527	YBR244W	1.64718			YHR200W	1.6358	YDR171W	2.26577
YDR227W	1.64718			YHR178W	1.69349	YLR180W	1.64718			YDR533C	1.6245	YCL030C	2.21914
YML034C-A	1.64718			YDL243C	1.69349	YNL338W	1.6358			YFL014W	1.6245	YPR167C	2.21914
YAL031C	1.6358			YNR040W	1.67018	YAL054C	1.6245			YLR349W	1.6245	YBR004C	2.21914
YOL130W	1.6358			YDR011W	1.67018	YJL212C	1.6245			YDR421W	1.6245	YEL074W	2.20381
YHL038C	1.6245			YDR032C	1.65864	YBL048W	1.6245			YNL241C	1.61328	YHL040C	2.18859
YML071C	1.6245			YER004W	1.65864	YML131W	1.61328			YHR008C	1.61328	YLL026W	2.18859
YJR051W	1.61328			YBR032W	1.65864	YCR028C	1.61328			YLR355C	1.60214	YOL129W	2.17347
YGL118C	1.61328			YNL046W	1.64718	YLR216C	1.59107			YCL074W	1.60214	YMR173W	2.15846
YBL012C	1.60214			YJL079C	1.6358	YNL064C	1.59107			YBR014C	1.60214	YMR312W	2.15846
YCL032W	1.60214			YHR053C	1.6245	YLR367W	1.59107			YER143W	1.60214	YPL092W	2.14355
YJR052W	1.60214			YGR055W	1.6245	YAL027W	1.59107			YBR085W	1.59107	YOR323C	2.14355
YLR255C	1.59107			YOL155C	1.6245	YDL059C	1.58008			YBR209W	1.59107	YIL169C	2.14355
YOR386W	1.58008			YMR310C	1.6245	YOR027W	1.56917			YKL035W	1.58008	YFR030W	2.12874
YIR029W	1.56917			YJL159W	1.61328	YOR007C	1.56917			YBR148W	1.58008	YPL111W	2.08493
YLR010C	1.56917			YER172C	1.60214	YLR286C	1.56917			YCL009C	1.58008	YLR257W	2.08493
YCR054C	1.56917			YDR154C	1.58008	YBL033C	1.56917			YPL250C	1.56917	YCL009C	2.07053
YPR112C	1.55833			YCL008C	1.58008	YGL184C	1.56917			YBL043W	1.56917	YDR354W	2.07053
YLR142W	1.55833			YDR516C	1.58008	YLR116W	1.56917			YBL011W	1.56917	YPL154C	2.05623
YLR252W	1.54756			YDR155C	1.56917	YLL026W	1.55833			YBR068C	1.56917	YJL026W	2.05623
YJL058C	1.54756			YHR199C	1.56917	YCL043C	1.55833			YML116W	1.56917	YDR380W	2.05623
YGL038C	1.54756			YPL024W	1.56917	YBL046W	1.55833			YBR026C	1.56917	YDR487C	2.05623
YOR265W	1.53688			YOR113W	1.56917	YAL015C	1.55833			YAR062W	1.55833	YMR173W-A	2.04202
YAR002C-A	1.53688			YHR027C	1.55833	YMR075C-A	1.55833			YBR139W	1.55833	YGR065C	2.04202
YGR230W	1.52626			YKL071W	1.55833	YBR124W	1.55833			YBR024W	1.55833	YER055C	2.01391
YOR144C	1.52626			YDR007W	1.55833	YDR513W	1.54756			YML100W	1.53688	YLR302C	2
YCL045C	1.52626			YNL111C	1.54756	YDR155C	1.54756			YDR077W	1.53688	YNL192W	1.98618
YBR028C	1.51572			YKL035W	1.53688	YBR001C	1.54756			YBL010C	1.52626	YDR209C	1.98618
YKR040C	1.51572			YLR162W	1.53688	YFR016C	1.53688			YOL064C	1.52626	YOR209C	1.98618
YPR095C	1.51572			YBL064C	1.53688	YAL005C	1.52626			YJL159W	1.52626	YFL031W	1.97247
YER140W	1.51572			YMR303C	1.53688	YLR021W	1.52626			YAL063C	1.52626	YKR042W	1.95884
YNL132W	1.50525			YOR259C	1.53688	YPR103W	1.52626			YMR318C	1.51572	YOR184W	1.95884
YDR472W	1.50525			YLR280C	1.53688	YBL041W	1.52626			YIL116W	1.51572	YJL055W	1.94531
YGL028C	1.50525			YDL022W	1.52626	YAR031W	1.52626			YHR090C	1.51572	YKL128C	1.94531
YJL024C	1.50525			YMR276W	1.52626	YAL028W	1.52626			YLR348C	1.51572	YFL044C	1.94531
YOL121C	1.48452			YHR104W	1.52626	YPL240C	1.51572			YBL012C	1.50525	YDR264C	1.93187
YPR006C	1.48452			YOR117W	1.52626	YHR178W	1.51572			YJR016C	1.50525	YMR139W	1.93187
YBL026W	1.47427			YDR059C	1.51572	YLR307W	1.51572			YDR061W	1.50525	YAR027W	1.91853
YLR162W	1.47427			YDR258C	1.51572	YCR035C	1.50525			YBL015W	1.49485	YBR256C	1.90528
YAR029W	1.45397			YNL038W	1.51572	YAL032C	1.50525			YCR107W	1.49485	YBR016W	1.90528
YLL060C	1.45397			YNL175C	1.51572	YOR020C	1.50525			YBR201W	1.49485	YMR195W	1.90528
YMR256C	1.45397			YEL030W	1.51572	YGR204W	1.50525			YDR285W	1.49485	YMR108W	1.90528
YNL093W	1.45397			YML100W	1.50525	YLR259C	1.49485			YLR302C	1.48452	YLR027C	1.89212
				YDR533C	1.50525	YOR052C	1.49485			YGL037C	1.48452	YJL217W	1.89212
				YKL085W	1.50525	YDR516C	1.49485			YBL009W	1.48452	YDL214C	1.89212
				YKL145W	1.50525	YNL208W	1.49485			YBR008C	1.48452	YNL134C	1.87905
				YOL038W	1.50525	YNL239W	1.49485			YKL071W	1.48452	YDR476C	1.86607
				YOL091W	1.50525	YOL158C	1.49485			YER094C	1.47427	YBL102W	1.86607
				YNL036W	1.49485	YML029W	1.49485			YOR285W	1.47427	YJR160C	1.86607
				YDL198C	1.49485	YJR104C	1.48452			YAL042C-A	1.47427	YOR052C	1.85318
				YPL281C	1.48452	YCR005C	1.48452			YBR243C	1.47427	YFL032W	1.85318
				YPR103W	1.47427	YGL037C	1.47427			YNL338W	1.46409	YER069W	1.85318
				YNL251C	1.47427	YHR071W	1.47427			YDR055W	1.46409	YNL239W	1.84038
				YFL039C	1.45397	YIR017C	1.47427			YGL026C	1.46409	YJL060W	1.81504
				YBR054W	1.45397	YBR104W	1.47427			YBR267W	1.46409	YGR180C	1.81504
				YJR026W	1.45397	YBL009W	1.47427			YER091C	1.45397	YOR303W	1.8025
				YJR028W	1.45397	YCR012W	1.46409			YBR155W	1.45397	YMR058W	1.8025
				YDR353W	1.45397	YCL042W	1.46409			YMR172W	1.45397	YOL059W	1.8025
				YHR106W	1.45397	YMR276W	1.46409			YEL060C	1.45397	YER159C	1.8025
				YHR174W	1.45397	YDL023C	1.46409			YBR001C	1.45397	YHR122W	1.8025
				YJL026W	1.45397	YLR136C	1.46409			YMR251W-A	1.45397	YGR209C	1.79005
				YGR137W	1.45397	YOL064C	1.46409			YAR029W	1.45397	YHR024C	1.79005
				YCR004C	1.45397	YBL015W	1.46409			YJR025C	1.45397	YKL010C	1.79005
				YGR124W	1.45397	YHR179W	1.45397			YBR035C	1.45397	YCL017C	1.77769
				YER094C	1.45397	YPL106C	1.45397					YMR304W	1.77769
				YBR169C	1.45397	YDR171W	1.45397					YPR154W	1.77769
						YBL075C	1.45397					YFR016C	1.76541
						YML100W	1.45397					YIR017C	1.76541
						YDR533C	1.45397					YJL151C	1.76541
						YNL251C	1.45397					YDR052C	1.76541
						YAL060W	1.45397					YMR035W	1.76541
						YBL050W	1.45397					YJR074W	1.76541
						YBL078C	1.45397					YFR056C	1.76541
						YAR062W	1.45397					YOL155C	1.75321
						YKL038W	1.45397					YLR158C	1.75321
												YGL202W	1.75321
												YMR316C-A	1.75321
												YCR007C	1.7411
												YER184C	1.7411
												YOR222W	1.7411
												YDL124W	1.72907
												YJR025C	1.72907
												YMR321C	1.72907
												YIL094C	1.71713
												YFL028C	1.70527
												YDR038C	1.69349
												YCL018W	1.68179
												YDL022W	1.68179
												YGL006W	1.68179
												YHR079C-A	1.68179
												YOR285W	1.67018
												YPL273W	1.67018
												YGR161C	1.67018
												YDR040C	1.67018
												YER052C	1.65864
												YMR071C	1.65864
												YGR121C	1.65864
												YPL135W	1.65864
												YGL186C	1.65864
												YDR258C	1.64718
												YHR138C	1.64718
												YJL152W	1.64718
												YLR157C	1.64718
												YJR103W	1.64718
												YJR017C	1.6358
												YDR210W	1.6358
												YHR097C	1.6358
												YHR175W	1.6358
												YNL311C	1.6358
												YPL153C	1.6358
												YGR267C	1.6245
												YNL170W	1.6245
												YOL140W	1.6245
												YOR226C	1.61328
												YLR286C	1.61328
												YGR197C	1.61328
												YAR028W	1.61328
												YLR160C	1.61328
												YMR111C	1.61328
												YOL082W	1.61328
												YDR039C	1.61328
												YGL215W	1.60214
												YBR162C	1.60214
												YKR052C	1.60214
												YOR266W	1.60214
												YIL165C	1.59107
												YHR199C	1.59107
												YLR155C	1.59107
												YDR270W	1.59107
												YJR105W	1.59107
												YOR327C	1.58008
												YMR099C	1.58008
												YMR088C	1.58008
												YIL164C	1.56917
												YGL062W	1.56917
												YCL035C	1.56917
												YNL004W	1.56917
												YDR037W	1.56917
												YNL168C	1.56917
												YOR332W	1.55833
												YMR298W	1.55833
												YDR373W	1.55833
												YJL094C	1.55833
												YDL234C	1.55833
												YIL117C	1.54756
												YLL018C	1.54756
												YEL040W	1.54756
												YBL001C	1.53688
												YPL260W	1.53688
												YGL181W	1.53688
												YJL146W	1.53688
												YBL033C	1.52626
												YBR011C	1.52626
												YLR184W	1.52626
												YGR270W	1.52626
												YGR213C	1.51572
												YER134C	1.51572
												YNL129W	1.51572
												YKR106W	1.51572
												YDR353W	1.50525
												YER057C	1.50525
												YBR234C	1.50525
												YER023W	1.50525
												YOR221C	1.50525
												YBR243C	1.49485
												YER091C	1.49485
												YOL153C	1.49485
												YER004W	1.49485
												YGR137W	1.49485
												YBR145W	1.48452
												YDR349C	1.47427
												YCR004C	1.46409
												YGR124W	1.46409
												YHR106W	1.45397
												YML100W	1.45397
												YBR035C	1.45397
												YPL025C	1.45397
												YKL001C	1.45397
												YBR104W	1.45397
												YMR041C	1.45397
												YHR028C	1.45397
												YDR271C	1.45397

## Sheet: Fig.1 Down-reg
Significantly DOWN-regulated genes:
AlCl3		AgNO3		AsCl3		CdCl2		CoCl2		HgCl2		MnCl2		NiSO4		VCl3		ZnCl2
YGR213C	0.323088	YPL036W	0.384219	YDR523C	0.246558	YPL044C	0.307786	YFR006W	0.469761	YMR217W	0.441351	YBL002W	0.208772	YNR006W	0.403321	YHR139C	0.180491	YEL068C	0.287175
YBR174C	0.411796	YGR160W	0.415484	YDL179W	0.258816	YGR160W	0.503478	YLR445W	0.469761	YGR160W	0.456916	YDR225W	0.257028	YPR124W	0.503827	YMR247C	0.211686	YGR098C	0.395021
YGR040W	0.417544	YMR217W	0.503862	YMR041C	0.262429	YOR309C	0.503827	YJR119C	0.496546	YNL132W	0.503478	YGL055W	0.264255	YJR060W	0.503827	YDL033C	0.25	YAL004W	0.408951
YDR398W	0.441351	YOR309C	0.504176	YPL023C	0.34151	YML056C	0.504526	YNL065W	0.503478	YOR310C	0.503862	YDR399W	0.269807	YDL171C	0.503862	YGR224W	0.293209	YNL250W	0.411796
YGR224W	0.469761	YBL066C	0.504176	YDR463W	0.450625	YLR175W	0.504526	YDR130C	0.503827	YJR070C	0.503862	YBL003C	0.275476	YNL209W	0.503897	YDL035C	0.339151	YGR092W	0.423373
YER145C	0.49162	YBR054W	0.504526	YMR151W	0.469761	YGR159C	0.504526	YGL014W	0.503862	YOL040C	0.503897	YDR224C	0.277392	YMR219W	0.504176	YMR058W	0.353553	YBR174C	0.432269
YGR197C	0.503827	YOL040C	0.504526	YLR056W	0.503827	YPL093W	0.504526	YDR066C	0.503862	YLR249W	0.504176	YBR009C	0.307786	YOL040C	0.504176	YDR285W	0.366021	YGR100W	0.479632
YBR208C	0.503827	YGL089C	0.504526	YDR418W	0.503827	YNL011C	0.504526	YNL196C	0.504176	YPR112C	0.504176	YMR145C	0.325335	YIL120W	0.504176	YKR073C	0.384219	YDR260C	0.482968
YMR058W	0.503862	YKL180W	0.504526	YBL039C	0.503862	YNL132W	0.504526	YFL021W	0.504176	YPL025C	0.504176	YGR159C	0.336808	YML056C	0.504526	YCR010C	0.450625	YJL128C	0.486327
YBL011W	0.503862	YLR249W	0.516199	YMR049C	0.503862	YPL032C	0.504526	YOL085C	0.504176	YLR196W	0.504176	YNL030W	0.339151	YGR159C	0.504526	YAL009W	0.456916	YCL055W	0.486327
YDR271C	0.503862	YGR159C	0.517632	YOR309C	0.503897	YNL141W	0.504526	YJL221C	0.504176	YDR091C	0.504176	YGR160W	0.34151	YLL008W	0.504526	YGR093W	0.482968	YNR013C	0.5
YCL048W	0.503897	YAL005C	0.521233	YLR062C	0.503897	YPL092W	0.504526	YJR051W	0.504176	YNL175C	0.504526	YBR008C	0.363493	YMR217W	0.504526	YPR157W	0.503478	YLR255C	0.503827
YMR120C	0.504176	YLR175W	0.521233	YPL093W	0.503897	YER056C	0.505226	YJL218W	0.504176	YLR197W	0.504526	YLR413W	0.366021	YLL016W	0.504526	YGR197C	0.503827	YLR304C	0.503827
YAL054C	0.504176	YPL281C	0.524858	YPR124W	0.504176	YPR124W	0.50698	YGL184C	0.504526	YLR344W	0.504526	YOR204W	0.384219	YHL038C	0.504526	YER145C	0.503827	YBR302C	0.503897
YIL075C	0.504176			YLR355C	0.504176	YPL043W	0.515842	YJR155W	0.504526	YLL008W	0.504526	YLR056W	0.403321	YGL090W	0.506628	YMR205C	0.503827	YCR022C	0.504176
YBR302C	0.504176			YMR290C	0.504176	YLR214W	0.517632	YCR007C	0.504526	YPR124W	0.504876	YDR508C	0.403321	YDR130C	0.50698	YLR148W	0.503827	YLR416C	0.504176
YMR083W	0.504176			YHR021C	0.504526	YBR169C	0.528509	YBL066C	0.504526	YPL032C	0.504876	YBR092C	0.406126	YJL161W	0.51477	YBR161W	0.503827	YMR120C	0.504176
YKR069W	0.504176			YLR238W	0.504526	YPR035W	0.532185	YPR194C	0.504526	YLR214W	0.50698	YLR304C	0.408951	YGL009C	0.515484	YAL005C	0.503862	YDR380W	0.504176
YPL036W	0.504176			YMR219W	0.504526			YHR184W	0.504526	YGR159C	0.514057	YNL112W	0.41466	YLR025W	0.515484	YBL011W	0.503897	YAR030C	0.504176
YPR179C	0.504176			YLR029C	0.504526			YDL068W	0.504526	YMR290C	0.514057	YDR343C	0.41466	YLL044W	0.516557	YFL016C	0.504176	YHR027C	0.504176
YKL054C	0.504526			YLL044W	0.504526			YIL168W	0.504526	YML056C	0.515127	YBR015C	0.417544	YML063W	0.516915	YBR208C	0.504176	YGR197C	0.504526
YAL018C	0.504526			YHR215W	0.504526			YPR157W	0.504526	YMR219W	0.515484	YBR010W	0.423373	YPR005C	0.516915	YGL062W	0.504176	YNL309W	0.504526
YPL281C	0.504526			YLR058C	0.504526			YIR029W	0.504526	YMR229C	0.515484	YGR234W	0.429283	YDR532C	0.516915	YHR028C	0.504176	YPR006C	0.504526
YCR022C	0.504526			YLR367W	0.504526			YPL257W	0.504526	YFR013W	0.516199	YPL061W	0.429283	YJL028W	0.517274	YDR493W	0.504176	YCL042W	0.504526
YJR130C	0.504526			YGR159C	0.504876			YIL164C	0.504526	YEL026W	0.516915	YDL055C	0.435275	YPL174C	0.517274	YMR006C	0.504526	YAL060W	0.504526
YCR010C	0.504526			YNL302C	0.505226			YOR060C	0.504876	YNL112W	0.521233	YLR180W	0.447513	YKL168C	0.517632	YNL093W	0.504526	YNR006W	0.504876
YGL236C	0.505226			YLR175W	0.506277			YOR235W	0.504876	YLR413W	0.521233	YMR246W	0.45376	YPR192W	0.521233	YBR302C	0.504526	YLR390W	0.505576
YAL042W	0.50698			YOL040C	0.506277			YBR040W	0.505576	YLR175W	0.524858	YDR345C	0.45376	YNL194C	0.528509	YBL039C	0.504526	YAL009W	0.506628
YGR093W	0.510506			YPL220W	0.506628			YDL071C	0.505576	YJL050W	0.528509	YMR012W	0.45376	YJR119C	0.532185	YCR107W	0.504526	YGL024W	0.506628
YFL016C	0.514057			YOR310C	0.50698			YNL194C	0.506277	YGR245C	0.528509	YMR049C	0.460094	YGR160W	0.535887	YOR019W	0.504526	YCL008C	0.514057
YBR294W	0.514413			YNL178W	0.50698			YAL047C	0.506628	YBL039C	0.532185	YDR342C	0.460094	YER153C	0.535887	YNL209W	0.504526	YAL042C-A	0.514413
YAL042C-A	0.515842			YML024W	0.50698			YOL166C	0.50698	YNL141W	0.535887	YBL039C	0.463294	YLR029C	0.535887	YNR050C	0.504526	YFL016C	0.515127
YLR098C	0.517632			YGL103W	0.50698			YPR192W	0.514413	YOR309C	0.535887	YNL039W	0.463294			YJR045C	0.504526	YGL062W	0.515127
YLR296W	0.517632			YBR191W	0.50698			YGL009C	0.51477	YGL055W	0.535887	YBL030C	0.479632			YGR098C	0.504526	YHR184W	0.515484
YAL041W	0.528509			YPR035W	0.515842			YDL171C	0.515842	YMR131C	0.535887	YHR007C	0.479632			YCL046W	0.505226	YOR019W	0.516557
YLL061W	0.532185			YML056C	0.517632			YAR030C	0.517632			YBL113C	0.482968			YKL073W	0.506277	YMR006C	0.517274
				YML063W	0.517632			YLR304C	0.521233			YEL033W	0.486327			YHL040C	0.50698	YFR055W	0.517632
				YDR384C	0.517632			YBR213W	0.521233			YGL234W	0.486327			YLR296W	0.510506	YER156C	0.524858
				YJL190C	0.517632			YKL038W	0.528509			YBL065W	0.493116			YPR124W	0.515484	YJL217W	0.532185
				YMR217W	0.521233			YOR019W	0.528509			YBR067C	0.503478			YGL008C	0.515842	YDL205C	0.532185
				YDR399W	0.521233			YBR045C	0.528509			YMR120C	0.503478			YAL004W	0.516557
				YKL180W	0.524858							YMR015C	0.503478			YAL018C	0.517274
				YLR214W	0.528509							YOR310C	0.503827			YCL048W	0.517632
				YGL055W	0.528509							YHR053C	0.503827			YFR055W	0.517632
				YBR092C	0.528509							YNL178W	0.503827			YLR214W	0.521233
				YEL026W	0.528509							YNL303W	0.503827			YBL010C	0.521233
				YLR197W	0.528509							YER016W	0.503827			YLR098C	0.528509
				YLR344W	0.528509							YGR103W	0.503827			YAL042C-A	0.528509
				YER055C	0.532185							YBR072W	0.504176			YDL021W	0.535887
				YIR020C	0.535887							YHR055C	0.504176
												YGL089C	0.504176
												YNL143C	0.504176
												YAL018C	0.504176
												YKL216W	0.504176
												YHR036W	0.504176
												YBR267W	0.504526
												YMR229C	0.504526
												YLR249W	0.504526
												YDR091C	0.504526
												YHR052W	0.504526
												YAL012W	0.504526
												YJL212C	0.504526
												YJL190C	0.504526
												YDL205C	0.504526
												YGL008C	0.504526
												YML075C	0.504526
												YFR053C	0.504526
												YAL025C	0.504526
												YKL177W	0.504876
												YHR094C	0.504876
												YDR509W	0.504876
												YPL093W	0.505226
												YGR245C	0.505576
												YIL121W	0.505576
												YMR131C	0.505927
												YDR289C	0.505927
												YGL119W	0.506277
												YBL042C	0.506628
												YBR033W	0.506628
												YEL046C	0.506628
												YNR053C	0.506628
												YER156C	0.50698
												YBR266C	0.50698
												YJL196C	0.50698
												YBL032W	0.50698
												YJR047C	0.510506
												YNL038W	0.514057
												YLR058C	0.514057
												YDL171C	0.514413
												YBL008W	0.514413
												YMR205C	0.514413
												YKL054C	0.516199
												YLR175W	0.516557
												YLR196W	0.516915
												YNL141W	0.517274
												YOR309C	0.517274
												YDR398W	0.517274
												YNL065W	0.521233
												YDR384C	0.524858
												YJL050W	0.528509
												YPL032C	0.528509
												YJR070C	0.528509
												YGL009C	0.532185
												YBR054W	0.532185
												YBL011W	0.535887
												YML056C	0.535887
												YGR155W	0.535887
												YHR215W	0.535887
												YKL096W	0.535887

## Sheet: Table 2 Up-reg
Analysis of gene expression (greater than 50% induction) overlaps between the transcriptional profiles:
Counts (Total numer of conditions
when differentially expressed)	SID	GN	SGD_ID	AgNO3	AlCl3	AsCl3	CdCl2	CoCl2	HgCl2	MnCl2	NiSO4	VCl3	ZnCl2	Description
7	YMR173W-A	NA	S000004785	1	0	1	1	0	1	1	1	0	1	Dubious open reading frame unlikely to encode a protein, based on available experimental and comparative sequence data; overlaps the verified gene DDR48/YML173W
7	YGR209C	TRX2	S000003441	1	0	1	1	0	1	1	1	0	1	Cytoplasmic thioredoxin isoenzyme of the thioredoxin system which protects cells against oxidative and reductive stress, forms LMA1 complex with Pbi2p, acts as a cofactor for Tsa1p, required for ER-Golgi transport and vacuole inheritance
6	YMR251W-A	HOR7	S000004864	1	0	1	0	0	1	1	1	0	1	Protein of unknown function; overexpression suppresses Ca2+ sensitivity of mutants lacking inositol phosphorylceramide mannosyltransferases Csg1p and Csh1p; transcription is induced under hyperosmotic stress and repressed by alpha factor
6	YML100W	TSL1	S000004566	1	0	1	1	0	1	1	1	0	0	Large subunit of trehalose 6-phosphate synthase (Tps1p)/phosphatase (Tps2p) complex, which converts uridine-5'-diphosphoglucose and glucose 6-phosphate to trehalose, similar to Tps3p and may share function; mutant has aneuploidy tolerance
6	YLR303W	MET17	S000004294	1	0	1	1	0	1	1	1	0	0	Methionine and cysteine synthase (O-acetyl homoserine-O-acetyl serine sulfhydrylase), required for sulfur amino acid synthesis
6	YKL103C	LAP4	S000001586	1	0	1	1	0	1	1	1	0	0	Vacuolar aminopeptidase yscI; zinc metalloproteinase that belongs to the peptidase family M18; often used as a marker protein in studies of autophagy and cytosol to vacuole targeting (CVT) pathway
6	YEL060C	PRB1	S000000786	1	0	1	1	0	1	1	1	0	0	Vacuolar proteinase B (yscB), a serine protease of the subtilisin family; involved in protein degradation in the vacuole and required for full protein degradation during sporulation; activity inhibited by Pbi2p
6	YDL124W	NA	S000002282	1	0	1	1	0	1	1	1	0	0	NADPH-dependent alpha-keto amide reductase; reduces aromatic alpha-keto amides, aliphatic alpha-keto esters, and aromatic alpha-keto esters; member of the aldo-keto reductase (AKR) family
5	YHL040C	ARN1	S000001032	0	0	0	1	1	0	1	1	0	1	Transporter, member of the ARN family of transporters that specifically recognize siderophore-iron chelates; responsible for uptake of iron bound to ferrirubin, ferrirhodin, and related siderophores
5	YPL154C	PEP4	S000006075	1	0	1	0	0	1	1	1	0	0	Vacuolar aspartyl protease (proteinase A), required for the posttranslational precursor maturation of vacuolar proteinases; important for protein turnover after oxidative damage; synthesized as a zymogen, self-activates
5	YNL208W	NA	S000005152	1	0	0	1	0	1	1	1	0	0	Protein of unknown function; may interact with ribosomes, based on co-purification experiments; authentic, non-tagged protein is detected in purified mitochondria in high-throughput studies; potential orthologs found in other fungi
5	YNL160W	YGP1	S000005104	1	0	1	1	0	1	0	1	0	0	Cell wall-related secretory glycoprotein; induced by nutrient deprivation-associated growth arrest and upon entry into stationary phase; may be involved in adaptation prior to stationary phase entry; has similarity to Sps100p
5	YNL134C	NA	S000005078	1	0	1	1	0	1	1	0	0	0	Putative protein of unknown function with similarity to dehydrogenases from other model organisms; green fluorescent protein (GFP)-fusion protein localizes to both the cytoplasm and nucleus and is induced by the DNA-damaging agent MMS
5	YMR173W	DDR48	S000004784	1	0	1	1	0	1	1	0	0	0	DNA damage-responsive protein, expression is increased in response to heat-shock stress or treatments that produce DNA lesions; contains multiple repeats of the amino acid sequence NNNDSYGS
5	YHR071W	PCL5	S000001113	1	0	0	1	0	1	1	1	0	0	Cyclin, interacts with and phosphorylated by Pho85p cyclin-dependent kinase (Cdk), induced by Gcn4p at level of transcription, specifically required for Gcn4p degradation, may be sensor of cellular protein biosynthetic capacity
5	YDL022W	GPD1	S000002180	1	0	1	1	0	0	1	1	0	0	NAD-dependent glycerol-3-phosphate dehydrogenase, key enzyme of glycerol synthesis, essential for growth under osmotic stress; expression regulated by high-osmolarity glycerol response pathway; homolog of Gpd2p
5	YCL042W	NA	S000000547	1	0	1	1	0	1	0	1	0	0	Putative protein of unknown function; epitope-tagged protein localizes to the cytoplasm
5	YCL040W	GLK1	S000000545	1	0	1	1	0	1	0	1	0	0	Glucokinase, catalyzes the phosphorylation of glucose at C6 in the first irreversible step of glucose metabolism; one of three glucose phosphorylating enzymes; expression regulated by non-fermentable carbon sources
4	YOR382W	FIT2	S000005909	0	0	0	0	1	0	1	1	0	1	Mannoprotein that is incorporated into the cell wall via a glycosylphosphatidylinositol (GPI) anchor, involved in the retention of siderophore-iron in the cell wall
4	YMR058W	FET3	S000004662	0	0	0	0	1	0	1	1	0	1	Ferro-O2-oxidoreductase required for high-affinity iron uptake and involved in mediating resistance to copper ion toxicity, belongs to class of integral membrane multicopper oxidases
4	YHL047C	ARN2	S000001039	0	0	0	0	1	0	1	1	0	1	Transporter, member of the ARN family of transporters that specifically recognize siderophore-iron chelates; responsible for uptake of iron bound to the siderophore triacetylfusarinine C
4	YLR136C	TIS11	S000004126	0	0	0	1	1	0	1	0	0	1	mRNA-binding protein expressed during iron starvation; binds to a sequence element in the 3'-untranslated regions of specific mRNAs to mediate their degradation; involved in iron homeostasis
4	YOR052C	NA	S000005578	0	0	1	1	1	0	1	0	0	0	Nuclear protein of unknown function; expression induced by nitrogen limitation in a GLN3, GAT1-independent manner and by weak acid
4	YGL037C	PNC1	S000003005	0	0	1	1	0	1	0	1	0	0	Nicotinamidase that converts nicotinamide to nicotinic acid as part of the NAD(+) salvage pathway, required for life span extension by calorie restriction; PNC1 expression responds to all known stimuli that extend replicative life span
4	YPL250C	ICY2	S000006171	1	0	0	1	0	1	1	0	0	0	Protein of unknown function; mobilized into polysomes upon a shift from a fermentable to nonfermentable carbon source; potential Cdc28p substrate
4	YOR285W	RDL1	S000005811	1	0	0	0	0	1	1	1	0	0	Protein of unknown function containing a rhodanese-like domain; localized to the mitochondrial outer membrane
4	YOL151W	GRE2	S000005511	1	0	1	1	0	1	0	0	0	0	3-methylbutanal reductase and NADPH-dependent methylglyoxal reductase (D-lactaldehyde dehydrogenase); stress induced (osmotic, ionic, oxidative, heat shock and heavy metals); regulated by the HOG pathway
4	YNL241C	ZWF1	S000005185	1	0	1	1	0	1	0	0	0	0	Glucose-6-phosphate dehydrogenase (G6PD), catalyzes the first step of the pentose phosphate pathway; involved in adapting to oxidatve stress; homolog of the human G6PD which is deficient in patients with hemolytic anemia
4	YNL036W	NCE103	S000004981	1	0	1	0	0	0	1	1	0	0	Carbonic anhydrase; poorly transcribed under aerobic conditions and at an undetectable level under anaerobic conditions; involved in non-classical protein export pathway
4	YML028W	TSA1	S000004490	1	0	0	1	0	1	0	1	0	0	Thioredoxin peroxidase, acts as both a ribosome-associated and free cytoplasmic antioxidant; self-associates to form a high-molecular weight chaperone complex under oxidative stress; deletion results in mutator phenotype
4	YLR302C	NA	S000004293	1	0	0	1	0	1	1	0	0	0	Dubious open reading frame unlikely to encode a functional protein, based on available experimental and comparative sequence data
4	YLL026W	HSP104	S000003949	1	0	1	1	0	0	1	0	0	0	Heat shock protein that cooperates with Ydj1p (Hsp40) and Ssa1p (Hsp70) to refold and reactivate previously denatured, aggregated proteins; responsive to stresses including: heat, ethanol, and sodium arsenite; involved in [PSI+] propagation
4	YKL035W	UGP1	S000001518	1	0	1	0	0	1	0	1	0	0	UDP-glucose pyrophosphorylase (UGPase), catalyses the reversible formation of UDP-Glc from glucose 1-phosphate and UTP, involved in a wide variety of metabolic pathways, expression modulated by Pho85p through Pho4p
4	YJL159W	HSP150	S000003695	1	0	1	0	0	1	0	1	0	0	O-mannosylated heat shock protein that is secreted and covalently attached to the cell wall via beta-1,3-glucan and disulfide bridges; required for cell wall stability; induced by heat shock, oxidative stress, and nitrogen limitation
4	YHR053C	CUP1-1	S000001095	1	0	1	0	0	0	0	0	1	1	Metallothionein, binds copper and mediates resistance to high concentrations of copper and cadmium; locus is variably amplified in different strains, with two copies, CUP1-1 and CUP1-2, in the genomic sequence reference strain S288C
4	YER091C	MET6	S000000893	1	0	0	1	0	1	1	0	0	0	Cobalamin-independent methionine synthase, involved in methionine biosynthesis and regeneration; requires a minimum of two glutamates on the methyltetrahydrofolate substrate, similar to bacterial metE homologs
3	YER145C	FTR1	S000000947	0	0	0	0	1	0	0	1	0	1	High affinity iron permease involved in the transport of iron across the plasma membrane; forms complex with Fet3p; expression is regulated by iron
3	YDR534C	FIT1	S000002942	0	0	0	0	1	0	0	1	0	1	Mannoprotein that is incorporated into the cell wall via a glycosylphosphatidylinositol (GPI) anchor, involved in the retention of siderophore-iron in the cell wall
3	YOL158C	ENB1	S000005518	0	0	0	1	1	0	1	0	0	0	Endosomal ferric enterobactin transporter, expressed under conditions of iron deprivation; member of the major facilitator superfamily; expression is regulated by Rcs1p and affected by chloroquine treatment
3	YOL064C	MET22	S000005425	0	0	0	1	0	1	1	0	0	0	Bisphosphate-3'-nucleotidase, involved in salt tolerance and methionine biogenesis; dephosphorylates 3'-phosphoadenosine-5'-phosphate and 3'-phosphoadenosine-5'-phosphosulfate, intermediates of the sulfate assimilation pathway
3	YLR286C	CTS1	S000004276	0	0	0	1	0	0	1	1	0	0	Endochitinase, required for cell separation after mitosis; transcriptional activation during the G1 phase of the cell cycle is mediated by transcription factor Ace2p
3	YKL001C	MET14	S000001484	0	0	0	1	1	0	1	0	0	0	Adenylylsulfate kinase, required for sulfate assimilation and involved in methionine metabolism
3	YBR244W	GPX2	S000000448	0	0	0	1	0	1	1	0	0	0	Phospholipid hydroperoxide glutathione peroxidase induced by glucose starvation that protects cells from phospholipid hydroperoxides and nonphospholipid peroxides during oxidative stress
3	YBR147W	RTC2	S000000351	0	0	0	1	0	1	1	0	0	0	Protein of unknown function; identified in a screen for mutants with decreased levels of rDNA transcription; detected in highly purified mitochondria; null mutant suppresses cdc13-1; similar to a G-protein coupled receptor from S. pombe
3	YAL060W	BDH1	S000000056	0	0	0	1	0	1	0	1	0	0	NAD-dependent (R,R)-butanediol dehydrogenase, catalyzes oxidation of (R,R)-2,3-butanediol to (3R)-acetoin, oxidation of meso-butanediol to (3S)-acetoin, and reduction of acetoin; enhances use of 2,3-butanediol as an aerobic carbon source
3	YLR460C	NA	S000004452	0	0	1	1	0	1	0	0	0	0	Member of the quinone oxidoreductase family, up-regulated in response to the fungicide mancozeb; possibly up-regulated by iodine
3	YLR109W	AHP1	S000004099	0	0	1	1	0	1	0	0	0	0	Thiol-specific peroxiredoxin, reduces hydroperoxides to protect against oxidative damage; function in vivo requires covalent conjugation to Urm1p
3	YJR104C	SOD1	S000003865	0	0	1	1	0	1	0	0	0	0	Cytosolic copper-zinc superoxide dismutase; some mutations are analogous to those that cause ALS (amyotrophic lateral sclerosis) in humans
3	YHR106W	TRR2	S000001148	0	0	1	0	0	1	1	0	0	0	Mitochondrial thioredoxin reductase involved in protection against oxidative stress, required with Glr1p to maintain the redox state of Trx3p; contains active-site motif (CAVC) present in prokaryotic orthologs; binds NADPH and FAD
3	YDR533C	HSP31	S000002941	0	0	1	1	0	1	0	0	0	0	Possible chaperone and cysteine protease with similarity to E. coli Hsp31; member of the DJ-1/ThiJ/PfpI superfamily, which includes human DJ-1 involved in Parkinson's disease; exists as a dimer and contains a putative metal-binding site
3	YDR513W	GRX2	S000002921	0	0	1	1	0	1	0	0	0	0	Cytoplasmic glutaredoxin, thioltransferase, glutathione-dependent disulfide oxidoreductase involved in maintaining redox state of target proteins, also exhibits glutathione peroxidase activity, expression induced in response to stress
3	YDR353W	TRR1	S000002761	0	0	1	0	0	1	1	0	0	0	Cytoplasmic thioredoxin reductase, key regulatory enzyme that determines the redox state of the thioredoxin system, which acts as a disulfide reductase system and protects cells against both oxidative and reductive stress
3	YDR171W	HSP42	S000002578	0	0	1	1	0	0	1	0	0	0	Small heat shock protein (sHSP) with chaperone activity; forms barrel-shaped oligomers that suppress unfolded protein aggregation; involved in cytoskeleton reorganization after heat shock
3	YDR155C	CPR1	S000002562	0	0	1	1	0	0	0	1	0	0	Cytoplasmic peptidyl-prolyl cis-trans isomerase (cyclophilin), catalyzes the cis-trans isomerization of peptide bonds N-terminal to proline residues; binds the drug cyclosporin A
3	YDR032C	PST2	S000002439	0	0	1	0	0	1	0	1	0	0	Protein with similarity to members of a family of flavodoxin-like proteins; induced by oxidative stress in a Yap1p dependent manner; the authentic, non-tagged protein is detected in highly purified mitochondria in high-throughput studies
3	YDL198C	GGC1	S000002357	0	0	1	0	0	1	1	0	0	0	Mitochondrial GTP/GDP transporter, essential for mitochondrial genome maintenance; has a role in mitochondrial iron transport; member of the mitochondrial carrier family
3	YBR145W	ADH5	S000000349	0	0	1	0	0	0	1	1	0	0	Alcohol dehydrogenase isoenzyme V; involved in ethanol production
3	YBL064C	PRX1	S000000160	0	0	1	1	0	1	0	0	0	0	Mitochondrial peroxiredoxin (1-Cys Prx) with thioredoxin peroxidase activity, has a role in reduction of hydroperoxides; reactivation requires Trr2p and glutathione; induced during respiratory growth and oxidative stress; phosphorylated
3	YDR258C	HSP78	S000002666	0	1	1	0	0	0	1	0	0	0	Oligomeric mitochondrial matrix chaperone that cooperates with Ssc1p in mitochondrial thermotolerance after heat shock; able to prevent the aggregation of misfolded proteins as well as resolubilize protein aggregates
3	YBL050W	SEC17	S000000146	0	1	0	1	0	1	0	0	0	0	Peripheral membrane protein required for vesicular transport between ER and Golgi, the 'priming' step in homotypic vacuole fusion, and autophagy; stimulates the ATPase activity of Sec18p; has similarity to mammalian alpha-SNAP
3	YAL047C	SPC72	S000000045	0	1	0	1	0	1	0	0	0	0	Component of the cytoplasmic Tub4p (gamma-tubulin) complex, binds spindle pole bodies and links them to microtubules; has roles in astral microtubule formation and stabilization
3	YOR303W	CPA1	S000005829	1	0	0	0	0	1	1	0	0	0	Small subunit of carbamoyl phosphate synthetase, which catalyzes a step in the synthesis of citrulline, an arginine precursor; translationally regulated by an attenuator peptide encoded by YOR302W within the CPA1 mRNA 5'-leader
3	YNL239W	LAP3	S000005183	1	0	0	1	0	0	1	0	0	0	Cysteine aminopeptidase with homocysteine-thiolactonase activity; protects cells against homocysteine toxicity; has bleomycin hydrolase activity in vitro; transcription is regulated by galactose via Gal4p; orthologous to human BLMH
3	YNL104C	LEU4	S000005048	1	0	0	0	0	1	1	0	0	0	Alpha-isopropylmalate synthase (2-isopropylmalate synthase); the main isozyme responsible for the first step in the leucine biosynthesis pathway
3	YMR172W	HOT1	S000004783	1	0	0	1	0	1	0	0	0	0	Transcription factor required for the transient induction of glycerol biosynthetic genes GPD1 and GPP2 in response to high osmolarity; targets Hog1p to osmostress responsive promoters; has similarity to Msn1p and Gcr1p
3	YJL060W	BNA3	S000003596	1	0	0	1	0	0	1	0	0	0	Kynurenine aminotransferase, catalyzes formation of kynurenic acid from kynurenine; potential Cdc28p substrate
3	YHR055C	CUP1-2	S000001097	1	0	0	0	0	0	0	0	1	1	Metallothionein, binds copper and mediates resistance to high concentrations of copper and cadmium; locus is variably amplified in different strains, with two copies, CUP1-1 and CUP1-2, in the genomic sequence reference strain S288C
3	YHR018C	ARG4	S000001060	1	0	0	0	0	1	1	0	0	0	Argininosuccinate lyase, catalyzes the final step in the arginine biosynthesis pathway
3	YGR055W	MUP1	S000003287	1	0	1	1	0	0	0	0	0	0	High affinity methionine permease, integral membrane protein with 13 putative membrane-spanning regions; also involved in cysteine uptake
3	YFL039C	ACT1	S000001855	1	0	1	0	0	0	0	1	0	0	Actin, structural protein involved in cell polarization, endocytosis, and other cytoskeletal functions
3	YFL014W	HSP12	S000001880	1	0	0	0	0	1	0	1	0	0	Plasma membrane protein involved in maintaining membrane organization in stress conditions; induced by heat shock, oxidative stress, osmostress, stationary phase, glucose depletion, oleate and alcohol; regulated by HOG and Ras-Pka pathways
3	YER052C	HOM3	S000000854	1	0	0	0	0	1	1	0	0	0	Aspartate kinase (L-aspartate 4-P-transferase); cytoplasmic enzyme that catalyzes the first step in the common pathway for methionine and threonine biosynthesis; expression regulated by Gcn4p and the general control of amino acid synthesis
3	YEL071W	DLD3	S000000797	1	0	0	1	0	0	1	0	0	0	D-lactate dehydrogenase, part of the retrograde regulon which consists of genes whose expression is stimulated by damage to mitochondria and reduced in cells grown with glutamate as the sole nitrogen source, located in the cytoplasm
3	YDR158W	HOM2	S000002565	1	0	0	0	0	1	1	0	0	0	Aspartic beta semi-aldehyde dehydrogenase, catalyzes the second step in the common pathway for methionine and threonine biosynthesis; expression regulated by Gcn4p and the general control of amino acid synthesis
3	YDR154C	NA	S000002561	1	0	1	0	0	0	0	1	0	0	Dubious open reading frame, null mutant exhibits synthetic phenotype with alpha-synuclein
3	YDL023C	NA	S000002181	1	0	0	1	0	0	0	1	0	0	Dubious open reading frame, unlikely to encode a protein; not conserved in other Saccharomyces species; overlaps the verified gene GPD1; deletion confers sensitivity to GSAO; deletion in cyr1 mutant results in loss of stress resistance
3	YCL043C	PDI1	S000000548	1	0	1	1	0	0	0	0	0	0	Protein disulfide isomerase, multifunctional protein resident in the endoplasmic reticulum lumen, essential for the formation of disulfide bonds in secretory and cell-surface proteins, unscrambles non-native disulfide bonds
3	YAL012W	CYS3	S000000010	1	0	1	1	0	0	0	0	0	0	Cystathionine gamma-lyase, catalyzes one of the two reactions involved in the transsulfuration pathway that yields cysteine from homocysteine with the intermediary formation of cystathionine
2	YPL270W	MDL2	S000006191	0	0	0	0	0	0	0	0	1	1	Mitochondrial inner membrane half-type ATP-binding cassette (ABC) transporter, required for respiratory growth at high temperature; similar to human TAP1 and TAP2 implicated in bare lymphocyte syndrome and Wegener-like granulomatosis
2	YNL196C	SLZ1	S000005140	0	0	0	0	0	0	0	0	1	1	Sporulation-specific protein with a leucine zipper motif
2	YNL050C	NA	S000004995	0	0	0	0	0	0	0	0	1	1	Putative protein of unknown function; YNL050c is not an essential gene
2	YHR095W	NA	S000001137	0	0	0	0	0	0	0	0	1	1	Dubious open reading frame unlikely to encode a functional protein, based on available experimental and comparative sequence data
2	YPL111W	CAR1	S000006032	0	0	0	0	0	0	1	1	0	0	Arginase, responsible for arginine degradation, expression responds to both induction by arginine and nitrogen catabolite repression; disruption enhances freeze tolerance
2	YHR162W	NA	S000001205	0	0	0	0	0	0	1	0	0	1	Putative protein of unknown function; green fluorescent protein (GFP)-fusion protein localizes to the mitochondrion
2	YBL001C	ECM15	S000000097	0	0	0	0	0	0	1	0	0	1	Non-essential protein of unknown function, likely exists as tetramer, may be regulated by the binding of small-molecule ligands (possibly sulfate ions), may have a role in yeast cell-wall biogenesis
2	YOR226C	ISU2	S000005752	0	0	0	0	0	1	1	0	0	0	Conserved protein of the mitochondrial matrix, required for synthesis of mitochondrial and cytosolic iron-sulfur proteins, performs a scaffolding function in mitochondria during Fe/S cluster assembly; isu1 isu2 double mutant is inviable
2	YOR203W	NA	S000005729	0	0	0	0	0	1	1	0	0	0	Dubious open reading frame unlikely to encode a protein, based on available experimental and comparative sequence data; overlaps 5' end of essential DED1 gene required for translation initiation
2	YOR202W	HIS3	S000005728	0	0	0	0	0	1	1	0	0	0	Imidazoleglycerol-phosphate dehydratase, catalyzes the sixth step in histidine biosynthesis; mutations cause histidine auxotrophy and sensitivity to Cu, Co, and Ni salts; transcription is regulated by general amino acid control via Gcn4p
2	YOL058W	ARG1	S000005419	0	0	0	0	0	1	1	0	0	0	Arginosuccinate synthetase, catalyzes the formation of L-argininosuccinate from citrulline and L-aspartate in the arginine biosynthesis pathway; potential Cdc28p substrate
2	YLR027C	AAT2	S000004017	0	0	0	0	0	1	1	0	0	0	Cytosolic aspartate aminotransferase, involved in nitrogen metabolism; localizes to peroxisomes in oleate-grown cells
2	YJR109C	CPA2	S000003870	0	0	0	0	0	1	1	0	0	0	Large subunit of carbamoyl phosphate synthetase, which catalyzes a step in the synthesis of citrulline, an arginine precursor
2	YJR025C	BNA1	S000003786	0	0	0	0	0	1	1	0	0	0	3-hydroxyanthranilic acid dioxygenase, required for the de novo biosynthesis of NAD from tryptophan via kynurenine; expression regulated by Hst1p
2	YIR034C	LYS1	S000001473	0	0	0	0	0	1	1	0	0	0	Saccharopine dehydrogenase (NAD+, L-lysine-forming), catalyzes the conversion of saccharopine to L-lysine, which is the final step in the lysine biosynthesis pathway; also has mRNA binding activity
2	YIL116W	HIS5	S000001378	0	0	0	0	0	1	1	0	0	0	Histidinol-phosphate aminotransferase, catalyzes the seventh step in histidine biosynthesis; responsive to general control of amino acid biosynthesis; mutations cause histidine auxotrophy and sensitivity to Cu, Co, and Ni salts
2	YHR029C	YHI9	S000001071	0	0	0	0	0	1	1	0	0	0	Protein of unknown function; null mutant is defective in unfolded protein response; possibly involved in a membrane regulation metabolic pathway; member of the PhzF superfamily, though most likely not involved in phenazine production
2	YGL026C	TRP5	S000002994	0	0	0	0	0	1	1	0	0	0	Tryptophan synthase, catalyzes the last step of tryptophan biosynthesis; regulated by the general control system of amino acid biosynthesis
2	YER175C	TMT1	S000000977	0	0	0	0	0	1	1	0	0	0	Trans-aconitate methyltransferase, cytosolic enzyme that catalyzes the methyl esterification of 3-isopropylmalate, an intermediate of the leucine biosynthetic pathway, and trans-aconitate, which inhibits the citric acid cycle
2	YER055C	HIS1	S000000857	0	0	0	0	0	1	1	0	0	0	ATP phosphoribosyltransferase, a hexameric enzyme, catalyzes the first step in histidine biosynthesis; mutations cause histidine auxotrophy and sensitivity to Cu, Co, and Ni salts; transcription is regulated by general amino acid control
2	YDR349C	YPS7	S000002757	0	0	0	0	0	1	1	0	0	0	Putative GPI-anchored aspartic protease, member of the yapsin family of proteases involved in cell wall growth and maintenance; located in the cytoplasm and endoplasmic reticulum
2	YDR055W	PST1	S000002462	0	0	0	0	0	1	0	1	0	0	Cell wall protein that contains a putative GPI-attachment site; secreted by regenerating protoplasts; up-regulated by activation of the cell integrity pathway, as mediated by Rlm1p; upregulated by cell wall damage via disruption of FKS1
2	YDR035W	ARO3	S000002442	0	0	0	0	0	1	1	0	0	0	3-deoxy-D-arabino-heptulosonate-7-phosphate (DAHP) synthase, catalyzes the first step in aromatic amino acid biosynthesis and is feedback-inhibited by phenylalanine or high concentration of tyrosine or tryptophan
2	YDL182W	LYS20	S000002341	0	0	0	0	0	1	1	0	0	0	Homocitrate synthase isozyme, catalyzes the condensation of acetyl-CoA and alpha-ketoglutarate to form homocitrate, which is the first step in the lysine biosynthesis pathway; highly similar to the other isozyme, Lys21p
2	YCL030C	HIS4	S000000535	0	0	0	0	0	1	1	0	0	0	Multifunctional enzyme containing phosphoribosyl-ATP pyrophosphatase, phosphoribosyl-AMP cyclohydrolase, and histidinol dehydrogenase activities; catalyzes the second, third, ninth and tenth steps in histidine biosynthesis
2	YCL018W	LEU2	S000000523	0	0	0	0	0	1	1	0	0	0	Beta-isopropylmalate dehydrogenase (IMDH), catalyzes the third step in the leucine biosynthesis pathway
2	YCL009C	ILV6	S000000515	0	0	0	0	0	1	1	0	0	0	Regulatory subunit of acetolactate synthase, which catalyzes the first step of branched-chain amino acid biosynthesis; enhances activity of the Ilv2p catalytic subunit, localizes to mitochondria
2	YBR256C	RIB5	S000000460	0	0	0	0	0	1	1	0	0	0	Riboflavin synthase; catalyzes the last step of the riboflavin biosynthesis pathway
2	YBR243C	ALG7	S000000447	0	0	0	0	0	1	1	0	0	0	UDP-N-acetyl-glucosamine-1-P transferase, transfers Glc-Nac-P from UDP-GlcNac to Dol-P in the ER in the first step of the dolichol pathway of protein asparagine-linked glycosylation; inhibited by tunicamycin
2	YBR201W	DER1	S000000405	0	0	0	0	0	1	0	0	1	0	Endoplasmic reticulum membrane protein, required for ER-associated protein degradation of misfolded or unassembled proteins; N- and C- termini protrude into the cytoplasm, has similarity to Dfm1p
2	YBR064W	NA	S000000268	0	0	0	0	0	1	0	0	0	1	Dubious open reading frame unlikely to encode a protein; partially overlaps the uncharacterized ORF YBR063C
2	YBR035C	PDX3	S000000239	0	0	0	0	0	1	1	0	0	0	Pyridoxine (pyridoxamine) phosphate oxidase, has homologs in E. coli and Myxococcus xanthus; transcription is under the general control of nitrogen metabolism
2	YOR383C	FIT3	S000005910	0	0	0	0	1	0	0	0	0	1	Mannoprotein that is incorporated into the cell wall via a glycosylphosphatidylinositol (GPI) anchor, involved in the retention of siderophore-iron in the cell wall
2	YOL153C	NA	S000005513	0	0	0	0	1	0	1	0	0	0	Hypothetical protein
2	YMR316W	DIA1	S000004935	0	0	0	0	1	0	1	0	0	0	Protein of unknown function, involved in invasive and pseudohyphal growth; green fluorescent protein (GFP)-fusion protein localizes to the cytoplasm in a punctate pattern
2	YIL165C	NA	S000001427	0	0	0	0	1	0	1	0	0	0	Putative protein of unknown function; mutant exhibits mitophagy defects; in closely related species and other S. cerevisiae strain backgrounds YIL165C and adjacent ORF, YIL164C, likely constitute a single ORF encoding a nitrilase gene
2	YEL065W	SIT1	S000000791	0	0	0	0	1	0	0	1	0	0	Ferrioxamine B transporter, member of the ARN family of transporters that specifically recognize siderophore-iron chelates; transcription is induced during iron deprivation and diauxic shift; potentially phosphorylated by Cdc28p
2	YDR476C	NA	S000002884	0	0	0	0	1	0	1	0	0	0	Putative protein of unknown function; green fluorescent protein (GFP)-fusion protein localizes to the endoplasmic reticulum; YDR476C is not an essential gene
2	YPR167C	MET16	S000006371	0	0	0	1	0	0	1	0	0	0	3'-phosphoadenylsulfate reductase, reduces 3'-phosphoadenylyl sulfate to adenosine-3',5'-bisphosphate and free sulfite using reduced thioredoxin as cosubstrate, involved in sulfate assimilation and methionine metabolism
2	YOL150C	NA	S000005510	0	0	0	1	0	1	0	0	0	0	Dubious open reading frame unlikely to encode a functional protein, based on available experimental and comparative sequence data
2	YNL338W	NA	S000005282	0	0	0	1	0	1	0	0	0	0	Dubious open reading frame unlikely to encode a protein, based on available experimental and comparative sequence data; completely overlaps TEL14L-XC, which is Telomeric X element Core sequence on the left arm of Chromosome XIV
2	YML029W	USA1	S000004491	0	0	0	1	0	1	0	0	0	0	Scaffold subunit of the Hrd1p ubiquitin ligase that also promotes ligase oligomerization; involved in ER-associated protein degradation (ERAD); interacts with the U1 snRNP-specific protein, Snp1p
2	YLR052W	IES3	S000004042	0	0	0	1	0	0	0	0	0	1	Subunit of the INO80 chromatin remodeling complex
2	YIR017C	MET28	S000001456	0	0	0	1	0	0	1	0	0	0	Basic leucine zipper (bZIP) transcriptional activator in the Cbf1p-Met4p-Met28p complex, participates in the regulation of sulfur metabolism
2	YFR016C	NA	S000001912	0	0	0	1	0	0	1	0	0	0	Putative protein of unknown function; green fluorescent protein (GFP)-fusion protein localizes to the cytoplasm and bud; interacts with Spa2p; YFL016C is not an essential gene
2	YCR035C	RRP43	S000000631	0	0	0	1	0	0	0	1	0	0	Exosome non-catalytic core component; involved in 3'-5' RNA processing and degradation in both the nucleus and the cytoplasm; has similarity to E. coli RNase PH and to human hRrp43p (OIP2, EXOSC8)
2	YCR028C	FEN2	S000000623	0	0	0	1	0	0	0	1	0	0	Plasma membrane H+-pantothenate symporter; confers sensitivity to the antifungal agent fenpropimorph
2	YCR005C	CIT2	S000000598	0	0	0	1	0	0	1	0	0	0	Citrate synthase, catalyzes the condensation of acetyl coenzyme A and oxaloacetate to form citrate, peroxisomal isozyme involved in glyoxylate cycle; expression is controlled by Rtg1p and Rtg2p transcription factors
2	YBR211C	AME1	S000000415	0	0	0	1	0	1	0	0	0	0	Essential kinetochore protein associated with microtubules and spindle pole bodies; component of the kinetochore sub-complex COMA (Ctf19p, Okp1p, Mcm21p, Ame1p); involved in spindle checkpoint maintenance
2	YBR188C	NTC20	S000000392	0	0	0	1	0	1	0	0	0	0	Member of the NineTeen Complex (NTC) that contains Prp19p and stabilizes U6 snRNA in catalytic forms of the spliceosome containing U2, U5, and U6 snRNAs
2	YBR155W	CNS1	S000000359	0	0	0	1	0	1	0	0	0	0	TPR-containing co-chaperone; binds both Hsp82p (Hsp90) and Ssa1p (Hsp70) and stimulates the ATPase activity of SSA1, ts mutants reduce Hsp82p function while over expression suppresses the phenotypes of an HSP82 ts allele and a cpr7 deletion
2	YBR104W	YMC2	S000000308	0	0	0	1	0	0	1	0	0	0	Mitochondrial protein, putative inner membrane transporter with a role in oleate metabolism and glutamate biosynthesis; member of the mitochondrial carrier (MCF) family; has similarity with Ymc1p
2	YBR076W	ECM8	S000000280	0	0	0	1	0	1	0	0	0	0	Non-essential protein of unknown function
2	YBR001C	NTH2	S000000205	0	0	0	1	0	1	0	0	0	0	Putative neutral trehalase, required for thermotolerance and may mediate resistance to other cellular stresses
2	YBL078C	ATG8	S000000174	0	0	0	1	0	1	0	0	0	0	Component of autophagosomes and Cvt vesicles; undergoes conjugation to phosphatidylethanolamine (PE); Atg8p-PE is anchored to membranes, is involved in phagophore expansion, and may mediate membrane fusion during autophagosome formation
2	YBL074C	AAR2	S000000170	0	0	0	1	0	1	0	0	0	0	Component of the U5 snRNP, required for splicing of U3 precursors; originally described as a splicing factor specifically required for splicing pre-mRNA of the MATa1 cistron
2	YBL073W	NA	S000000169	0	0	0	1	0	1	0	0	0	0	Dubious open reading frame unlikely to encode a protein, based on available experimental and comparative sequence data; partially overlaps the essential gene AAR2/YBL074C
2	YBL059W	NA	S000000155	0	0	0	1	0	1	0	0	0	0	Putative protein of unknown function; the authentic, non-tagged protein is detected in highly purified mitochondria in high-throughput studies
2	YBL055C	NA	S000000151	0	0	0	1	0	1	0	0	0	0	3'-->5' exonuclease and endonuclease with a possible role in apoptosis; has similarity to mammalian and C. elegans apoptotic nucleases
2	YBL048W	RRT1	S000000144	0	0	0	1	0	1	0	0	0	0	Identified in a screen for mutants with increased levels of rDNA transcription; dubious open reading frame unlikely to encode a protein, based on experimental and comparative sequence data
2	YBL043W	ECM13	S000000139	0	0	0	1	0	1	0	0	0	0	Non-essential protein of unknown function; induced by treatment with 8-methoxypsoralen and UVA irradiation
2	YBL033C	RIB1	S000000129	0	0	0	1	0	0	1	0	0	0	GTP cyclohydrolase II; catalyzes the first step of the riboflavin biosynthesis pathway
2	YBL015W	ACH1	S000000111	0	0	0	1	0	1	0	0	0	0	Protein with CoA transferase activity, particularly for CoASH transfer from succinyl-CoA to acetate; has minor acetyl-CoA-hydrolase activity; phosphorylated; required for acetate utilization and for diploid pseudohyphal growth
2	YBL010C	NA	S000000106	0	0	0	1	0	1	0	0	0	0	Putative protein of unknown function; green fluorescent protein (GFP)-fusion protein colocalizes with clathrin-coated vesicles
2	YBL009W	ALK2	S000000105	0	0	0	1	0	1	0	0	0	0	Protein kinase; accumulation and phosphorylation are periodic during the cell cycle; phosphorylated in response to DNA damage; contains characteristic motifs for degradation via the APC pathway; similar to Alk1p and to mammalian haspins
2	YAR066W	NA	S000002144	0	0	0	1	0	1	0	0	0	0	Putative GPI protein
2	YAR062W	NA	S000000088	0	0	0	1	0	1	0	0	0	0	Pseudogene with similarity to Flo1p, which is a lectin-like protein involved in flocculation
2	YAL067C	SEO1	S000000062	0	0	0	1	1	0	0	0	0	0	Putative permease, member of the allantoate transporter subfamily of the major facilitator superfamily; mutation confers resistance to ethionine sulfoxide
2	YAL054C	ACS1	S000000050	0	0	0	1	0	1	0	0	0	0	Acetyl-coA synthetase isoform which, along with Acs2p, is the nuclear source of acetyl-coA for histone acetlyation; expressed during growth on nonfermentable carbon sources and under aerobic conditions
2	YPR103W	PRE2	S000006307	0	0	1	1	0	0	0	0	0	0	Beta 5 subunit of the 20S proteasome, responsible for the chymotryptic activity of the proteasome
2	YPL240C	HSP82	S000006161	0	0	1	1	0	0	0	0	0	0	Hsp90 chaperone required for pheromone signaling and negative regulation of Hsf1p; docks with Tom70p for mitochondrial preprotein delivery; promotes telomerase DNA binding and nucleotide addition; interacts with Cns1p, Cpr6p, Cpr7p, Sti1p
2	YPL170W	DAP1	S000006091	0	0	1	0	0	0	0	0	0	1	Heme-binding protein involved in regulation of cytochrome P450 protein Erg11p; damage response protein, related to mammalian membrane progesterone receptors; mutations lead to defects in telomeres, mitochondria, and sterol synthesis
2	YPL106C	SSE1	S000006027	0	0	1	1	0	0	0	0	0	0	ATPase that is a component of the heat shock protein Hsp90 chaperone complex; binds unfolded proteins; member of the heat shock protein 70 (HSP70) family; localized to the cytoplasm
2	YOR027W	STI1	S000005553	0	0	1	1	0	0	0	0	0	0	Hsp90 cochaperone, interacts with the Ssa group of the cytosolic Hsp70 chaperones and activates Ssa1p ATPase activity; interacts with Hsp90 chaperones and inhibits their ATPase activity; homolog of mammalian Hop
2	YOR007C	SGT2	S000005533	0	0	1	1	0	0	0	0	0	0	Glutamine-rich cytoplasmic protein that serves as a scaffold for binding Get4/5p and other proteins required to mediate posttranslational insertion of tail-anchored proteins into the ER membrane; has similarity to human cochaperone SGT
2	YOL155C	HPF1	S000005515	0	0	1	0	0	0	1	0	0	0	Haze-protective mannoprotein that reduces the particle size of aggregated proteins in white wines
2	YNL251C	NRD1	S000005195	0	0	1	1	0	0	0	0	0	0	RNA-binding protein that interacts with the C-terminal domain of the RNA polymerase II large subunit (Rpo21p), preferentially at phosphorylated Ser5; required for transcription termination and 3' end maturation of nonpolyadenylated RNAs
2	YNL064C	YDJ1	S000005008	0	0	1	1	0	0	0	0	0	0	Type I HSP40 co-chaperone involved in regulation of the HSP90 and HSP70 functions; involved in protein translocation across membranes; member of the DnaJ family
2	YMR318C	ADH6	S000004937	0	0	1	0	0	1	0	0	0	0	NADPH-dependent medium chain alcohol dehydrogenase with broad substrate specificity; member of the cinnamyl family of alcohol dehydrogenases; may be involved in fusel alcohol synthesis or in aldehyde tolerance
2	YMR303C	ADH2	S000004918	0	0	1	0	0	0	0	1	0	0	Glucose-repressible alcohol dehydrogenase II, catalyzes the conversion of ethanol to acetaldehyde; involved in the production of certain carboxylate esters; regulated by ADR1
2	YMR276W	DSK2	S000004889	0	0	1	1	0	0	0	0	0	0	Nuclear-enriched ubiquitin-like polyubiquitin-binding protein, required for spindle pole body (SPB) duplication and for transit through the G2/M phase of the cell cycle, involved in proteolysis, interacts with the proteasome
2	YML131W	NA	S000004600	0	0	1	1	0	0	0	0	0	0	Putative protein of unknown function with similarity to medium chain dehydrogenase/reductases; expression induced by stresses including osmotic shock, DNA damaging agents, and other chemicals; GFP-fusion protein localizes to the cytoplasm
2	YLR259C	HSP60	S000004249	0	0	1	1	0	0	0	0	0	0	Tetradecameric mitochondrial chaperonin required for ATP-dependent folding of precursor polypeptides and complex assembly; prevents aggregation and mediates protein refolding after heat shock; role in mtDNA transmission; phosphorylated
2	YLR216C	CPR6	S000004206	0	0	1	1	0	0	0	0	0	0	Peptidyl-prolyl cis-trans isomerase (cyclophilin), catalyzes the cis-trans isomerization of peptide bonds N-terminal to proline residues; binds to Hsp82p and contributes to chaperone activity
2	YLR021W	IRC25	S000004011	0	0	1	1	0	0	0	0	0	0	Component of a heterodimeric Poc4p-Irc25p chaperone involved in assembly of alpha subunits into the 20S proteasome; may regulate formation of proteasome isoforms with alternative subunits under different conditions
2	YLL024C	SSA2	S000003947	0	0	1	1	0	0	0	0	0	0	ATP binding protein involved in protein folding and vacuolar import of proteins; member of heat shock protein 70 (HSP70) family; associated with the chaperonin-containing T-complex; present in the cytoplasm, vacuolar membrane and cell wall
2	YKL071W	NA	S000001554	0	0	1	0	0	1	0	0	0	0	Putative protein of unknown function; expression induced in cells treated with the mycotoxin patulin, and also the quinone methide triterpene celastrol; green fluorescent protein (GFP)-fusion protein localizes to the cytoplasm
2	YJL026W	RNR2	S000003563	0	0	1	0	0	0	1	0	0	0	Ribonucleotide-diphosphate reductase (RNR), small subunit; the RNR complex catalyzes the rate-limiting step in dNTP synthesis and is regulated by DNA replication and DNA damage checkpoint pathways via localization of the small subunits
2	YIL075C	RPN2	S000001337	0	0	1	0	0	0	0	0	0	1	Subunit of the 26S proteasome, substrate of the N-acetyltransferase Nat1p
2	YHR199C	AIM46	S000001242	0	0	1	0	0	0	1	0	0	0	Putative protein of unknown function; the authentic, non-tagged protein is detected in highly purified mitochondria in high-throughput studies; null mutant displays elevated frequency of mitochondrial genome loss
2	YHR179W	OYE2	S000001222	0	0	1	1	0	0	0	0	0	0	Conserved NADPH oxidoreductase containing flavin mononucleotide (FMN), homologous to Oye3p with different ligand binding and catalytic properties; may be involved in sterol metabolism, oxidative stress response, and programmed cell death
2	YHR178W	STB5	S000001221	0	0	1	1	0	0	0	0	0	0	Transcription factor, involved in regulating multidrug resistance and oxidative stress response; forms a heterodimer with Pdr1p; contains a Zn(II)2Cys6 zinc finger domain that interacts with a pleiotropic drug resistance element in vitro
2	YHR174W	ENO2	S000001217	0	0	1	0	0	0	0	1	0	0	Enolase II, a phosphopyruvate hydratase that catalyzes the conversion of 2-phosphoglycerate to phosphoenolpyruvate during glycolysis and the reverse reaction during gluconeogenesis; expression is induced in response to glucose
2	YGR137W	NA	S000003369	0	0	1	0	0	0	1	0	0	0	Dubious open reading frame unlikely to encode a functional protein, based on available experimental and comparative sequence data
2	YGR124W	ASN2	S000003356	0	0	1	0	0	0	1	0	0	0	Asparagine synthetase, isozyme of Asn1p; catalyzes the synthesis of L-asparagine from L-aspartate in the asparagine biosynthetic pathway
2	YGL039W	NA	S000003007	0	0	1	0	1	0	0	0	0	0	Oxidoreductase shown to reduce carbonyl compounds to chiral alcohols
2	YFL013C	IES1	S000001881	0	0	1	0	0	0	0	1	0	0	Subunit of the INO80 chromatin remodeling complex
2	YER103W	SSA4	S000000905	0	0	1	1	0	0	0	0	0	0	Heat shock protein that is highly induced upon stress; plays a role in SRP-dependent cotranslational protein-membrane targeting and translocation; member of the HSP70 family; cytoplasmic protein that concentrates in nuclei upon starvation
2	YER094C	PUP3	S000000896	0	0	1	0	0	1	0	0	0	0	Beta 3 subunit of the 20S proteasome involved in ubiquitin-dependent catabolism; human homolog is subunit C10
2	YER004W	FMP52	S000000806	0	0	1	0	0	0	1	0	0	0	Protein of unknown function, localized to the mitochondrial outer membrane; induced by treatment with 8-methoxypsoralen and UVA irradiation
2	YDR516C	EMI2	S000002924	0	0	1	1	0	0	0	0	0	0	Non-essential protein of unknown function required for transcriptional induction of the early meiotic-specific transcription factor IME1; required for sporulation; expression is regulated by glucose-repression transcription factors Mig1/2p
2	YDR059C	UBC5	S000002466	0	0	1	0	0	0	0	0	0	1	Ubiquitin-conjugating enzyme that mediates selective degradation of short-lived, abnormal, or excess proteins, including histone H3; central component of the cellular stress response; expression is heat inducible
2	YCR107W	AAD3	S000000704	0	0	1	0	0	1	0	0	0	0	Putative aryl-alcohol dehydrogenase with similarity to P. chrysosporium aryl-alcohol dehydrogenase; mutational analysis has not yet revealed a physiological role
2	YCR013C	NA	S000000606	0	0	1	1	0	0	0	0	0	0	Dubious open reading frame unlikely to encode a protein, based on available experimental and comparative sequence data; transcription of both YCR013C and the overlapping essential gene PGK1 is reduced in a gcr1 null mutant
2	YCR012W	PGK1	S000000605	0	0	1	1	0	0	0	0	0	0	3-phosphoglycerate kinase, catalyzes transfer of high-energy phosphoryl groups from the acyl phosphate of 1,3-bisphosphoglycerate to ADP to produce ATP; key enzyme in glycolysis and gluconeogenesis
2	YCR004C	YCP4	S000000597	0	0	1	0	0	0	1	0	0	0	Protein of unknown function, has sequence and structural similarity to flavodoxins; predicted to be palmitoylated; the authentic, non-tagged protein is detected in highly purified mitochondria in high-throughput studies
2	YBR067C	TIP1	S000000271	0	0	1	1	0	0	0	0	0	0	Major cell wall mannoprotein with possible lipase activity; transcription is induced by heat- and cold-shock; member of the Srp1p/Tip1p family of serine-alanine-rich proteins
2	YBR054W	YRO2	S000000258	0	0	1	0	0	0	0	1	0	0	Putative protein of unknown function; the authentic, non-tagged protein is detected in a phosphorylated state in highly purified mitochondria in high-throughput studies; transcriptionally regulated by Haa1p
2	YBR008C	FLR1	S000000212	0	0	1	0	0	1	0	0	0	0	Plasma membrane multidrug transporter of the major facilitator superfamily, involved in efflux of fluconazole, diazaborine, benomyl, methotrexate, and other drugs; expression induced in cells treated with the mycotoxin patulin
2	YBL075C	SSA3	S000000171	0	0	1	1	0	0	0	0	0	0	ATPase involved in protein folding and the response to stress; plays a role in SRP-dependent cotranslational protein-membrane targeting and translocation; member of the heat shock protein 70 (HSP70) family; localized to the cytoplasm
2	YAL005C	SSA1	S000000004	0	0	1	1	0	0	0	0	0	0	ATPase involved in protein folding and nuclear localization signal (NLS)-directed nuclear transport; member of heat shock protein 70 (HSP70) family; forms a chaperone complex with Ydj1p; localized to the nucleus, cytoplasm, and cell wall
2	YAL004W	NA	S000002136	0	0	1	1	0	0	0	0	0	0	Dubious open reading frame unlikely to encode a protein, based on available experimental and comparative sequence data; completely overlaps verified gene SSA1/YAL005C
2	YOR265W	RBL2	S000005791	0	1	0	0	0	0	0	0	1	0	Protein involved in microtubule morphogenesis, required for protection from excess free beta-tubulin; proposed to be involved the folding of beta-tubulin; similar to mouse beta-tubulin cofactor A
2	YOL121C	RPS19A	S000005481	0	1	0	0	0	0	0	0	0	1	Protein component of the small (40S) ribosomal subunit, required for assembly and maturation of pre-40 S particles; mutations in human RPS19 are associated with Diamond Blackfan anemia; nearly identical to Rps19Bp
2	YMR256C	COX7	S000004869	0	1	0	0	0	0	0	0	0	1	Subunit VII of cytochrome c oxidase, which is the terminal member of the mitochondrial inner membrane electron transport chain
2	YMR158W	MRPS8	S000004767	0	1	0	0	0	0	0	0	0	1	Mitochondrial ribosomal protein of the small subunit
2	YMR042W	ARG80	S000004645	0	1	0	0	0	0	0	1	0	0	Transcription factor involved in regulation of arginine-responsive genes; acts with Arg81p and Arg82p
2	YLR162W	NA	S000004152	0	1	1	0	0	0	0	0	0	0	Putative protein of unknown function; overexpression confers resistance to the antimicrobial peptide MiAMP1 and causes growth arrest, apoptosis, and increased sensitivity to cobalt chloride
2	YLL060C	GTT2	S000003983	0	1	1	0	0	0	0	0	0	0	Glutathione S-transferase capable of homodimerization; functional overlap with Gtt2p, Grx1p, and Grx2p
2	YJR028W	NA	S000003789	0	1	1	0	0	0	0	0	0	0	Retrotransposon TYA Gag gene co-transcribed with TYB Pol; translated as TYA or TYA-TYB polyprotein; Gag is a nucleocapsid protein that is the structural constituent of virus-like particles (VLPs); similar to retroviral Gag
2	YJR026W	NA	S000003787	0	1	1	0	0	0	0	0	0	0	Retrotransposon TYA Gag gene co-transcribed with TYB Pol; translated as TYA or TYA-TYB polyprotein; Gag is a nucleocapsid protein that is the structural constituent of virus-like particles (VLPs); similar to retroviral Gag
2	YJL002C	OST1	S000003539	0	1	0	0	0	0	0	0	0	1	Alpha subunit of the oligosaccharyltransferase complex of the ER lumen, which catalyzes asparagine-linked glycosylation of newly synthesized proteins
2	YGR230W	BNS1	S000003462	0	1	0	0	0	0	0	0	1	0	Protein with some similarity to Spo12p; overexpression bypasses need for Spo12p, but not required for meiosis
2	YDR472W	TRS31	S000002880	0	1	1	0	0	0	0	0	0	0	One of 10 subunits of the transport protein particle (TRAPP) complex of the cis-Golgi which mediates vesicle docking and fusion; involved in endoplasmic reticulum (ER) to Golgi membrane traffic
2	YDR285W	ZIP1	S000002693	0	1	0	0	0	1	0	0	0	0	Transverse filament protein of the synaptonemal complex; required for normal levels of meiotic recombination and pairing between homologous chromosome during meiosis; potential Cdc28p substrate
2	YBR148W	YSW1	S000000352	0	1	0	0	0	1	0	0	0	0	Protein required for normal prospore membrane formation; interacts with Gip1p, which is the meiosis-specific regulatory subunit of the Glc7p protein phosphatase; expressed specifically in spores and localizes to the prospore membrane
2	YBL026W	LSM2	S000000122	0	1	0	1	0	0	0	0	0	0	Lsm (Like Sm) protein; part of heteroheptameric complexes (Lsm2p-7p and either Lsm1p or 8p): cytoplasmic Lsm1p complex involved in mRNA decay; nuclear Lsm8p complex part of U6 snRNP and possibly involved in processing tRNA, snoRNA, and rRNA
2	YBL012C	NA	S000000108	0	1	0	0	0	1	0	0	0	0	Dubious open reading frame unlikely to encode a protein, based on available experimental and comparative sequence data
2	YAR029W	NA	S000000077	0	1	0	0	0	1	0	0	0	0	Member of DUP240 gene family but contains no transmembrane domains; green fluorescent protein (GFP)-fusion protein localizes to the cytoplasm in a punctate pattern
2	YPL004C	LSP1	S000005925	1	0	0	0	0	0	0	1	0	0	Primary component of eisosomes, which are large immobile patch structures at the cell cortex associated with endocytosis, along with Pil1p and Sur7p; null mutants show activation of Pkc1p/Ypk1p stress resistance pathways
2	YOR385W	NA	S000005912	1	0	0	0	0	0	1	0	0	0	Putative protein of unknown function; green fluorescent protein (GFP)-fusion protein localizes to the cytoplasm; YOR385W is not an essential gene
2	YOR220W	RCN2	S000005746	1	0	0	0	0	0	1	0	0	0	Protein of unknown function; green fluorescent protein (GFP)-fusion protein localizes to the cytoplasm and is induced in response to the DNA-damaging agent MMS; phosphorylated in response to alpha factor
2	YOL129W	VPS68	S000005489	1	0	0	0	0	0	1	0	0	0	Vacuolar membrane protein of unknown function involved in vacuolar protein sorting; also detected in the mitochondria
2	YOL016C	CMK2	S000005376	1	0	0	0	0	0	1	0	0	0	Calmodulin-dependent protein kinase; may play a role in stress response, many CA++/calmodulan dependent phosphorylation substrates demonstrated in vitro, amino acid sequence similar to Cmk1p and mammalian Cam Kinase II
2	YNL192W	CHS1	S000005136	1	0	0	0	0	0	1	0	0	0	Chitin synthase I, requires activation from zymogenic form in order to catalyze the transfer of N-acetylglucosamine (GlcNAc) to chitin; required for repairing the chitin septum during cytokinesis; transcription activated by mating factor
2	YMR096W	SNZ1	S000004702	1	0	0	0	0	0	1	0	0	0	Protein involved in vitamin B6 biosynthesis; member of a stationary phase-induced gene family; coregulated with SNO1; interacts with Sno1p and with Yhr198p, perhaps as a multiprotein complex containing other Snz and Sno proteins
2	YLR414C	PUN1	S000004406	1	0	0	0	0	0	1	0	0	0	Putative protein of unknown function; localizes to bud and cytoplasm; co-localizes with Sur7p in punctate patches in the plasma membrane; null mutant displays decreased thermotolerance; transcription induced on cell wall damage
2	YLR194C	NA	S000004184	1	0	0	0	0	0	1	0	0	0	Structural constituent of the cell wall attached to the plasma membrane by a GPI-anchor; expression is upregulated in response to cell wall stress
2	YLR120C	YPS1	S000004110	1	0	0	0	0	0	1	0	0	0	Aspartic protease, member of the yapsin family of proteases involved in cell wall growth and maintenance; attached to the plasma membrane via a glycosylphosphatidylinositol (GPI) anchor
2	YJR137C	MET5	S000003898	1	0	0	1	0	0	0	0	0	0	Sulfite reductase beta subunit, involved in amino acid biosynthesis, transcription repressed by methionine
2	YJL171C	NA	S000003707	1	0	0	0	0	0	1	0	0	0	GPI-anchored cell wall protein of unknown function; induced in response to cell wall damaging agents and by mutations in genes involved in cell wall biogenesis; sequence similarity to YBR162C/TOS1, a covalently bound cell wall protein
2	YHR138C	NA	S000001180	1	0	0	0	0	0	1	0	0	0	Putative protein of unknown function; has similarity to Pbi2p; double null mutant lacking Pbi2p and Yhr138p exhibits highly fragmented vacuoles
2	YHR087W	RTC3	S000001129	1	0	0	0	0	0	0	1	0	0	Protein of unknown function involved in RNA metabolism; has structural similarity to SBDS, the human protein mutated in Shwachman-Diamond Syndrome (the yeast SBDS ortholog = SDO1); null mutation suppresses cdc13-1 temperature sensitivity
2	YGR008C	STF2	S000003240	1	0	0	0	0	0	0	1	0	0	Protein involved in regulation of the mitochondrial F1F0-ATP synthase; Stf1p and Stf2p may act as stabilizing factors that enhance inhibitory action of the Inh1p protein
2	YER177W	BMH1	S000000979	1	0	0	0	0	0	0	1	0	0	14-3-3 protein, major isoform; controls proteome at post-transcriptional level, binds proteins and DNA, involved in regulation of many processes including exocytosis, vesicle transport, Ras/MAPK signaling, and rapamycin-sensitive signaling
2	YDR077W	SED1	S000002484	1	0	0	0	0	1	0	0	0	0	Major stress-induced structural GPI-cell wall glycoprotein in stationary-phase cells, associates with translating ribosomes, possible role in mitochondrial genome maintenance; ORF contains two distinct variable minisatellites
2	YCR007C	NA	S000000600	1	0	0	0	0	0	1	0	0	0	Putative integral membrane protein, member of DUP240 gene family; YCR007C is not an essential gene
2	YBR296C	PHO89	S000000500	1	0	0	0	0	0	1	0	0	0	Na+/Pi cotransporter, active in early growth phase; similar to phosphate transporters of Neurospora crassa; transcription regulated by inorganic phosphate concentrations and Pho4p
2	YBR016W	NA	S000000220	1	0	0	0	0	0	1	0	0	0	Tail-anchored plasma membrane protein containing a conserved CYSTM module; predicted to be palmitoylated; has similarity to hydrophilins, which are involved in the adaptive response to hyperosmotic conditions
1	YPR194C	OPT2	S000006398	0	0	0	0	0	0	0	0	0	1	Oligopeptide transporter; member of the OPT family, with potential orthologs in S. pombe and C. albicans; also plays a role in formation of mature vacuoles
1	YPR020W	ATP20	S000006224	0	0	0	0	0	0	0	0	0	1	Subunit g of the mitochondrial F1F0 ATP synthase; reversibly phosphorylated on two residues; unphosphorylated form is required for dimerization of the ATP synthase complex
1	YOR253W	NAT5	S000005779	0	0	0	0	0	0	0	0	0	1	Subunit of the N-terminal acetyltransferase NatA (Nat1p, Ard1p, Nat5p); N-terminally acetylates many proteins, which influences multiple processes such as the cell cycle, heat-shock resistance, mating, sporulation, and telomeric silencing
1	YOR210W	RPB10	S000005736	0	0	0	0	0	0	0	0	0	1	RNA polymerase subunit ABC10-beta, common to RNA polymerases I, II, and III
1	YOL109W	ZEO1	S000005469	0	0	0	0	0	0	0	0	0	1	Peripheral membrane protein of the plasma membrane that interacts with Mid2p; regulates the cell integrity pathway mediated by Pkc1p and Slt2p; the authentic protein is detected in a phosphorylated state in highly purified mitochondria
1	YNL303W	NA	S000005247	0	0	0	0	0	0	0	0	0	1	Dubious open reading frame unlikely to encode a protein, based on available experimental and comparative sequence data
1	YNL225C	CNM67	S000005169	0	0	0	0	0	0	0	0	0	1	Component of the spindle pole body outer plaque; required for spindle orientation and mitotic nuclear migration
1	YNL224C	SQS1	S000005168	0	0	0	0	0	0	0	0	0	1	Stimulates the ATPase and helicase activities of Prp43p; acts with Prp43p to stimulate 18s rRNA maturation by Nob1p; overexpression antagonizes the suppression of splicing defects by spp382 mutants; component of pre-ribosomal particles
1	YNL216W	RAP1	S000005160	0	0	0	0	0	0	0	0	0	1	DNA-binding protein involved in either activation or repression of transcription, depending on binding site context; also binds telomere sequences and plays a role in telomeric position effect (silencing) and telomere structure
1	YNL147W	LSM7	S000005091	0	0	0	0	0	0	0	0	0	1	Lsm (Like Sm) protein; part of heteroheptameric complexes (Lsm2p-7p and either Lsm1p or 8p): cytoplasmic Lsm1p complex involved in mRNA decay; nuclear Lsm8p complex part of U6 snRNP and possibly involved in processing tRNA, snoRNA, and rRNA
1	YNL143C	NA	S000005087	0	0	0	0	0	0	0	0	0	1	Dubious open reading frame unlikely to encode a protein, based on available experimental and comparative sequence data
1	YNL048W	ALG11	S000004993	0	0	0	0	0	0	0	0	0	1	Alpha-1,2-mannosyltransferase, catalyzes sequential addition of the two terminal alpha 1,2-mannose residues to the Man5GlcNAc2-PP-dolichol intermediate during asparagine-linked glycosylation in the ER
1	YNL012W	SPO1	S000004957	0	0	0	0	0	0	0	0	0	1	Meiosis-specific prospore protein; required for meiotic spindle pole body duplication and separation; required to produce bending force necessary for proper prospore membrane assembly during sporulation; has similarity to phospholipase B
1	YMR280C	CAT8	S000004893	0	0	0	0	0	0	0	0	0	1	Zinc cluster transcriptional activator necessary for derepression of a variety of genes under non-fermentative growth conditions, active after diauxic shift, binds carbon source responsive elements
1	YMR234W	RNH1	S000004847	0	0	0	0	0	0	0	0	0	1	Ribonuclease H1; able to bind double-stranded RNAs and RNA-DNA hybrids; associates with RNAse polymerase I; the homolog of mammalian RNAse HII (the S. cerevisiae homolog of mammalian RNAse HI is RNH201)
1	YMR077C	VPS20	S000004682	0	0	0	0	0	0	0	0	0	1	Myristoylated subunit of ESCRTIII, the endosomal sorting complex required for transport of transmembrane proteins into the multivesicular body pathway to the lysosomal/vacuolar lumen; cytoplasmic protein recruited to endosomal membranes
1	YLR251W	SYM1	S000004241	0	0	0	0	0	0	0	0	0	1	Protein required for ethanol metabolism; induced by heat shock and localized to the inner mitochondrial membrane; homologous to mammalian peroxisomal membrane protein Mpv17
1	YLR238W	FAR10	S000004228	0	0	0	0	0	0	0	0	0	1	Protein involved in recovery from cell cycle arrest in response to pheromone, in a Far1p-independent pathway; interacts with Far3p, Far7p, Far8p, Far9p, and Far11p; potential Cdc28p substrate
1	YLR062C	BUD28	S000004052	0	0	0	0	0	0	0	0	0	1	Dubious open reading frame, unlikely to encode a protein; not conserved in closely related Saccharomyces species; 98% of ORF overlaps the verified gene RPL22A; diploid mutant displays a weak budding pattern phenotype in a systematic assay
1	YLL014W	EMC6	S000003937	0	0	0	0	0	0	0	0	0	1	Member of a transmembrane complex required for efficient folding of proteins in the ER; null mutant displays induction of the unfolded protein response
1	YKR030W	GMH1	S000001738	0	0	0	0	0	0	0	0	0	1	Golgi membrane protein of unknown function, interacts with Gea1p and Gea2p; required for localization of Gea2p; computational analysis suggests a possible role in either cell wall synthesis or protein-vacuolar targeting
1	YKL054C	DEF1	S000001537	0	0	0	0	0	0	0	0	0	1	RNAPII degradation factor, forms a complex with Rad26p in chromatin, enables ubiquitination and proteolysis of RNAPII present in an elongation complex; mutant is deficient in Zip1p loading onto chromosomes during meiosis
1	YJR087W	NA	S000003847	0	0	0	0	0	0	0	0	0	1	Dubious open reading frame, unlikely to encode a protein; not conserved in closely related Saccharomyces species; partially overlaps the verified gene STE18 and uncharacterized ORF YJR088C
1	YJR085C	NA	S000003845	0	0	0	0	0	0	0	0	0	1	Putative protein of unknown function; GFP-fusion protein is induced in response to the DNA-damaging agent MMS; the authentic, non-tagged protein is detected in highly purified mitochondria in high-throughput studies
1	YJL131C	AIM23	S000003667	0	0	0	0	0	0	0	0	0	1	Putative protein of unknown function; the authentic non-tagged protein is detected in highly purified mitochondria; null mutant is viable, displays severe respiratory growth defect and elevated frequency of mitochondrial genome loss
1	YHR139C	SPS100	S000001181	0	0	0	0	0	0	0	0	0	1	Protein required for spore wall maturation; expressed during sporulation; may be a component of the spore wall; expression also induced in cells treated with the mycotoxin patulin
1	YHR039C-A	VMA10	S000002100	0	0	0	0	0	0	0	0	0	1	Subunit G of the eight-subunit V1 peripheral membrane domain of the vacuolar H+-ATPase (V-ATPase), an electrogenic proton pump found throughout the endomembrane system; involved in vacuolar acidification
1	YHR021C	RPS27B	S000001063	0	0	0	0	0	0	0	0	0	1	Protein component of the small (40S) ribosomal subunit; nearly identical to Rps27Ap and has similarity to rat S27 ribosomal protein
1	YHR010W	RPL27A	S000001052	0	0	0	0	0	0	0	0	0	1	Protein component of the large (60S) ribosomal subunit, nearly identical to Rpl27Bp and has similarity to rat L27 ribosomal protein
1	YHL036W	MUP3	S000001028	0	0	0	0	0	0	0	0	0	1	Low affinity methionine permease, similar to Mup1p
1	YGR090W	UTP22	S000003322	0	0	0	0	0	0	0	0	0	1	Possible U3 snoRNP protein involved in maturation of pre-18S rRNA, based on computational analysis of large-scale protein-protein interaction data
1	YGR069W	NA	S000003301	0	0	0	0	0	0	0	0	0	1	Dubious open reading frame unlikely to encode a protein, based on available experimental and comparative sequence data
1	YGR034W	RPL26B	S000003266	0	0	0	0	0	0	0	0	0	1	Protein component of the large (60S) ribosomal subunit, nearly identical to Rpl26Ap and has similarity to E. coli L24 and rat L26 ribosomal proteins; binds to 5.8S rRNA
1	YEL021W	URA3	S000000747	0	0	0	0	0	0	0	0	0	1	Orotidine-5'-phosphate (OMP) decarboxylase, catalyzes the sixth enzymatic step in the de novo biosynthesis of pyrimidines, converting OMP into uridine monophosphate (UMP); converts 5-FOA into 5-fluorouracil, a toxic compound
1	YDR442W	NA	S000002850	0	0	0	0	0	0	0	0	0	1	Dubious open reading frame unlikely to encode a functional protein, based on available experimental and comparative sequence data
1	YDR248C	NA	S000002656	0	0	0	0	0	0	0	0	0	1	Putative protein of unknown function; sequence similarity to bacterial and human gluconokinase; green fluorescent protein (GFP)-fusion protein localizes to the cytoplasm; upregulated by deletion of the RNAP-II associated factor, PAF1
1	YDR139C	RUB1	S000002546	0	0	0	0	0	0	0	0	0	1	Ubiquitin-like protein with similarity to mammalian NEDD8; conjugation (neddylation) substrates include the cullins Cdc53p, Rtt101p, and Cul3p; activated by Ula1p and Uba3p (E1 enzyme pair); conjugation mediated by Ubc12p (E2 enzyme)
1	YDR071C	PAA1	S000002478	0	0	0	0	0	0	0	0	0	1	Polyamine acetyltransferase; acetylates polyamines (e.g. putrescine, spermidine, spermine) and also aralkylamines (e.g. tryptamine, phenylethylamine); may be involved in transcription and/or DNA replication
1	YDL040C	NAT1	S000002198	0	0	0	0	0	0	0	0	0	1	Subunit of the N-terminal acetyltransferase NatA (Nat1p, Ard1p, Nat5p); N-terminally acetylates many proteins, which influences multiple processes such as the cell cycle, heat-shock resistance, mating, sporulation, and telomeric silencing
1	YDL021W	GPM2	S000002179	0	0	0	0	0	0	0	0	0	1	Homolog of Gpm1p phosphoglycerate mutase, which converts 3-phosphoglycerate to 2-phosphoglycerate in glycolysis; may be non-functional derivative of a gene duplication event
1	YBR062C	NA	S000000266	0	0	0	0	0	0	0	0	0	1	Protein of unknown function that interacts with Msb2p; may play a role in activation of the filamentous growth pathway.
1	YBL008W	HIR1	S000000104	0	0	0	0	0	0	0	0	0	1	Subunit of the HIR complex, a nucleosome assembly complex involved in regulation of histone gene transcription; contributes to nucleosome formation, heterochromatic gene silencing, and formation of functional kinetochores
1	YPR166C	MRP2	S000006370	0	0	0	0	0	0	0	0	1	0	Mitochondrial ribosomal protein of the small subunit
1	YPL275W	FDH2	S000006196	0	0	0	0	0	0	0	0	1	0	NAD(+)-dependent formate dehydrogenase, may protect cells from exogenous formate; YPL275W and YPL276W comprise a continuous open reading frame in some S. cerevisiae strains but not in the genomic reference strain S288C
1	YOR388C	FDH1	S000005915	0	0	0	0	0	0	0	0	1	0	NAD(+)-dependent formate dehydrogenase, may protect cells from exogenous formate
1	YOR127W	RGA1	S000005653	0	0	0	0	0	0	0	0	1	0	GTPase-activating protein for the polarity-establishment protein Cdc42p; implicated in control of septin organization, pheromone response, and haploid invasive growth
1	YOL166C	NA	S000005526	0	0	0	0	0	0	0	0	1	0	Dubious open reading frame unlikely to encode a functional protein, based on available experimental and comparative sequence data
1	YNR013C	PHO91	S000005296	0	0	0	0	0	0	0	0	1	0	Low-affinity phosphate transporter of the vacuolar membrane; deletion of pho84, pho87, pho89, pho90, and pho91 causes synthetic lethality; transcription independent of Pi and Pho4p activity; overexpression results in vigorous growth
1	YMR198W	CIK1	S000004811	0	0	0	0	0	0	0	0	1	0	Kinesin-associated protein required for both karyogamy and mitotic spindle organization, interacts stably and specifically with Kar3p and may function to target this kinesin to a specific cellular role; has similarity to Vik1p
1	YMR117C	SPC24	S000004723	0	0	0	0	0	0	0	0	1	0	Component of the evolutionarily conserved kinetochore-associated Ndc80 complex (Ndc80p-Nuf2p-Spc24p-Spc25p); involved in chromosome segregation, spindle checkpoint activity and kinetochore clustering
1	YLL016W	SDC25	S000003939	0	0	0	0	0	0	0	0	1	0	Non-essential Ras guanine nucleotide exchange factor (GEF) localized to the membrane; expressed in poor nutrients and on non-fermentable carbon sources; homologous to CDC25; contains a stop codon in S288C; full-length gene includes YLL017W
1	YKL215C	OXP1	S000001698	0	0	0	0	0	0	0	0	1	0	5-oxoprolinase; enzyme is ATP-dependent and functions as a dimer; similar to mouse Oplah gene; green fluorescent protein (GFP)-fusion protein localizes to the cytoplasm
1	YIR020C	NA	S000001459	0	0	0	0	0	0	0	0	1	0	Dubious open reading frame unlikely to encode a functional protein, based on available experimental and comparative sequence data
1	YIL168W	NA	S000001430	0	0	0	0	0	0	0	0	1	0	Open reading frame, unlikely to produce a functional protein in S288C; in closely related species and other <i>S. cerevisiae</i> strain backgrounds YIL168W and adjacent ORF, YIL167W, constitute a single ORF encoding L-serine dehydratase
1	YIL138C	TPM2	S000001400	0	0	0	0	0	0	0	0	1	0	Minor isoform of tropomyosin, binds to and stabilizes actin cables and filaments, which direct polarized cell growth and the distribution of several organelles; appears to have distinct and also overlapping functions with Tpm1p
1	YIL045W	PIG2	S000001307	0	0	0	0	0	0	0	0	1	0	Putative type-1 protein phosphatase targeting subunit that tethers Glc7p type-1 protein phosphatase to Gsy2p glycogen synthase
1	YHL045W	NA	S000001037	0	0	0	0	0	0	0	0	1	0	Putative protein of unknown function; not an essential gene
1	YGR238C	KEL2	S000003470	0	0	0	0	0	0	0	0	1	0	Protein that functions in a complex with Kel1p to negatively regulate mitotic exit, interacts with Tem1p and Lte1p; localizes to regions of polarized growth; potential Cdc28p substrate
1	YGR050C	NA	S000003282	0	0	0	0	0	0	0	0	1	0	Dubious open reading frame unlikely to encode a protein, based on available experimental and comparative sequence data
1	YGL193C	NA	S000003161	0	0	0	0	0	0	0	0	1	0	Haploid-specific gene repressed by a1-alpha2, turned off in sir3 null strains, absence enhances the sensitivity of rad52-327 cells to campothecin almost 100-fold
1	YEL068C	NA	S000000794	0	0	0	0	0	0	0	0	1	0	Dubious open reading frame unlikely to encode a functional protein, based on available experimental and comparative sequence data
1	YDL068W	NA	S000002226	0	0	0	0	0	0	0	0	1	0	Dubious ORF unlikely to encode a protein, based on available experimental and comparative sequence data
1	YCR022C	NA	S000000616	0	0	0	0	0	0	0	0	1	0	Dubious open reading frame unlikely to encode a protein, based on available experimental and comparative sequence data; YCR022C is not an essential gene
1	YBR178W	NA	S000000382	0	0	0	0	0	0	0	0	1	0	Dubious open reading frame unlikely to encode a protein, based on available experimental and comparative sequence data; partially overlaps the verified gene YBR177C
1	YPR160W	GPH1	S000006364	0	0	0	0	0	0	0	1	0	0	Non-essential glycogen phosphorylase required for the mobilization of glycogen, activity is regulated by cyclic AMP-mediated phosphorylation, expression is regulated by stress-response elements and by the HOG MAP kinase pathway
1	YPL257W	NA	S000006178	0	0	0	0	0	0	0	1	0	0	Putative protein of unknown function; homozygous diploid deletion strain exhibits low budding index; physically interacts with Hsp82p; YPL257W is not an essential gene
1	YOR012W	NA	S000005538	0	0	0	0	0	0	0	1	0	0	Putative protein of unknown function
1	YNL086W	SNN1	S000005030	0	0	0	0	0	0	0	1	0	0	Putative protein of unknown function; likely member of BLOC complex involved in endosomal cargo sorting; green fluorescent protein (GFP)-fusion protein localizes to endosomes
1	YNL055C	POR1	S000005000	0	0	0	0	0	0	0	1	0	0	Mitochondrial porin (voltage-dependent anion channel), outer membrane protein required for the maintenance of mitochondrial osmotic stability and mitochondrial membrane permeability; phosphorylated
1	YMR105C	PGM2	S000004711	0	0	0	0	0	0	0	1	0	0	Phosphoglucomutase, catalyzes the conversion from glucose-1-phosphate to glucose-6-phosphate, which is a key step in hexose metabolism; functions as the acceptor for a Glc-phosphotransferase
1	YMR103C	NA	S000004709	0	0	0	0	0	0	0	1	0	0	Dubious open reading frame unlikely to encode a protein, based on available experimental and comparative sequence data
1	YMR083W	ADH3	S000004688	0	0	0	0	0	0	0	1	0	0	Mitochondrial alcohol dehydrogenase isozyme III; involved in the shuttling of mitochondrial NADH to the cytosol under anaerobic conditions and ethanol production
1	YMR060C	SAM37	S000004664	0	0	0	0	0	0	0	1	0	0	Component of the Sorting and Assembly Machinery (SAM or TOB complex) of the mitochondrial outer membrane, which binds precursors of beta-barrel proteins and facilitates their outer membrane insertion; contributes to SAM complex stability
1	YKL216W	URA1	S000001699	0	0	0	0	0	0	0	1	0	0	Dihydroorotate dehydrogenase, catalyzes the fourth enzymatic step in the de novo biosynthesis of pyrimidines, converting dihydroorotic acid into orotic acid
1	YKL152C	GPM1	S000001635	0	0	0	0	0	0	0	1	0	0	Tetrameric phosphoglycerate mutase, mediates the conversion of 3-phosphoglycerate to 2-phosphoglycerate during glycolysis and the reverse reaction during gluconeogenesis
1	YKL096W	CWP1	S000001579	0	0	0	0	0	0	0	1	0	0	Cell wall mannoprotein that localizes specifically to birth scars of daughter cells, linked to a beta-1,3- and beta-1,6-glucan heteropolymer through a phosphodiester bond; required for propionic acid resistance
1	YKL025C	PAN3	S000001508	0	0	0	0	0	0	0	1	0	0	Essential subunit of the Pan2p-Pan3p poly(A)-ribonuclease complex, which acts to control poly(A) tail length and regulate the stoichiometry and activity of postreplication repair complexes
1	YJL184W	GON7	S000003720	0	0	0	0	0	0	0	1	0	0	Component of the EKC/KEOPS protein complex with Kae1p, Cgi121p, Pcc1p, and Bud32p; EKC/KEOPS complex is required for t6A tRNA modification and may have roles in telomere maintenance and transcription; implicated in osmotic stress response
1	YJL052W	TDH1	S000003588	0	0	0	0	0	0	0	1	0	0	Glyceraldehyde-3-phosphate dehydrogenase, isozyme 1, involved in glycolysis and gluconeogenesis; tetramer that catalyzes the reaction of glyceraldehyde-3-phosphate to 1,3 bis-phosphoglycerate; detected in the cytoplasm and cell wall
1	YIR027C	DAL1	S000001466	0	0	0	0	0	0	0	1	0	0	Allantoinase, converts allantoin to allantoate in the first step of allantoin degradation; expression sensitive to nitrogen catabolite repression
1	YIL053W	RHR2	S000001315	0	0	0	0	0	0	0	1	0	0	Constitutively expressed isoform of DL-glycerol-3-phosphatase; involved in glycerol biosynthesis, induced in response to both anaerobic and, along with the Hor2p/Gpp2p isoform, osmotic stress
1	YGL055W	OLE1	S000003023	0	0	0	0	0	0	0	1	0	0	Delta(9) fatty acid desaturase, required for monounsaturated fatty acid synthesis and for normal distribution of mitochondria
1	YFR053C	HXK1	S000001949	0	0	0	0	0	0	0	1	0	0	Hexokinase isoenzyme 1, a cytosolic protein that catalyzes phosphorylation of glucose during glucose metabolism; expression is highest during growth on non-glucose carbon sources; glucose-induced repression involves the hexokinase Hxk2p
1	YER062C	HOR2	S000000864	0	0	0	0	0	0	0	1	0	0	One of two redundant DL-glycerol-3-phosphatases (RHR2/GPP1 encodes the other) involved in glycerol biosynthesis; induced in response to hyperosmotic stress and oxidative stress, and during the diauxic transition
1	YDR260C	SWM1	S000002668	0	0	0	0	0	0	0	1	0	0	Subunit of the anaphase-promoting complex, which is an E3 ubiquitin ligase that regulates the metaphase-anaphase transition and exit from mitosis; required for activation of the daughter-specific gene expression and spore wall maturation
1	YDR050C	TPI1	S000002457	0	0	0	0	0	0	0	1	0	0	Triose phosphate isomerase, abundant glycolytic enzyme; mRNA half-life is regulated by iron availability; transcription is controlled by activators Reb1p, Gcr1p, and Rap1p through binding sites in the 5' non-coding region
1	YCR085W	NA	S000000681	0	0	0	0	0	0	0	1	0	0	Dubious open reading frame unlikely to encode a protein, based on available experimental and comparative sequence data
1	YBR053C	NA	S000000257	0	0	0	0	0	0	0	1	0	0	Putative protein of unknown function; induced by cell wall perturbation
1	YPR154W	PIN3	S000006358	0	0	0	0	0	0	1	0	0	0	Protein that induces appearance of [PIN+] prion when overproduced
1	YPR145W	ASN1	S000006349	0	0	0	0	0	0	1	0	0	0	Asparagine synthetase, isozyme of Asn2p; catalyzes the synthesis of L-asparagine from L-aspartate in the asparagine biosynthetic pathway
1	YPR058W	YMC1	S000006262	0	0	0	0	0	0	1	0	0	0	Mitochondrial protein, putative inner membrane transporter with a role in oleate metabolism and glutamate biosynthesis; member of the mitochondrial carrier (MCF) family; has similarity with Ymc2p
1	YPR035W	GLN1	S000006239	0	0	0	0	0	0	1	0	0	0	Glutamine synthetase (GS), synthesizes glutamine from glutamate and ammonia; with Glt1p, forms the secondary pathway for glutamate biosynthesis from ammonia; expression regulated by nitrogen source and by amino acid limitation
1	YPL273W	SAM4	S000006194	0	0	0	0	0	0	1	0	0	0	S-adenosylmethionine-homocysteine methyltransferase, functions along with Mht1p in the conversion of S-adenosylmethionine (AdoMet) to methionine to control the methionine/AdoMet ratio
1	YPL260W	NA	S000006181	0	0	0	0	0	0	1	0	0	0	Putative substrate of cAMP-dependent protein kinase (PKA); green fluorescent protein (GFP)-fusion protein localizes to the cytoplasm and nucleus; YPL260W is not an essential gene
1	YPL153C	RAD53	S000006074	0	0	0	0	0	0	1	0	0	0	Protein kinase, required for cell-cycle arrest in response to DNA damage; activated by trans autophosphorylation when interacting with hyperphosphorylated Rad9p; also interacts with ARS1 and plays a role in initiation of DNA replication
1	YPL135W	ISU1	S000006056	0	0	0	0	0	0	1	0	0	0	Conserved protein of the mitochondrial matrix, performs a scaffolding function during assembly of iron-sulfur clusters, interacts physically and functionally with yeast frataxin (Yfh1p); isu1 isu2 double mutant is inviable
1	YPL092W	SSU1	S000006013	0	0	0	0	0	0	1	0	0	0	Plasma membrane sulfite pump involved in sulfite metabolism and required for efficient sulfite efflux; major facilitator superfamily protein
1	YPL025C	NA	S000005946	0	0	0	0	0	0	1	0	0	0	Dubious open reading frame unlikely to encode a protein, based on available experimental and comparative sequence data
1	YOR332W	VMA4	S000005859	0	0	0	0	0	0	1	0	0	0	Subunit E of the eight-subunit V1 peripheral membrane domain of the vacuolar H+-ATPase (V-ATPase), an electrogenic proton pump found throughout the endomembrane system; required for the V1 domain to assemble onto the vacuolar membrane
1	YOR327C	SNC2	S000005854	0	0	0	0	0	0	1	0	0	0	Vesicle membrane receptor protein (v-SNARE) involved in the fusion between Golgi-derived secretory vesicles with the plasma membrane; member of the synaptobrevin/VAMP family of R-type v-SNARE proteins
1	YOR323C	PRO2	S000005850	0	0	0	0	0	0	1	0	0	0	Gamma-glutamyl phosphate reductase, catalyzes the second step in proline biosynthesis
1	YOR266W	PNT1	S000005792	0	0	0	0	0	0	1	0	0	0	Mitochondrial integral inner membrane protein involved in membrane insertion of C-terminus of Cox2p, interacts genetically and physically with Cox18p; deletion mutant sensitive to the anti-Pneumocystis carinii drug pentamidine
1	YOR222W	ODC2	S000005748	0	0	0	0	0	0	1	0	0	0	Mitochondrial inner membrane transporter, exports 2-oxoadipate and 2-oxoglutarate from the mitochondrial matrix to the cytosol for use in lysine and glutamate biosynthesis and in lysine catabolism
1	YOR221C	MCT1	S000005747	0	0	0	0	0	0	1	0	0	0	Predicted malonyl-CoA:ACP transferase, putative component of a type-II mitochondrial fatty acid synthase that produces intermediates for phospholipid remodeling
1	YOR209C	NPT1	S000005735	0	0	0	0	0	0	1	0	0	0	Nicotinate phosphoribosyltransferase, acts in the salvage pathway of NAD+ biosynthesis; required for silencing at rDNA and telomeres and has a role in silencing at mating-type loci; localized to the nucleus
1	YOR184W	SER1	S000005710	0	0	0	0	0	0	1	0	0	0	3-phosphoserine aminotransferase, catalyzes the formation of phosphoserine from 3-phosphohydroxypyruvate, required for serine and glycine biosynthesis; regulated by the general control of amino acid biosynthesis mediated by Gcn4p
1	YOR130C	ORT1	S000005656	0	0	0	0	0	0	1	0	0	0	Ornithine transporter of the mitochondrial inner membrane, exports ornithine from mitochondria as part of arginine biosynthesis; human ortholog is associated with hyperammonaemia-hyperornithinaemia-homocitrullinuria (HHH) syndrome
1	YOL140W	ARG8	S000005500	0	0	0	0	0	0	1	0	0	0	Acetylornithine aminotransferase, catalyzes the fourth step in the biosynthesis of the arginine precursor ornithine
1	YOL119C	MCH4	S000005479	0	0	0	0	0	0	1	0	0	0	Protein with similarity to mammalian monocarboxylate permeases, which are involved in transport of monocarboxylic acids across the plasma membrane; mutant is not deficient in monocarboxylate transport
1	YOL082W	ATG19	S000005442	0	0	0	0	0	0	1	0	0	0	Receptor protein specific for the cytoplasm-to-vacuole targeting (Cvt) pathway; delivers cargo proteins aminopeptidase I (Lap4p) and alpha-mannosidase (Ams1p) to the phagophore assembly site for packaging into Cvt vesicles
1	YOL059W	GPD2	S000005420	0	0	0	0	0	0	1	0	0	0	NAD-dependent glycerol 3-phosphate dehydrogenase, homolog of Gpd1p, expression is controlled by an oxygen-independent signaling pathway required to regulate metabolism under anoxic conditions; located in cytosol and mitochondria
1	YNR050C	LYS9	S000005333	0	0	0	0	0	0	1	0	0	0	Saccharopine dehydrogenase (NADP+, L-glutamate-forming); catalyzes the formation of saccharopine from alpha-aminoadipate 6-semialdehyde, the seventh step in lysine biosynthesis pathway; exhibits genetic and physical interactions with TRM112
1	YNL311C	SKP2	S000005255	0	0	0	0	0	0	1	0	0	0	F-box protein of unknown function predicted to be part of an SCF ubiquitin protease complex; involved in regulating protein levels of sulfur metabolism enzymes; may interact with ribosomes, based on co-purification experiments
1	YNL170W	NA	S000005114	0	0	0	0	0	0	1	0	0	0	Dubious open reading frame unlikely to encode a functional protein, based on available experimental and comparative sequence data
1	YNL168C	FMP41	S000005112	0	0	0	0	0	0	1	0	0	0	Putative protein of unknown function; GFP-fusion protein is induced in response to the DNA-damaging agent MMS; the authentic, non-tagged protein is detected in highly purified mitochondria in high-throughput studies
1	YNL129W	NRK1	S000005073	0	0	0	0	0	0	1	0	0	0	Nicotinamide riboside kinase, catalyzes the phosphorylation of nicotinamide riboside and nicotinic acid riboside in salvage pathways for NAD+ biosynthesis
1	YNL044W	YIP3	S000004989	0	0	0	0	0	0	1	0	0	0	Protein localized to COPII vesicles, proposed to be involved in ER to Golgi transport; interacts with members of the Rab GTPase family and Yip1p; also interacts with Rtn1p
1	YNL043C	NA	S000004988	0	0	0	0	0	0	1	0	0	0	Dubious open reading frame unlikely to encode a protein, based on available experimental and comparative sequence data; partially overlaps the verified gene YIP3/YNL044W
1	YNL004W	HRB1	S000004949	0	0	0	0	0	0	1	0	0	0	Poly(A+) RNA-binding protein, involved in the export of mRNAs from the nucleus to the cytoplasm; similar to Gbp2p and Npl3p
1	YMR321C	NA	S000004940	0	0	0	0	0	0	1	0	0	0	Putative protein of unknown function; proposed to be a palmitoylated membrane protein
1	YMR316C-A	NA	S000004933	0	0	0	0	0	0	1	0	0	0	Dubious open reading frame unlikely to encode a protein, based on available experimental and comparative sequence data; completely overlaps the verified gene DIA1/YMR316W
1	YMR312W	ELP6	S000004929	0	0	0	0	0	0	1	0	0	0	Subunit of Elongator complex, which is required for modification of wobble nucleosides in tRNA; required for Elongator structural integrity
1	YMR304W	UBP15	S000004920	0	0	0	0	0	0	1	0	0	0	Ubiquitin-specific protease that may play a role in ubiquitin precursor processing
1	YMR298W	LIP1	S000004913	0	0	0	0	0	0	1	0	0	0	Ceramide synthase subunit; single-span ER membrane protein associated with Lag1p and Lac1p and required for ceramide synthase activity, null mutant grows extremely slowly and is defective in ceramide synthesis
1	YMR195W	ICY1	S000004808	0	0	0	0	0	0	1	0	0	0	Protein of unknown function, required for viability in rich media of cells lacking mitochondrial DNA; mutants have an invasive growth defect with elongated morphology; induced by amino acid starvation
1	YMR139W	RIM11	S000004747	0	0	0	0	0	0	1	0	0	0	Protein kinase required for signal transduction during entry into meiosis; promotes the formation of the Ime1p-Ume6p complex by phosphorylating Ime1p and Ume6p; shares similarity with mammalian glycogen synthase kinase 3-beta
1	YMR111C	NA	S000004717	0	0	0	0	0	0	1	0	0	0	Protein of unknown function; green fluorescent protein (GFP)-fusion protein localizes to the nucleus; YMR111C is not an essential gene
1	YMR108W	ILV2	S000004714	0	0	0	0	0	0	1	0	0	0	Acetolactate synthase, catalyses the first common step in isoleucine and valine biosynthesis and is the target of several classes of inhibitors, localizes to the mitochondria; expression of the gene is under general amino acid control
1	YMR099C	NA	S000004705	0	0	0	0	0	0	1	0	0	0	Glucose-6-phosphate 1-epimerase (hexose-6-phosphate mutarotase), likely involved in carbohydrate metabolism; GFP-fusion protein localizes to both the nucleus and cytoplasm and is induced in response to the DNA-damaging agent MMS
1	YMR088C	VBA1	S000004694	0	0	0	0	0	0	1	0	0	0	Permease of basic amino acids in the vacuolar membrane
1	YMR071C	TVP18	S000004675	0	0	0	0	0	0	1	0	0	0	Integral membrane protein localized to late Golgi vesicles along with the v-SNARE Tlg2p; may interact with ribosomes, based on co-purification experiments
1	YMR041C	ARA2	S000004644	0	0	0	0	0	0	1	0	0	0	NAD-dependent arabinose dehydrogenase, involved in biosynthesis of dehydro-D-arabinono-1,4-lactone; similar to plant L-galactose dehydrogenase
1	YMR035W	IMP2	S000004638	0	0	0	0	0	0	1	0	0	0	Catalytic subunit of the mitochondrial inner membrane peptidase complex, required for maturation of mitochondrial proteins of the intermembrane space; complex contains Imp1p and Imp2p (both catalytic subunits), and Som1p
1	YLR257W	NA	S000004247	0	0	0	0	0	0	1	0	0	0	Putative protein of unknown function
1	YLR184W	NA	S000004174	0	0	0	0	0	0	1	0	0	0	Dubious ORF unlikely to encode a functional protein, based on available experimental and comparative sequence data
1	YLR160C	ASP3-4	S000004150	0	0	0	0	0	0	1	0	0	0	Cell-wall L-asparaginase II involved in asparagine catabolism; expression induced during nitrogen starvation; ORF contains a short non-coding RNA that enhances expression of full-length gene; reference strain S288C has four copies of ASP3
1	YLR158C	ASP3-3	S000004148	0	0	0	0	0	0	1	0	0	0	Cell-wall L-asparaginase II involved in asparagine catabolism; expression induced during nitrogen starvation; ORF contains a short non-coding RNA that enhances expression of full-length gene; reference strain S288C has four copies of ASP3
1	YLR157C	ASP3-2	S000004147	0	0	0	0	0	0	1	0	0	0	Cell-wall L-asparaginase II involved in asparagine catabolism; expression induced during nitrogen starvation; ORF contains a short non-coding RNA that enhances expression of full-length gene; reference strain S288C has four copies of ASP3
1	YLR155C	ASP3-1	S000004145	0	0	0	0	0	0	1	0	0	0	Cell-wall L-asparaginase II involved in asparagine catabolism; expression induced during nitrogen starvation; ORF contains a short non-coding RNA that enhances expression of full-length gene; reference strain S288C has four copies of ASP3
1	YLL018C	DPS1	S000003941	0	0	0	0	0	0	1	0	0	0	Aspartyl-tRNA synthetase, primarily cytoplasmic; homodimeric enzyme that catalyzes the specific aspartylation of tRNA(Asp); class II aminoacyl tRNA synthetase; binding to its own mRNA may confer autoregulation
1	YKR106W	NA	S000001814	0	0	0	0	0	0	1	0	0	0	Protein of unconfirmed function; displays a topology characteristic of the Major Facilitators Superfamily of membrane proteins; coding sequence 98% identical to that of YCL073C
1	YKR052C	MRS4	S000001760	0	0	0	0	0	0	1	0	0	0	Iron transporter that mediates Fe2+ transport across the inner mitochondrial membrane; mitochondrial carrier family member, similar to and functionally redundant with Mrs3p; active under low-iron conditions; may transport other cations
1	YKR042W	UTH1	S000001750	0	0	0	0	0	0	1	0	0	0	Mitochondrial outer membrane and cell wall localized SUN family member involved in cell wall biogenesis and required for mitochondrial autophagy; involved in the oxidative stress response, life span during starvation, and cell death
1	YKR039W	GAP1	S000001747	0	0	0	0	0	0	1	0	0	0	General amino acid permease; localization to the plasma membrane is regulated by nitrogen source
1	YKL218C	SRY1	S000001701	0	0	0	0	0	0	1	0	0	0	3-hydroxyaspartate dehydratase, deaminates L-threo-3-hydroxyaspartate to form oxaloacetate and ammonia; required in the presence of hydroxyaspartate; highly similar to mouse serine racemase (Srr) but has no serine racemase activity
1	YKL211C	TRP3	S000001694	0	0	0	0	0	0	1	0	0	0	Bifunctional enzyme exhibiting both indole-3-glycerol-phosphate synthase and anthranilate synthase activities, forms multifunctional hetero-oligomeric anthranilate synthase:indole-3-glycerol phosphate synthase enzyme complex with Trp2p
1	YKL128C	PMU1	S000001611	0	0	0	0	0	0	1	0	0	0	Putative phosphomutase, contains a region homologous to the active site of phosphomutases; overexpression suppresses the histidine auxotrophy of an ade3 ade16 ade17 triple mutant and the temperature sensitivity of a tps2 mutant
1	YKL010C	UFD4	S000001493	0	0	0	0	0	0	1	0	0	0	Ubiquitin-protein ligase (E3) that interacts with Rpt4p and Rpt6p, two subunits of the 19S particle of the 26S proteasome; cytoplasmic E3 involved in the degradation of ubiquitin fusion proteins
1	YJR160C	MPH3	S000003921	0	0	0	0	0	0	1	0	0	0	Alpha-glucoside permease, transports maltose, maltotriose, alpha-methylglucoside, and turanose; identical to Mph2p; encoded in a subtelomeric position in a region likely to have undergone duplication
1	YJR148W	BAT2	S000003909	0	0	0	0	0	0	1	0	0	0	Cytosolic branched-chain amino acid aminotransferase, homolog of murine ECA39; highly expressed during stationary phase and repressed during logarithmic phase
1	YJR130C	STR2	S000003891	0	0	0	0	0	0	1	0	0	0	Cystathionine gamma-synthase, converts cysteine into cystathionine
1	YJR105W	ADO1	S000003866	0	0	0	0	0	0	1	0	0	0	Adenosine kinase, required for the utilization of S-adenosylmethionine (AdoMet); may be involved in recycling adenosine produced through the methyl cycle
1	YJR103W	URA8	S000003864	0	0	0	0	0	0	1	0	0	0	Minor CTP synthase isozyme (see also URA7), catalyzes the ATP-dependent transfer of the amide nitrogen from glutamine to UTP, forming CTP, the final step in de novo biosynthesis of pyrimidines; involved in phospholipid biosynthesis
1	YJR074W	MOG1	S000003835	0	0	0	0	0	0	1	0	0	0	Conserved nuclear protein that interacts with GTP-Gsp1p, which is a Ran homolog of the Ras GTPase family, and stimulates nucleotide release, involved in nuclear protein import, nucleotide release is inhibited by Yrb1p
1	YJR073C	OPI3	S000003834	0	0	0	0	0	0	1	0	0	0	Phospholipid methyltransferase (methylene-fatty-acyl-phospholipid synthase), catalyzes the last two steps in phosphatidylcholine biosynthesis
1	YJR017C	ESS1	S000003778	0	0	0	0	0	0	1	0	0	0	Peptidylprolyl-cis/trans-isomerase (PPIase) specific for phosphorylated serine and threonine residues N-terminal to proline; regulates phosphorylation of the RNA polymerase II large subunit (Rpo21p) C-terminal domain
1	YJL217W	REE1	S000003753	0	0	0	0	0	0	1	0	0	0	Cytoplasmic protein involved in the regulation of enolase (ENO1); mRNA expression is induced by calcium shortage, copper deficiency (via Mac1p) and the presence of galactose (via Gal4p); mRNA expression is also regulated by the cell cycle
1	YJL194W	CDC6	S000003730	0	0	0	0	0	0	1	0	0	0	Essential ATP-binding protein required for DNA replication, component of the pre-replicative complex (pre-RC) which requires ORC to associate with chromatin and is in turn required for Mcm2-7p DNA association; homologous to S. pombe Cdc18p
1	YJL172W	CPS1	S000003708	0	0	0	0	0	0	1	0	0	0	Vacuolar carboxypeptidase yscS; expression is induced under low-nitrogen conditions
1	YJL152W	NA	S000003688	0	0	0	0	0	0	1	0	0	0	Dubious ORF unlikely to encode a functional protein, based on available experimental and comparative sequence data
1	YJL151C	SNA3	S000003687	0	0	0	0	0	0	1	0	0	0	Integral membrane protein localized to vacuolar intralumenal vesicles, computational analysis of large-scale protein-protein interaction data suggests a possible role in either cell wall synthesis or protein-vacuolar targeting
1	YJL146W	IDS2	S000003682	0	0	0	0	0	0	1	0	0	0	Protein involved in modulation of Ime2p activity during meiosis, appears to act indirectly to promote Ime2p-mediated late meiotic functions; found in growing cells and degraded during sporulation
1	YJL094C	KHA1	S000003630	0	0	0	0	0	0	1	0	0	0	Putative K+/H+ antiporter with a probable role in intracellular cation homeostasis, localized to Golgi vesicles and detected in highly purified mitochondria in high-throughput studies
1	YJL055W	NA	S000003591	0	0	0	0	0	0	1	0	0	0	Putative protein of unknown function, proposed to be involved in the metabolism of purine and pyrimidine base analogues; deletion mutants are sensitive to HAP and AHA; overexpression confers resistance to 5-FOA and 5-FU
1	YIL169C	NA	S000001431	0	0	0	0	0	0	1	0	0	0	Putative protein of unknown function; serine/threonine rich and highly similar to YOL155C, a putative glucan alpha-1,4-glucosidase; transcript is induced in both high and low pH environments; YIL169C is a non-essential gene
1	YIL164C	NIT1	S000001426	0	0	0	0	0	0	1	0	0	0	Nitrilase, member of the nitrilase branch of the nitrilase superfamily; in closely related species and other S. cerevisiae strain backgrounds YIL164C and adjacent ORF, YIL165C, likely constitute a single ORF encoding a nitrilase gene
1	YIL117C	PRM5	S000001379	0	0	0	0	0	0	1	0	0	0	Pheromone-regulated protein, predicted to have 1 transmembrane segment; induced during cell integrity signaling
1	YIL094C	LYS12	S000001356	0	0	0	0	0	0	1	0	0	0	Homo-isocitrate dehydrogenase, an NAD-linked mitochondrial enzyme required for the fourth step in the biosynthesis of lysine, in which homo-isocitrate is oxidatively decarboxylated to alpha-ketoadipate
1	YHR175W	CTR2	S000001218	0	0	0	0	0	0	1	0	0	0	Putative low-affinity copper transporter of the vacuolar membrane; mutation confers resistance to toxic copper concentrations, while overexpression confers resistance to copper starvation
1	YHR171W	ATG7	S000001214	0	0	0	0	0	0	1	0	0	0	Autophagy-related protein and dual specificity member of the E1 family of ubiquitin-activating enzymes; mediates the conjugation of Atg12p with Atg5p and Atg8p with phosphatidylethanolamine, required steps in autophagosome formation
1	YHR137W	ARO9	S000001179	0	0	0	0	0	0	1	0	0	0	Aromatic aminotransferase II, catalyzes the first step of tryptophan, phenylalanine, and tyrosine catabolism
1	YHR122W	NA	S000001164	0	0	0	0	0	0	1	0	0	0	Protein of unknown function required for establishment of sister chromatid cohesion; synthetically lethal with RFC5, an RF-C subunit that links replication to cohesion establishment; YHR122W is an essential gene
1	YHR097C	NA	S000001139	0	0	0	0	0	0	1	0	0	0	Putative protein of unknown function; green fluorescent protein (GFP)-fusion protein localizes to the cytoplasm and the nucleus
1	YHR079C-A	SAE3	S000001957	0	0	0	0	0	0	1	0	0	0	Meiosis specific protein involved in DMC1-dependent meiotic recombination, forms heterodimer with Mei5p; proposed to be an assembly factor for Dmc1p
1	YHR028C	DAP2	S000001070	0	0	0	0	0	0	1	0	0	0	Dipeptidyl aminopeptidase, synthesized as a glycosylated precursor; localizes to the vacuolar membrane; similar to Ste13p
1	YHR024C	MAS2	S000001066	0	0	0	0	0	0	1	0	0	0	Larger subunit of the mitochondrial processing protease (MPP), essential processing enzyme that cleaves the N-terminal targeting sequences from mitochondrially imported proteins
1	YHR016C	YSC84	S000001058	0	0	0	0	0	0	1	0	0	0	Actin-binding protein involved in bundling of actin filaments and endocytosis of actin cortical patches; activity stimulated by Las17p; contains SH3 domain similar to Rvs167p
1	YGR270W	YTA7	S000003502	0	0	0	0	0	0	1	0	0	0	Protein that localizes to chromatin and has a role in regulation of histone gene expression; has a bromodomain-like region that interacts with the N-terminal tail of histone H3, and an ATPase domain; potentially phosphorylated by Cdc28p
1	YGR268C	HUA1	S000003500	0	0	0	0	0	0	1	0	0	0	Cytoplasmic protein containing a zinc finger domain with sequence similarity to that of Type I J-proteins; computational analysis of large-scale protein-protein interaction data suggests a possible role in actin patch assembly
1	YGR267C	FOL2	S000003499	0	0	0	0	0	0	1	0	0	0	GTP-cyclohydrolase I, catalyzes the first step in the folic acid biosynthetic pathway
1	YGR213C	RTA1	S000003445	0	0	0	0	0	0	1	0	0	0	Protein involved in 7-aminocholesterol resistance; has seven potential membrane-spanning regions; expression is induced under both low-heme and low-oxygen conditions; member of the fungal lipid-translocating exporter (LTE) family of protein
1	YGR197C	SNG1	S000003429	0	0	0	0	0	0	1	0	0	0	Protein involved in resistance to nitrosoguanidine (MNNG) and 6-azauracil (6-AU); expression is regulated by transcription factors involved in multidrug resistance
1	YGR180C	RNR4	S000003412	0	0	0	0	0	0	1	0	0	0	Ribonucleotide-diphosphate reductase (RNR), small subunit; the RNR complex catalyzes the rate-limiting step in dNTP synthesis and is regulated by DNA replication and DNA damage checkpoint pathways via localization of the small subunits
1	YGR161C	RTS3	S000003393	0	0	0	0	0	0	1	0	0	0	Putative component of the protein phosphatase type 2A complex
1	YGR121C	MEP1	S000003353	0	0	0	0	0	0	1	0	0	0	Ammonium permease; belongs to a ubiquitous family of cytoplasmic membrane proteins that transport only ammonium (NH4+); expression is under the nitrogen catabolite repression regulation
1	YGR065C	VHT1	S000003297	0	0	0	0	0	0	1	0	0	0	High-affinity plasma membrane H+-biotin (vitamin H) symporter; mutation results in fatty acid auxotrophy; 12 transmembrane domain containing major facilitator subfamily member; mRNA levels negatively regulated by iron deprivation and biotin
1	YGL215W	CLG1	S000003183	0	0	0	0	0	0	1	0	0	0	Cyclin-like protein that interacts with Pho85p; has sequence similarity to G1 cyclins PCL1 and PCL2
1	YGL202W	ARO8	S000003170	0	0	0	0	0	0	1	0	0	0	Aromatic aminotransferase I, expression is regulated by general control of amino acid biosynthesis
1	YGL186C	TPN1	S000003154	0	0	0	0	0	0	1	0	0	0	Plasma membrane pyridoxine (vitamin B6) transporter; member of the purine-cytosine permease subfamily within the major facilitator superfamily; proton symporter with similarity to Fcy21p, Fcy2p, and Fcy22p
1	YGL181W	GTS1	S000003149	0	0	0	0	0	0	1	0	0	0	Arf3p GTPase Activating Protein (GAP) that localizes to endocytic patches; gts1 mutations affect budding, cell size, heat tolerance, sporulation, life span, ultradian rhythms; localizes to nucleus and induces flocculation when overexpressed
1	YGL117W	NA	S000003085	0	0	0	0	0	0	1	0	0	0	Putative protein of unknown function
1	YGL062W	PYC1	S000003030	0	0	0	0	0	0	1	0	0	0	Pyruvate carboxylase isoform, cytoplasmic enzyme that converts pyruvate to oxaloacetate; highly similar to isoform Pyc2p but differentially regulated; mutations in the human homolog are associated with lactic acidosis
1	YGL006W	PMC1	S000002974	0	0	0	0	0	0	1	0	0	0	Vacuolar Ca2+ ATPase involved in depleting cytosol of Ca2+ ions; prevents growth inhibition by activation of calcineurin in the presence of elevated concentrations of calcium; similar to mammalian PMCA1a
1	YFR056C	NA	S000001951	0	0	0	0	0	0	1	0	0	0	Dubious open reading frame unlikely to encode a protein based on available experimental and comparative sequence data; partially overlaps the uncharacterized gene YFR055W
1	YFR055W	IRC7	S000001952	0	0	0	0	0	0	1	0	0	0	Putative cystathionine beta-lyase; involved in copper ion homeostasis and sulfur metabolism; null mutant displays increased levels of spontaneous Rad52p foci; expression induced by nitrogen limitation in a GLN3, GAT1-dependent manner
1	YFR030W	MET10	S000001926	0	0	0	0	0	0	1	0	0	0	Subunit alpha of assimilatory sulfite reductase, which converts sulfite into sulfide
1	YFR003C	YPI1	S000001899	0	0	0	0	0	0	1	0	0	0	Inhibitor of the type I protein phosphatase Glc7p, which is involved in regulation of a variety of metabolic processes; overproduction causes decreased cellular content of glycogen
1	YFL044C	OTU1	S000001850	0	0	0	0	0	0	1	0	0	0	Deubiquitylation enzyme that binds to the chaperone-ATPase Cdc48p; may contribute to regulation of protein degradation by deubiquitylating substrates that have been ubiquitylated by Ufd2p; member of the Ovarian Tumor (OTU) family
1	YFL032W	NA	S000001862	0	0	0	0	0	0	1	0	0	0	Dubious open reading frame unlikely to encode a protein, based on available experimental and comparative sequence data; partially overlaps the verified gene HAC1/YFL031W; YFL032W is not an essential gene
1	YFL031W	HAC1	S000001863	0	0	0	0	0	0	1	0	0	0	Basic leucine zipper (bZIP) transcription factor (ATF/CREB1 homolog) that regulates the unfolded protein response, via UPRE binding, and membrane biogenesis; ER stress-induced splicing pathway facilitates efficient Hac1p synthesis
1	YFL028C	CAF16	S000001866	0	0	0	0	0	0	1	0	0	0	Part of evolutionarily-conserved CCR4-NOT regulatory complex; contains single ABC-type ATPase domain but no transmembrane domain; interacts with several subunits of Mediator
1	YER184C	NA	S000000986	0	0	0	0	0	0	1	0	0	0	Putative zinc cluster protein; deletion confers sensitivity to Calcufluor white, and prevents growth on glycerol or lactate as sole carbon source
1	YER159C	BUR6	S000000961	0	0	0	0	0	0	1	0	0	0	Subunit of a heterodimeric NC2 transcription regulator complex with Ncb2p; complex binds to TBP and can repress transcription by preventing preinitiation complex assembly or stimulate activated transcription; homologous to human NC2alpha
1	YER134C	NA	S000000936	0	0	0	0	0	0	1	0	0	0	Putative protein of unknown function; non-essential gene
1	YER090W	TRP2	S000000892	0	0	0	0	0	0	1	0	0	0	Anthranilate synthase, catalyzes the initial step of tryptophan biosynthesis, forms multifunctional hetero-oligomeric anthranilate synthase:indole-3-glycerol phosphate synthase enzyme complex with Trp3p
1	YER073W	ALD5	S000000875	0	0	0	0	0	0	1	0	0	0	Mitochondrial aldehyde dehydrogenase, involved in regulation or biosynthesis of electron transport chain components and acetate formation; activated by K+; utilizes NADP+ as the preferred coenzyme; constitutively expressed
1	YER069W	ARG5,6	S000000871	0	0	0	0	0	0	1	0	0	0	Protein that is processed in the mitochondrion to yield acetylglutamate kinase and N-acetyl-gamma-glutamyl-phosphate reductase, which catalyze the 2nd and 3rd steps in arginine biosynthesis; enzymes form a complex with Arg2p
1	YER057C	HMF1	S000000859	0	0	0	0	0	0	1	0	0	0	Member of the p14.5 protein family with similarity to Mmf1p, functionally complements Mmf1p function when targeted to mitochondria; heat shock inducible; high-dosage growth inhibitor; forms a homotrimer in vitro
1	YER026C	CHO1	S000000828	0	0	0	0	0	0	1	0	0	0	Phosphatidylserine synthase, functions in phospholipid biosynthesis; catalyzes the reaction CDP-diaclyglycerol + L-serine = CMP + L-1-phosphatidylserine, transcriptionally repressed by myo-inositol and choline
1	YER023W	PRO3	S000000825	0	0	0	0	0	0	1	0	0	0	Delta 1-pyrroline-5-carboxylate reductase, catalyzes the last step in proline biosynthesis
1	YEL074W	NA	S000000800	0	0	0	0	0	0	1	0	0	0	Dubious open reading frame unlikely to encode a protein, based on available experimental and comparative sequence data; large scale expression analysis showed an increase in mRNA accumulation in strains mutant for exosome components.
1	YEL040W	UTR2	S000000766	0	0	0	0	0	0	1	0	0	0	Chitin transglycosylase that functions in the transfer of chitin to beta(1-6) and beta(1-3) glucans in the cell wall; similar to and functionally redundant with Crh1; glycosylphosphatidylinositol (GPI)-anchored protein localized to bud neck
1	YEL009C	GCN4	S000000735	0	0	0	0	0	0	1	0	0	0	Basic leucine zipper (bZIP) transcriptional activator of amino acid biosynthetic genes in response to amino acid starvation; expression is tightly regulated at both the transcriptional and translational levels
1	YDR497C	ITR1	S000002905	0	0	0	0	0	0	1	0	0	0	Myo-inositol transporter with strong similarity to the minor myo-inositol transporter Itr2p, member of the sugar transporter superfamily; expression is repressed by inositol and choline via Opi1p and derepressed via Ino2p and Ino4p
1	YDR487C	RIB3	S000002895	0	0	0	0	0	0	1	0	0	0	3,4-dihydroxy-2-butanone-4-phosphate synthase (DHBP synthase), required for riboflavin biosynthesis from ribulose-5-phosphate, also has an unrelated function in mitochondrial respiration
1	YDR380W	ARO10	S000002788	0	0	0	0	0	0	1	0	0	0	Phenylpyruvate decarboxylase, catalyzes decarboxylation of phenylpyruvate to phenylacetaldehyde, which is the first specific step in the Ehrlich pathway
1	YDR373W	FRQ1	S000002781	0	0	0	0	0	0	1	0	0	0	N-myristoylated calcium-binding protein that may have a role in intracellular signaling through its regulation of the phosphatidylinositol 4-kinase Pik1p; member of the recoverin/frequenin branch of the EF-hand superfamily
1	YDR354W	TRP4	S000002762	0	0	0	0	0	0	1	0	0	0	Anthranilate phosphoribosyl transferase of the tryptophan biosynthetic pathway, catalyzes the phosphoribosylation of anthranilate, subject to the general control system of amino acid biosynthesis
1	YDR271C	NA	S000002679	0	0	0	0	0	0	1	0	0	0	Dubious open reading frame unlikely to encode a protein, based on available experimental and comparative sequence data; partially overlaps the verified ORF CCC2/YDR270W
1	YDR270W	CCC2	S000002678	0	0	0	0	0	0	1	0	0	0	Cu(+2)-transporting P-type ATPase, required for export of copper from the cytosol into an extracytosolic compartment; has similarity to human proteins involved in Menkes and Wilsons diseases
1	YDR264C	AKR1	S000002672	0	0	0	0	0	0	1	0	0	0	Palmitoyl transferase involved in protein palmitoylation; acts as a negative regulator of pheromone response pathway; required for endocytosis of pheromone receptors; involved in cell shape control; contains ankyrin repeats
1	YDR210W	NA	S000002618	0	0	0	0	0	0	1	0	0	0	Predicted tail-anchored plasma membrane protein containing a conserved CYSTM module; related proteins in other organisms may be involved in response to stress; green fluorescent protein (GFP)-fusion protein localizes to the cell periphery
1	YDR209C	NA	S000002617	0	0	0	0	0	0	1	0	0	0	Dubious open reading frame unlikely to encode a protein, based on available experimental and comparative sequence data; partially overlaps uncharacterized gene YDR210W.
1	YDR129C	SAC6	S000002536	0	0	0	0	0	0	1	0	0	0	Fimbrin, actin-bundling protein; cooperates with Scp1p (calponin/transgelin) in the organization and maintenance of the actin cytoskeleton
1	YDR052C	DBF4	S000002459	0	0	0	0	0	0	1	0	0	0	Regulatory subunit of Cdc7p-Dbf4p kinase complex, required for Cdc7p kinase activity and initiation of DNA replication; phosphorylates the Mcm2-7 family of proteins; cell cycle regulated
1	YDR040C	ENA1	S000002447	0	0	0	0	0	0	1	0	0	0	P-type ATPase sodium pump, involved in Na+ and Li+ efflux to allow salt tolerance
1	YDR039C	ENA2	S000002446	0	0	0	0	0	0	1	0	0	0	P-type ATPase sodium pump, involved in Na+ efflux to allow salt tolerance; likely not involved in Li+ efflux
1	YDR038C	ENA5	S000002445	0	0	0	0	0	0	1	0	0	0	Protein with similarity to P-type ATPase sodium pumps, member of the Na+ efflux ATPase family
1	YDR037W	KRS1	S000002444	0	0	0	0	0	0	1	0	0	0	Lysyl-tRNA synthetase
1	YDL234C	GYP7	S000002393	0	0	0	0	0	0	1	0	0	0	GTPase-activating protein for yeast Rab family members including: Ypt7p (most effective), Ypt1p, Ypt31p, and Ypt32p (in vitro); involved in vesicle mediated protein trafficking
1	YDL215C	GDH2	S000002374	0	0	0	0	0	0	1	0	0	0	NAD(+)-dependent glutamate dehydrogenase, degrades glutamate to ammonia and alpha-ketoglutarate; expression sensitive to nitrogen catabolite repression and intracellular ammonia levels
1	YDL214C	PRR2	S000002373	0	0	0	0	0	0	1	0	0	0	Serine/threonine protein kinase that inhibits pheromone induced signalling downstream of MAPK, possibly at the level of the Ste12p transcription factor; mutant has increased aneuploidy tolerance
1	YDL131W	LYS21	S000002289	0	0	0	0	0	0	1	0	0	0	Homocitrate synthase isozyme, catalyzes the condensation of acetyl-CoA and alpha-ketoglutarate to form homocitrate, which is the first step in the lysine biosynthesis pathway; highly similar to the other isozyme, Lys20p
1	YDL066W	IDP1	S000002224	0	0	0	0	0	0	1	0	0	0	Mitochondrial NADP-specific isocitrate dehydrogenase, catalyzes the oxidation of isocitrate to alpha-ketoglutarate; not required for mitochondrial respiration and may function to divert alpha-ketoglutarate to biosynthetic processes
1	YCL035C	GRX1	S000000540	0	0	0	0	0	0	1	0	0	0	Hydroperoxide and superoxide-radical responsive heat-stable glutathione-dependent disulfide oxidoreductase with active site cysteine pair; protects cells from oxidative damage
1	YCL017C	NFS1	S000000522	0	0	0	0	0	0	1	0	0	0	Cysteine desulfurase involved in iron-sulfur cluster (Fe/S) biogenesis and in thio-modification of mitochondrial and cytoplasmic tRNAs; essential protein located predominantly in mitochondria
1	YBR287W	NA	S000000491	0	0	0	0	0	0	1	0	0	0	Protein of unknown function; green fluorescent protein (GFP)-fusion protein localizes to the ER; YBR287W is not an essential gene
1	YBR248C	HIS7	S000000452	0	0	0	0	0	0	1	0	0	0	Imidazole glycerol phosphate synthase (glutamine amidotransferase:cyclase), catalyzes the fifth and sixth steps of histidine biosynthesis and also produces 5-aminoimidazole-4-carboxamide ribotide (AICAR), a purine precursor
1	YBR234C	ARC40	S000000438	0	0	0	0	0	0	1	0	0	0	Subunit of the ARP2/3 complex, which is required for the motility and integrity of cortical actin patches
1	YBR162C	TOS1	S000000366	0	0	0	0	0	0	1	0	0	0	Covalently-bound cell wall protein of unknown function; identified as a cell cycle regulated SBF target gene; deletion mutants are highly resistant to treatment with beta-1,3-glucanase; has sequence similarity to YJL171C
1	YBR011C	IPP1	S000000215	0	0	0	0	0	0	1	0	0	0	Cytoplasmic inorganic pyrophosphatase (PPase), homodimer that catalyzes the rapid exchange of oxygens from Pi with water, highly expressed and essential for viability, active-site residues show identity to those from E. coli PPase
1	YBR005W	RCR1	S000000209	0	0	0	0	0	0	1	0	0	0	Protein of the ER membrane involved in cell wall chitin deposition; may function in the endosomal-vacuolar trafficking pathway, helping determine whether plasma membrane proteins are degraded or routed to the plasma membrane
1	YBR004C	GPI18	S000000208	0	0	0	0	0	0	1	0	0	0	Functional ortholog of human PIG-V, which is a mannosyltransferase that transfers the second mannose in glycosylphosphatidylinositol biosynthesis; the authentic, non-tagged protein was localized to mitochondria
1	YBL102W	SFT2	S000000198	0	0	0	0	0	0	1	0	0	0	Non-essential tetra-spanning membrane protein found mostly in the late Golgi, can suppress some sed5 alleles; may be part of the transport machinery, but precise function is unknown; similar to mammalian syntaxin 5
1	YAR028W	NA	S000000076	0	0	0	0	0	0	1	0	0	0	Putative integral membrane protein, member of DUP240 gene family; GFP-fusion protein is induced in response to the DNA-damaging agent MMS
1	YAR027W	UIP3	S000000075	0	0	0	0	0	0	1	0	0	0	Putative integral membrane protein of unknown function; interacts with Ulp1p at the nuclear periphery; member of DUP240 gene family
1	YOR108W	LEU9	S000005634	0	0	0	0	0	1	0	0	0	0	Alpha-isopropylmalate synthase II (2-isopropylmalate synthase), catalyzes the first step in the leucine biosynthesis pathway; the minor isozyme, responsible for the residual alpha-IPMS activity detected in a leu4 null mutant
1	YMR090W	NA	S000004696	0	0	0	0	0	1	0	0	0	0	Putative protein of unknown function with similarity to DTDP-glucose 4,6-dehydratases; GFP-fusion protein localizes to the cytoplasm; up-regulated in response to the fungicide mancozeb; not essential for viability
1	YML116W	ATR1	S000004584	0	0	0	0	0	1	0	0	0	0	Multidrug efflux pump of the major facilitator superfamily, required for resistance to aminotriazole and 4-nitroquinoline-N-oxide
1	YLR355C	ILV5	S000004347	0	0	0	0	0	1	0	0	0	0	Acetohydroxyacid reductoisomerase, mitochondrial protein involved in branched-chain amino acid biosynthesis, also required for maintenance of wild-type mitochondrial DNA and found in mitochondrial nucleoids
1	YLR349W	NA	S000004341	0	0	0	0	0	1	0	0	0	0	Dubious open reading frame unlikely to encode a protein, based on available experimental and comparative sequence data; overlaps the verified ORF DIC1/YLR348C
1	YLR348C	DIC1	S000004340	0	0	0	0	0	1	0	0	0	0	Mitochondrial dicarboxylate carrier, integral membrane protein, catalyzes a dicarboxylate-phosphate exchange across the inner mitochondrial membrane, transports cytoplasmic dicarboxylates into the mitochondrial matrix
1	YKR066C	CCP1	S000001774	0	0	0	0	0	1	0	0	0	0	Mitochondrial cytochrome-c peroxidase; degrades reactive oxygen species in mitochondria, involved in the response to oxidative stress
1	YKL120W	OAC1	S000001603	0	0	0	0	0	1	0	0	0	0	Mitochondrial inner membrane transporter, transports oxaloacetate, sulfate, thiosulfate, and isopropylmalate; member of the mitochondrial carrier family
1	YJR016C	ILV3	S000003777	0	0	0	0	0	1	0	0	0	0	Dihydroxyacid dehydratase, catalyzes third step in the common pathway leading to biosynthesis of branched-chain amino acids
1	YHR208W	BAT1	S000001251	0	0	0	0	0	1	0	0	0	0	Mitochondrial branched-chain amino acid aminotransferase, homolog of murine ECA39; highly expressed during logarithmic phase and repressed during stationary phase
1	YHR200W	RPN10	S000001243	0	0	0	0	0	1	0	0	0	0	Non-ATPase base subunit of the 19S regulatory particle (RP) of the 26S proteasome; N-terminus plays a role in maintaining the structural integrity of the RP; binds selectively to polyubiquitin chains; homolog of the mammalian S5a protein
1	YHR090C	YNG2	S000001132	0	0	0	0	0	1	0	0	0	0	Subunit of the NuA4 histone acetyltransferase complex that acetylates histone H4 and H2A; has similarity to the human tumor suppressor ING1 and its isoforms ING4 and ING5
1	YHR008C	SOD2	S000001050	0	0	0	0	0	1	0	0	0	0	Mitochondrial manganese superoxide dismutase, protects cells against oxygen toxicity; phosphorylated
1	YGL009C	LEU1	S000002977	0	0	0	0	0	1	0	0	0	0	Isopropylmalate isomerase, catalyzes the second step in the leucine biosynthesis pathway
1	YER143W	DDI1	S000000945	0	0	0	0	0	1	0	0	0	0	DNA damage-inducible v-SNARE binding protein, contains a ubiquitin-associated (UBA) domain, may act as a negative regulator of constitutive exocytosis, may play a role in S-phase checkpoint control
1	YDR453C	TSA2	S000002861	0	0	0	0	0	1	0	0	0	0	Stress inducible cytoplasmic thioredoxin peroxidase; cooperates with Tsa1p in the removal of reactive oxygen, nitrogen and sulfur species using thioredoxin as hydrogen donor; deletion enhances the mutator phenotype of tsa1 mutants
1	YDR421W	ARO80	S000002829	0	0	0	0	0	1	0	0	0	0	Zinc finger transcriptional activator of the Zn2Cys6 family; activates transcription of aromatic amino acid catabolic genes in the presence of aromatic amino acids
1	YDR061W	NA	S000002468	0	0	0	0	0	1	0	0	0	0	Protein with similarity to ATP-binding cassette (ABC) transporter family members; lacks predicted membrane-spanning regions; transcriptionally activated by Yrm1p along with genes involved in multidrug resistance
1	YCL074W	NA	S000000579	0	0	0	0	0	1	0	0	0	0	Pseudogene: encodes fragment of Ty Pol protein
1	YBR267W	REI1	S000000471	0	0	0	0	0	1	0	0	0	0	Cytoplasmic pre-60S factor; required for the correct recycling of shuttling factors Alb1, Arx1 and Tif6 at the end of the ribosomal large subunit biogenesis; involved in bud growth in the mitotic signaling network
1	YBR209W	NA	S000000413	0	0	0	0	0	1	0	0	0	0	Dubious open reading frame unlikely to encode a protein, based on available experimental and comparative sequence data; YBR209W is not an essential gene
1	YBR141C	NA	S000000345	0	0	0	0	0	1	0	0	0	0	Putative S-adenosylmethionine-dependent methyltransferase; green fluorescent protein (GFP)-fusion protein localizes to the nucleolus; YBR141C is not an essential gene
1	YBR139W	NA	S000000343	0	0	0	0	0	1	0	0	0	0	Putative serine type carboxypeptidase with a role in phytochelatin synthesis; green fluorescent protein (GFP)-fusion protein localizes to the vacuole; expression induced by nitrogen limitation in a GLN3, GAT1-independent manner
1	YBR138C	NA	S000000342	0	0	0	0	0	1	0	0	0	0	Cytoplasmic protein of unknown function, potentially phosphorylated by Cdc28p; YBR138C is not an essential gene
1	YBR085W	AAC3	S000000289	0	0	0	0	0	1	0	0	0	0	Mitochondrial inner membrane ADP/ATP translocator, exchanges cytosolic ADP for mitochondrially synthesized ATP; expressed under anaerobic conditions; similar to Pet9p and Aac1p; has roles in maintenance of viability and in respiration
1	YBR068C	BAP2	S000000272	0	0	0	0	0	1	0	0	0	0	High-affinity leucine permease, functions as a branched-chain amino acid permease involved in the uptake of leucine, isoleucine and valine; contains 12 predicted transmembrane domains
1	YBR045C	GIP1	S000000249	0	0	0	0	0	1	0	0	0	0	Meiosis-specific regulatory subunit of the Glc7p protein phosphatase, regulates spore wall formation and septin organization, required for expression of some late meiotic genes and for normal localization of Glc7p
1	YBR040W	FIG1	S000000244	0	0	0	0	0	1	0	0	0	0	Integral membrane protein required for efficient mating; may participate in or regulate the low affinity Ca2+ influx system, which affects intracellular signaling and cell-cell fusion during mating
1	YBR026C	ETR1	S000000230	0	0	0	0	0	1	0	0	0	0	2-enoyl thioester reductase, member of the medium chain dehydrogenase/reductase family; localized to in mitochondria, where it has a probable role in fatty acid synthesis
1	YBR024W	SCO2	S000000228	0	0	0	0	0	1	0	0	0	0	Protein anchored to the mitochondrial inner membrane, similar to Sco1p and may have a redundant function with Sco1p in delivery of copper to cytochrome c oxidase; interacts with Cox2p
1	YBR014C	GRX7	S000000218	0	0	0	0	0	1	0	0	0	0	Cis-golgi localized monothiol glutaredoxin; more similar in activity to dithiol than other monothiol glutaredoxins; involved in the oxidative stress response; does not bind metal ions; functional overlap with GRX6
1	YBL071C	NA	S000000167	0	0	0	0	0	1	0	0	0	0	Dubious open reading frame, predicted protein contains a peroxisomal targeting signal
1	YBL049W	MOH1	S000000145	0	0	0	0	0	1	0	0	0	0	Protein of unknown function, has homology to kinase Snf7p; not required for growth on nonfermentable carbon sources; essential for survival in stationary phase
1	YBL013W	FMT1	S000000109	0	0	0	0	0	1	0	0	0	0	Methionyl-tRNA formyltransferase, catalyzes the formylation of initiator Met-tRNA in mitochondria; potential Cdc28p substrate
1	YBL011W	SCT1	S000000107	0	0	0	0	0	1	0	0	0	0	Glycerol 3-phosphate/dihydroxyacetone phosphate dual substrate-specific sn-1 acyltransferase of the glycerolipid biosynthesis pathway, prefers 16-carbon fatty acids, similar to Gpt2p, gene is constitutively transcribed
1	YAL063C	FLO9	S000000059	0	0	0	0	0	1	0	0	0	0	Lectin-like protein with similarity to Flo1p, thought to be expressed and involved in flocculation
1	YAL042C-A	NA	S000002138	0	0	0	0	0	1	0	0	0	0	Dubious open reading frame unlikely to encode a protein, based on available experimental and comparative sequence data; partially overlaps verified ORF ERV46/YAL042W; YAL042C-A is a non-essential gene
1	YNR025C	NA	S000005308	0	0	0	0	1	0	0	0	0	0	Dubious open reading frame unlikely to encode a functional protein, based on available experimental and comparative sequence data; deletion reduces expression of PIS1 gene encoding phosphatidylinositol synthase
1	YNL054W	VAC7	S000004999	0	0	0	0	1	0	0	0	0	0	Integral vacuolar membrane protein involved in vacuole inheritance and morphology; activates Fab1p kinase activity under basal conditions and also after hyperosmotic shock
1	YMR074C	NA	S000004678	0	0	0	0	1	0	0	0	0	0	Protein with homology to human PDCD5, which is involved in programmed cell death; N-terminal region forms a conserved triple-helix bundle structure; overexpression promotes H2O2-induced apoptosis; YMR074C is not an essential gene
1	YMR018W	NA	S000004620	0	0	0	0	1	0	0	0	0	0	Putative protein of unknown function with similarity to human PEX5Rp (peroxin protein 5 related protein); transcription increases during colony development similar to genes involved in peroxisome biogenesis; YMR018W is not an essential gene
1	YLR434C	NA	S000004426	0	0	0	0	1	0	0	0	0	0	Dubious open reading frame unlikely to encode a protein, based on available experimental and comparative sequence data; partially overlaps the verified ORF TSR2/YLR435W
1	YLR219W	MSC3	S000004209	0	0	0	0	1	0	0	0	0	0	Protein of unknown function, green fluorescent protein (GFP)-fusion protein localizes to the cell periphery; msc3 mutants are defective in directing meiotic recombination events to homologous chromatids; potential Cdc28p substrate
1	YLR115W	CFT2	S000004105	0	0	0	0	1	0	0	0	0	0	Subunit of the mRNA cleavage and polyadenlylation factor (CPF); required for pre-mRNA cleavage, polyadenylation and poly(A) site recognition, 43% similarity with the mammalian CPSF-100 protein.
1	YLR051C	FCF2	S000004041	0	0	0	0	1	0	0	0	0	0	Essential nucleolar protein involved in the early steps of 35S rRNA processing; interacts with Faf1p; member of a transcriptionally co-regulated set of genes called the RRB regulon
1	YKR096W	NA	S000001804	0	0	0	0	1	0	0	0	0	0	Protein of unknown function that may interact with ribosomes, based on co-purification experiments; green fluorescent protein (GFP)-fusion protein localizes to the nucleus and cytoplasm; predicted to contain a PINc domain
1	YKL193C	SDS22	S000001676	0	0	0	0	1	0	0	0	0	0	Conserved nuclear regulatory subunit of Glc7p type 1 protein serine-threonine phosphatase (PP1), functions positively with Glc7p to promote dephosphorylation of nuclear substrates required for chromosome transmission during mitosis
1	YJR153W	PGU1	S000003914	0	0	0	0	1	0	0	0	0	0	Endo-polygalacturonase, pectolytic enzyme that hydrolyzes the alpha-1,4-glycosidic bonds in the rhamnogalacturonan chains in pectins
1	YJR135C	MCM22	S000003896	0	0	0	0	1	0	0	0	0	0	Protein involved in minichromosome maintenance; component of the kinetochore; binds to centromeric DNA in a Ctf19p-dependent manner
1	YJL117W	PHO86	S000003653	0	0	0	0	1	0	0	0	0	0	Endoplasmic reticulum (ER) resident protein required for ER exit of the high-affinity phosphate transporter Pho84p, specifically required for packaging of Pho84p into COPII vesicles
1	YJL010C	NOP9	S000003547	0	0	0	0	1	0	0	0	0	0	Essential subunit of U3-containing 90S preribosome involved in production of 18S rRNA and assembly of small ribosomal subunit; also part of pre-40S ribosome and required for its export into cytoplasm; binds RNA and contains pumilio domain
1	YIL037C	PRM2	S000001299	0	0	0	0	1	0	0	0	0	0	Pheromone-regulated protein, predicted to have 4 transmembrane segments and a coiled coil domain; regulated by Ste12p; required for efficient nuclear fusion
1	YHR052W	CIC1	S000001094	0	0	0	0	1	0	0	0	0	0	Essential protein that interacts with proteasome components and has a potential role in proteasome substrate specificity; also copurifies with 66S pre-ribosomal particles
1	YFR052W	RPN12	S000001948	0	0	0	0	1	0	0	0	0	0	Subunit of the 19S regulatory particle of the 26S proteasome lid; synthetically lethal with RPT1, which is an ATPase component of the 19S regulatory particle; physically interacts with Nob1p and Rpn3p
1	YDL044C	MTF2	S000002202	0	0	0	0	1	0	0	0	0	0	Mitochondrial matrix protein that interacts with an N-terminal region of mitochondrial RNA polymerase (Rpo41p) and couples RNA processing and translation to transcription
1	YPL274W	SAM3	S000006195	0	0	0	1	0	0	0	0	0	0	High-affinity S-adenosylmethionine permease, required for utilization of S-adenosylmethionine as a sulfur source; has similarity to S-methylmethionine permease Mmp1p
1	YOR020C	HSP10	S000005546	0	0	0	1	0	0	0	0	0	0	Mitochondrial matrix co-chaperonin that inhibits the ATPase activity of Hsp60p, a mitochondrial chaperonin; involved in protein folding and sorting in the mitochondria; 10 kD heat shock protein with similarity to E. coli groES
1	YNL277W	MET2	S000005221	0	0	0	1	0	0	0	0	0	0	L-homoserine-O-acetyltransferase, catalyzes the conversion of homoserine to O-acetyl homoserine which is the first step of the methionine biosynthetic pathway
1	YNL276C	NA	S000005220	0	0	0	1	0	0	0	0	0	0	Dubious open reading frame unlikely to encode a protein, based on available experimental and comparative sequence data; overlaps the verified gene MET2/YNL277W
1	YMR075C-A	NA	S000004679	0	0	0	1	0	0	0	0	0	0	Dubious open reading frame unlikely to encode a protein, based on available experimental and comparative sequence data; completely overlaps the verified ORF RCO1/YMR075W
1	YLR431C	ATG23	S000004423	0	0	0	1	0	0	0	0	0	0	Peripheral membrane protein required for the cytoplasm-to-vacuole targeting (Cvt) pathway and efficient macroautophagy; cycles between the phagophore assembly site (PAS) and non-PAS locations; forms a complex with Atg9p and Atg27p
1	YLR367W	RPS22B	S000004359	0	0	0	1	0	0	0	0	0	0	Protein component of the small (40S) ribosomal subunit; nearly identical to Rps22Ap and has similarity to E. coli S8 and rat S15a ribosomal proteins
1	YLR307W	CDA1	S000004298	0	0	0	1	0	0	0	0	0	0	Chitin deacetylase, together with Cda2p involved in the biosynthesis ascospore wall component, chitosan; required for proper rigidity of the ascospore wall
1	YLR180W	SAM1	S000004170	0	0	0	1	0	0	0	0	0	0	S-adenosylmethionine synthetase, catalyzes transfer of the adenosyl group of ATP to the sulfur atom of methionine; one of two differentially regulated isozymes (Sam1p and Sam2p)
1	YLR116W	MSL5	S000004106	0	0	0	1	0	0	0	0	0	0	Component of the commitment complex, which defines the first step in the splicing pathway; essential protein that interacts with Mud2p and Prp40p, forming a bridge between the intron ends; also involved in nuclear retention of pre-mRNA
1	YLR092W	SUL2	S000004082	0	0	0	1	0	0	0	0	0	0	High affinity sulfate permease; sulfate uptake is mediated by specific sulfate transporters Sul1p and Sul2p, which control the concentration of endogenous activated sulfate intermediates
1	YLL061W	MMP1	S000003984	0	0	0	1	0	0	0	0	0	0	High-affinity S-methylmethionine permease, required for utilization of S-methylmethionine as a sulfur source; has similarity to S-adenosylmethionine permease Sam3p
1	YKR069W	MET1	S000001777	0	0	0	1	0	0	0	0	0	0	S-adenosyl-L-methionine uroporphyrinogen III transmethylase, involved in the biosynthesis of siroheme, a prosthetic group used by sulfite reductase; required for sulfate assimilation and methionine biosynthesis
1	YKL202W	NA	S000001685	0	0	0	1	0	0	0	0	0	0	Dubious open reading frame unlikely to encode a functional protein, based on available experimental and comparative sequence data
1	YKL201C	MNN4	S000001684	0	0	0	1	0	0	0	0	0	0	Putative positive regulator of mannosylphosphate transferase (Mnn6p), involved in mannosylphosphorylation of N-linked oligosaccharides; expression increases in late-logarithmic and stationary growth phases
1	YKL038W	RGT1	S000001521	0	0	0	1	0	0	0	0	0	0	Glucose-responsive transcription factor that regulates expression of several glucose transporter (HXT) genes in response to glucose; binds to promoters and acts both as a transcriptional activator and repressor
1	YJR010W	MET3	S000003771	0	0	0	1	0	0	0	0	0	0	ATP sulfurylase, catalyzes the primary step of intracellular sulfate activation, essential for assimilatory reduction of sulfate to sulfide, involved in methionine metabolism
1	YJL212C	OPT1	S000003748	0	0	0	1	0	0	0	0	0	0	Proton-coupled oligopeptide transporter of the plasma membrane; also transports glutathione and phytochelatin; member of the OPT family
1	YJL101C	GSH1	S000003637	0	0	0	1	0	0	0	0	0	0	Gamma glutamylcysteine synthetase catalyzes the first step in glutathione (GSH) biosynthesis; expression induced by oxidants, cadmium, and mercury
1	YIL074C	SER33	S000001336	0	0	0	1	0	0	0	0	0	0	3-phosphoglycerate dehydrogenase, catalyzes the first step in serine and glycine biosynthesis; isozyme of Ser3p
1	YGR204W	ADE3	S000003436	0	0	0	1	0	0	0	0	0	0	Cytoplasmic trifunctional enzyme C1-tetrahydrofolate synthase, involved in single carbon metabolism and required for biosynthesis of purines, thymidylate, methionine, and histidine; null mutation causes auxotrophy for adenine and histidine
1	YGR155W	CYS4	S000003387	0	0	0	1	0	0	0	0	0	0	Cystathionine beta-synthase, catalyzes synthesis of cystathionine from serine and homocysteine, the first committed step in cysteine biosynthesis; responsible for hydrogen sulfide generation; mutations in human ortholog cause homocystinuria
1	YGL184C	STR3	S000003152	0	0	0	1	0	0	0	0	0	0	Peroxisomal cystathionine beta-lyase, converts cystathionine into homocysteine; may be redox regulated by Gto1p
1	YFL024C	EPL1	S000001870	0	0	0	1	0	0	0	0	0	0	Component of NuA4, which is an essential histone H4/H2A acetyltransferase complex; homologous to Drosophila Enhancer of Polycomb
1	YER153C	PET122	S000000955	0	0	0	1	0	0	0	0	0	0	Mitochondrial translational activator specific for the COX3 mRNA, acts together with Pet54p and Pet494p; located in the mitochondrial inner membrane
1	YDR502C	SAM2	S000002910	0	0	0	1	0	0	0	0	0	0	S-adenosylmethionine synthetase, catalyzes transfer of the adenosyl group of ATP to the sulfur atom of methionine; one of two differentially regulated isozymes (Sam1p and Sam2p)
1	YDR123C	INO2	S000002530	0	0	0	1	0	0	0	0	0	0	Component of the heteromeric Ino2p/Ino4p basic helix-loop-helix transcription activator that binds inositol/choline-responsive elements (ICREs), required for derepression of phospholipid biosynthetic genes in response to inositol depletion
1	YDR046C	BAP3	S000002453	0	0	0	1	0	0	0	0	0	0	Amino acid permease involved in the uptake of cysteine, leucine, isoleucine and valine
1	YDL059C	RAD59	S000002217	0	0	0	1	0	0	0	0	0	0	Protein involved in the repair of double-strand breaks in DNA during vegetative growth via recombination and single-strand annealing; anneals complementary single-stranded DNA; homologous to Rad52p
1	YCR036W	RBK1	S000000632	0	0	0	1	0	0	0	0	0	0	Putative ribokinase
1	YBR294W	SUL1	S000000498	0	0	0	1	0	0	0	0	0	0	High affinity sulfate permease; sulfate uptake is mediated by specific sulfate transporters Sul1p and Sul2p, which control the concentration of endogenous activated sulfate intermediates
1	YBR124W	NA	S000000328	0	0	0	1	0	0	0	0	0	0	Putative protein of unknown function
1	YBL090W	MRP21	S000000186	0	0	0	1	0	0	0	0	0	0	Mitochondrial ribosomal protein of the small subunit; MRP21 exhibits genetic interactions with mutations in the COX2 and COX3 mRNA 5'-untranslated leader sequences
1	YBL046W	PSY4	S000000142	0	0	0	1	0	0	0	0	0	0	Putative regulatory subunit of an evolutionarily conserved protein phosphatase; localization is cell-cycle dependent and regulated by Cdc28p phosphorylation; required for cisplatin resistance; homolog of mammalian R2
1	YBL041W	PRE7	S000000137	0	0	0	1	0	0	0	0	0	0	Beta 6 subunit of the 20S proteasome
1	YBL021C	HAP3	S000000117	0	0	0	1	0	0	0	0	0	0	Subunit of the heme-activated, glucose-repressed Hap2p/3p/4p/5p CCAAT-binding complex, a transcriptional activator and global regulator of respiratory gene expression; contains sequences contributing to both complex assembly and DNA binding
1	YBL019W	APN2	S000000115	0	0	0	1	0	0	0	0	0	0	Class II abasic (AP) endonuclease involved in repair of DNA damage; homolog of human HAP1 and E. coli exoIII
1	YAR031W	PRM9	S000000078	0	0	0	1	0	0	0	0	0	0	Pheromone-regulated protein with 3 predicted transmembrane segments and an FF sequence, a motif involved in COPII binding; member of DUP240 gene family
1	YAR008W	SEN34	S000000066	0	0	0	1	0	0	0	0	0	0	Subunit of the tRNA splicing endonuclease, which is composed of Sen2p, Sen15p, Sen34p, and Sen54p; Sen34p contains the active site for tRNA 3' splice site cleavage and has similarity to Sen2p and to Archaeal tRNA splicing endonuclease
1	YAL042W	ERV46	S000000040	0	0	0	1	0	0	0	0	0	0	Protein localized to COPII-coated vesicles, forms a complex with Erv41p; involved in the membrane fusion stage of transport
1	YAL041W	CDC24	S000000039	0	0	0	1	0	0	0	0	0	0	Guanine nucleotide exchange factor (GEF or GDP-release factor) for Cdc42p; required for polarity establishment and maintenance, and mutants have morphological defects in bud formation and shmooing
1	YAL032C	PRP45	S000000030	0	0	0	1	0	0	0	0	0	0	Protein required for pre-mRNA splicing; associates with the spliceosome and interacts with splicing factors Prp22p and Prp46p; orthologous to human transcriptional coactivator SKIP and can activate transcription of a reporter gene
1	YAL028W	FRT2	S000000026	0	0	0	1	0	0	0	0	0	0	Tail-anchored ER membrane protein, interacts with homolog Frt1p; promotes growth in conditions of high Na+, alkaline pH, or cell wall stress, possibly via a role in posttranslational translocation; potential Cdc28p substrate
1	YAL027W	SAW1	S000000025	0	0	0	1	0	0	0	0	0	0	Protein involved in Rad1p/Rad10p-dependent removal of 3'-nonhomologous tails during double-strand break repair via single-strand annealing; green fluorescent protein (GFP)-fusion protein localizes to the nucleus
1	YAL015C	NTG1	S000000013	0	0	0	1	0	0	0	0	0	0	DNA N-glycosylase and apurinic/apyrimidinic (AP) lyase involved in base excision repair; acts in both nucleus and mitochondrion; creates a double-strand break at mtDNA origins that stimulates replication in response to oxidative stress
1	YAL013W	DEP1	S000000011	0	0	0	1	0	0	0	0	0	0	Transcriptional modulator involved in regulation of structural phospholipid biosynthesis genes and metabolically unrelated genes, as well as maintenance of telomeres, mating efficiency, and sporulation
1	YPL281C	ERR2	S000006202	0	0	1	0	0	0	0	0	0	0	Protein of unknown function, has similarity to enolases
1	YPL171C	OYE3	S000006092	0	0	1	0	0	0	0	0	0	0	Conserved NADPH oxidoreductase containing flavin mononucleotide (FMN), homologous to Oye2p with different ligand binding and catalytic properties; has potential roles in oxidative stress response and programmed cell death
1	YPL091W	GLR1	S000006012	0	0	1	0	0	0	0	0	0	0	Cytosolic and mitochondrial glutathione oxidoreductase, converts oxidized glutathione to reduced glutathione; mitochondrial but not cytosolic form has a role in resistance to hyperoxia
1	YPL024W	RMI1	S000005945	0	0	1	0	0	0	0	0	0	0	Subunit of the RecQ (Sgs1p) - Topo III (Top3p) complex; stimulates superhelical relaxing and ssDNA binding activities of Top3p; involved in response to DNA damage; null mutants display increased rates of recombination and delayed S phase
1	YOR347C	PYK2	S000005874	0	0	1	0	0	0	0	0	0	0	Pyruvate kinase that appears to be modulated by phosphorylation; PYK2 transcription is repressed by glucose, and Pyk2p may be active under low glycolytic flux
1	YOR311C	DGK1	S000005838	0	0	1	0	0	0	0	0	0	0	Diacylglycerol kinase, localized to the endoplasmic reticulum (ER); overproduction induces enlargement of ER-like membrane structures and suppresses a temperature-sensitive sly1 mutation; contains a CTP transferase domain
1	YOR259C	RPT4	S000005785	0	0	1	0	0	0	0	0	0	0	One of six ATPases of the 19S regulatory particle of the 26S proteasome involved in degradation of ubiquitinated substrates; contributes preferentially to ERAD; required for spindle pole body duplication; mainly nuclear localization
1	YOR153W	PDR5	S000005679	0	0	1	0	0	0	0	0	0	0	Plasma membrane ATP-binding cassette (ABC) transporter, multidrug transporter actively regulated by Pdr1p; also involved in steroid transport, cation resistance, and cellular detoxification during exponential growth
1	YOR117W	RPT5	S000005643	0	0	1	0	0	0	0	0	0	0	One of six ATPases of the 19S regulatory particle of the 26S proteasome involved in the degradation of ubiquitinated substrates; recruited to the GAL1-10 promoter region upon induction of transcription; similar to human TBP1
1	YOR113W	AZF1	S000005639	0	0	1	0	0	0	0	0	0	0	Zinc-finger transcription factor, involved in induction of CLN3 transcription in response to glucose; genetic and physical interactions indicate a possible role in mitochondrial transcription or genome maintenance
1	YOR049C	RSB1	S000005575	0	0	1	0	0	0	0	0	0	0	Suppressor of sphingoid long chain base (LCB) sensitivity of an LCB-lyase mutation; putative integral membrane transporter or flippase that may transport LCBs from the cytoplasmic side toward the extracytoplasmic side of the membrane
1	YOL165C	AAD15	S000005525	0	0	1	0	0	0	0	0	0	0	Putative aryl-alcohol dehydrogenase with similarity to P. chrysosporium aryl-alcohol dehydrogenase; mutational analysis has not yet revealed a physiological role
1	YOL091W	SPO21	S000005451	0	0	1	0	0	0	0	0	0	0	Component of the meiotic outer plaque of the spindle pole body, involved in modifying the meiotic outer plaque that is required prior to prospore membrane formation
1	YOL038W	PRE6	S000005398	0	0	1	0	0	0	0	0	0	0	Alpha 4 subunit of the 20S proteasome; may replace alpha 3 subunit (Pre9p) under stress conditions to create a more active proteasomal isoform; GFP-fusion protein relocates from cytosol to the mitochondrial surface upon oxidative stress
1	YNR040W	NA	S000005323	0	0	1	0	0	0	0	0	0	0	Putative protein of unknown function; the authentic, non-tagged protein is detected in highly purified mitochondria in high-throughput studies
1	YNR010W	CSE2	S000005293	0	0	1	0	0	0	0	0	0	0	Subunit of the RNA polymerase II mediator complex; associates with core polymerase subunits to form the RNA polymerase II holoenzyme; component of the Med9/10 module; required for regulation of RNA polymerase II activity
1	YNL331C	AAD14	S000005275	0	0	1	0	0	0	0	0	0	0	Putative aryl-alcohol dehydrogenase with similarity to P. chrysosporium aryl-alcohol dehydrogenase; mutational analysis has not yet revealed a physiological role
1	YNL315C	ATP11	S000005259	0	0	1	0	0	0	0	0	0	0	Molecular chaperone, required for the assembly of alpha and beta subunits into the F1 sector of mitochondrial F1F0 ATP synthase
1	YNL198C	NA	S000005142	0	0	1	0	0	0	0	0	0	0	Dubious open reading frame unlikely to encode a protein, based on available experimental and comparative sequence data
1	YNL175C	NOP13	S000005119	0	0	1	0	0	0	0	0	0	0	Nucleolar protein found in preribosomal complexes; contains an RNA recognition motif (RRM)
1	YNL111C	CYB5	S000005055	0	0	1	0	0	0	0	0	0	0	Cytochrome b5, involved in the sterol and lipid biosynthesis pathways; acts as an electron donor to support sterol C5-6 desaturation
1	YNL046W	NA	S000004991	0	0	1	0	0	0	0	0	0	0	Putative protein of unknown function; expression depends on Swi5p; GFP-fusion protein localizes to the endoplasmic reticulum; deletion confers sensitivity to 4-(N-(S-glutathionylacetyl)amino) phenylarsenoxide (GSAO)
1	YNL038W	GPI15	S000004983	0	0	1	0	0	0	0	0	0	0	Protein involved in the synthesis of N-acetylglucosaminyl phosphatidylinositol (GlcNAc-PI), the first intermediate in the synthesis of glycosylphosphatidylinositol (GPI) anchors; homologous to the human PIG-H protein
1	YNL007C	SIS1	S000004952	0	0	1	0	0	0	0	0	0	0	Type II HSP40 co-chaperone that interacts with the HSP70 protein Ssa1p; not functionally redundant with Ydj1p due to due to substrate specificity; shares similarity with bacterial DnaJ proteins
1	YMR310C	NA	S000004927	0	0	1	0	0	0	0	0	0	0	Putative protein of unknown function; predicted to be involved in ribosome biogenesis; green fluorescent protein (GFP)-fusion protein localizes to the nucleus; YMR310C is not an essential gene
1	YMR250W	GAD1	S000004862	0	0	1	0	0	0	0	0	0	0	Glutamate decarboxylase, converts glutamate into gamma-aminobutyric acid (GABA) during glutamate catabolism; involved in response to oxidative stress
1	YMR186W	HSC82	S000004798	0	0	1	0	0	0	0	0	0	0	Cytoplasmic chaperone of the Hsp90 family, redundant in function and nearly identical with Hsp82p, and together they are essential; expressed constitutively at 10-fold higher basal levels than HSP82 and induced 2-3 fold by heat shock
1	YLR280C	NA	S000004270	0	0	1	0	0	0	0	0	0	0	Dubious open reading frame unlikely to encode a functional protein, based on available experimental and comparative sequence data
1	YKL145W	RPT1	S000001628	0	0	1	0	0	0	0	0	0	0	One of six ATPases of the 19S regulatory particle of the 26S proteasome involved in the degradation of ubiquitinated substrates; required for optimal CDC20 transcription; interacts with Rpn12p and Ubr1p; mutant has aneuploidy tolerance
1	YKL085W	MDH1	S000001568	0	0	1	0	0	0	0	0	0	0	Mitochondrial malate dehydrogenase, catalyzes interconversion of malate and oxaloacetate; involved in the tricarboxylic acid (TCA) cycle; phosphorylated
1	YJR155W	AAD10	S000003916	0	0	1	0	0	0	0	0	0	0	Putative aryl-alcohol dehydrogenase with similarity to P. chrysosporium aryl-alcohol dehydrogenase; mutational analysis has not yet revealed a physiological role
1	YJR045C	SSC1	S000003806	0	0	1	0	0	0	0	0	0	0	Hsp70 family ATPase, constituent of the import motor component of the Translocase of the Inner Mitochondrial membrane (TIM23 complex); involved in protein translocation and folding; subunit of SceI endonuclease
1	YJL160C	NA	S000003696	0	0	1	0	0	0	0	0	0	0	Putative protein of unknown function; member of the PIR (proteins with internal repeats) family of cell wall proteins; non-essential gene that is required for sporulation; mRNA is weakly cell cycle regulated, peaking in mitosis
1	YJL079C	PRY1	S000003615	0	0	1	0	0	0	0	0	0	0	Protein of unknown function
1	YJL034W	KAR2	S000003571	0	0	1	0	0	0	0	0	0	0	ATPase involved in protein import into the ER, also acts as a chaperone to mediate protein folding in the ER and may play a role in ER export of soluble proteins; regulates the unfolded protein response via interaction with Ire1p
1	YHR104W	GRE3	S000001146	0	0	1	0	0	0	0	0	0	0	Aldose reductase involved in methylglyoxal, d-xylose, arabinose, and galactose metabolism; stress induced (osmotic, ionic, oxidative, heat shock, starvation and heavy metals); regulated by the HOG pathway
1	YHR027C	RPN1	S000001069	0	0	1	0	0	0	0	0	0	0	Non-ATPase base subunit of the 19S regulatory particle of the 26S proteasome; may participate in the recognition of several ligands of the proteasome; contains a leucine-rich repeat (LRR) domain, a site for protein-protein interactions
1	YGR142W	BTN2	S000003374	0	0	1	0	0	0	0	0	0	0	v-SNARE binding protein that facilitates specific protein retrieval from a late endosome to the Golgi; modulates arginine uptake, possible role in mediating pH homeostasis between the vacuole and plasma membrane H(+)-ATPase
1	YFL057C	AAD16	S000001837	0	0	1	0	0	0	0	0	0	0	Putative aryl-alcohol dehydrogenase with similarity to P. chrysosporium aryl-alcohol dehydrogenase; mutational analysis has not yet revealed a physiological role
1	YFL056C	AAD6	S000001838	0	0	1	0	0	0	0	0	0	0	Putative aryl-alcohol dehydrogenase with similarity to P. chrysosporium aryl-alcohol dehydrogenase, involved in the oxidative stress response; expression induced in cells treated with the mycotoxin patulin
1	YER172C	BRR2	S000000974	0	0	1	0	0	0	0	0	0	0	RNA-dependent ATPase RNA helicase (DEIH box); required for disruption of U4/U6 base-pairing in native snRNPs to activate the spliceosome for catalysis; homologous to human U5-200kD
1	YEL030W	ECM10	S000000756	0	0	1	0	0	0	0	0	0	0	Heat shock protein of the Hsp70 family, localized in mitochondrial nucleoids, plays a role in protein translocation, interacts with Mge1p in an ATP-dependent manner; overexpression induces extensive mitochondrial DNA aggregations
1	YDR011W	SNQ2	S000002418	0	0	1	0	0	0	0	0	0	0	Plasma membrane ATP-binding cassette (ABC) transporter, multidrug transporter involved in multidrug resistance and resistance to singlet oxygen species
1	YDR007W	TRP1	S000002414	0	0	1	0	0	0	0	0	0	0	Phosphoribosylanthranilate isomerase that catalyzes the third step in tryptophan biosynthesis; in 2004, the sequence of TRP1 from strain S228C was updated by changing the previously annotated internal STOP (TAA) to serine (TCA)
1	YDL243C	AAD4	S000002402	0	0	1	0	0	0	0	0	0	0	Putative aryl-alcohol dehydrogenase with similarity to P. chrysosporium aryl-alcohol dehydrogenase, involved in the oxidative stress response; expression induced in cells treated with the mycotoxin patulin
1	YDL168W	SFA1	S000002327	0	0	1	0	0	0	0	0	0	0	Bifunctional enzyme containing both alcohol dehydrogenase and glutathione-dependent formaldehyde dehydrogenase activities, functions in formaldehyde detoxification and formation of long chain and complex alcohols, regulated by Hog1p-Sko1p
1	YDL126C	CDC48	S000002284	0	0	1	0	0	0	0	0	0	0	ATPase involved in ubiquitin-mediated protein degradation; Cdc48p-Npl4p-Ufd1p complex participates in ER-associated degradation (ERAD) while Cdc48p-Npl4p-Vms1p complex participates in mitochondria-associated degradation (MAD)
1	YCL008C	STP22	S000000514	0	0	1	0	0	0	0	0	0	0	Component of the ESCRT-I complex, which is involved in ubiquitin-dependent sorting of proteins into the endosome; homologous to the mouse and human Tsg101 tumor susceptibility gene; mutants exhibit a Class E Vps phenotype
1	YBR169C	SSE2	S000000373	0	0	1	0	0	0	0	0	0	0	Member of the heat shock protein 70 (HSP70) family; may be involved in protein folding; localized to the cytoplasm; highly homologous to the heat shock protein Sse1p
1	YBR072W	HSP26	S000000276	0	0	1	0	0	0	0	0	0	0	Small heat shock protein (sHSP) with chaperone activity; forms hollow, sphere-shaped oligomers that suppress unfolded proteins aggregation; oligomer activation requires heat-induced conformational change; also has mRNA binding activity
1	YBR032W	NA	S000000236	0	0	1	0	0	0	0	0	0	0	Dubious open reading frame unlikely to encode a protein, based on experimental and comparative sequence data
1	YAL068C	PAU8	S000002142	0	0	1	0	0	0	0	0	0	0	Protein of unknown function, member of the seripauperin multigene family encoded mainly in subtelomeric regions
1	YAL017W	PSK1	S000000015	0	0	1	0	0	0	0	0	0	0	One of two (see also PSK2) PAS domain containing S/T protein kinases; coordinately regulates protein synthesis and carbohydrate metabolism and storage in response to a unknown metabolite that reflects nutritional status
1	YPR112C	MRD1	S000006316	0	1	0	0	0	0	0	0	0	0	Essential conserved protein that is part of the 90S preribosome; required for production of 18S rRNA and small ribosomal subunit; contains five consensus RNA-binding domains
1	YPR095C	SYT1	S000006299	0	1	0	0	0	0	0	0	0	0	Guanine nucleotide exchange factor (GEF) for Arf proteins; promotes activation of Arl1p, which recruits Imh1p to the Golgi; involved in vesicular transport; member of the Sec7-domain family; contains a PH domain
1	YPR050C	NA	S000006254	0	1	0	0	0	0	0	0	0	0	Dubious open reading frame unlikely to encode a protein, based on available experimental and comparative sequence data; partially overlaps the verified gene MAK3/YPR051W
1	YPR006C	ICL2	S000006210	0	1	0	0	0	0	0	0	0	0	2-methylisocitrate lyase of the mitochondrial matrix, functions in the methylcitrate cycle to catalyze the conversion of 2-methylisocitrate to succinate and pyruvate; ICL2 transcription is repressed by glucose and induced by ethanol
1	YPL182C	NA	S000006103	0	1	0	0	0	0	0	0	0	0	Dubious open reading frame unlikely to encode a protein, based on available experimental and comparative sequence data; partially overlaps the verified gene CTI6/YPL181W
1	YPL088W	NA	S000006009	0	1	0	0	0	0	0	0	0	0	Putative aryl alcohol dehydrogenase; transcription is activated by paralogous transcription factors Yrm1p and Yrr1p along with genes involved in multidrug resistance
1	YOR386W	PHR1	S000005913	0	1	0	0	0	0	0	0	0	0	DNA photolyase involved in photoreactivation, repairs pyrimidine dimers in the presence of visible light; induced by DNA damage; regulated by transcriptional repressor Rph1p
1	YOR328W	PDR10	S000005855	0	1	0	0	0	0	0	0	0	0	ATP-binding cassette (ABC) transporter, multidrug transporter involved in the pleiotropic drug resistance network; regulated by Pdr1p and Pdr3p
1	YOR144C	ELG1	S000005670	0	1	0	0	0	0	0	0	0	0	Protein required for S phase progression and telomere homeostasis, forms an alternative replication factor C complex important for DNA replication and genome integrity; involved in homologous recombination-mediated DNA repair
1	YOR124C	UBP2	S000005650	0	1	0	0	0	0	0	0	0	0	Ubiquitin-specific protease that removes ubiquitin from ubiquitinated proteins; interacts with Rsp5p and is required for MVB sorting of membrane proteins; can cleave polyubiquitin and has isopeptidase activity
1	YOL163W	NA	S000005523	0	1	0	0	0	0	0	0	0	0	Putative protein of unknown function; member of the Dal5p subfamily of the major facilitator family
1	YOL130W	ALR1	S000005490	0	1	0	0	0	0	0	0	0	0	Plasma membrane Mg(2+) transporter, expression and turnover are regulated by Mg(2+) concentration; overexpression confers increased tolerance to Al(3+) and Ga(3+) ions
1	YOL085C	NA	S000005445	0	1	0	0	0	0	0	0	0	0	Dubious open reading frame unlikely to encode a protein, based on experimental and comparative sequence data; partially overlaps the dubious gene YOL085W-A
1	YOL080C	REX4	S000005440	0	1	0	0	0	0	0	0	0	0	Putative RNA exonuclease possibly involved in pre-rRNA processing and ribosome assembly
1	YNR019W	ARE2	S000005302	0	1	0	0	0	0	0	0	0	0	Acyl-CoA:sterol acyltransferase, isozyme of Are1p; endoplasmic reticulum enzyme that contributes the major sterol esterification activity in the presence of oxygen
1	YNR006W	VPS27	S000005289	0	1	0	0	0	0	0	0	0	0	Endosomal protein that forms a complex with Hse1p; required for recycling Golgi proteins, forming lumenal membranes and sorting ubiquitinated proteins destined for degradation; has Ubiquitin Interaction Motifs which bind ubiquitin (Ubi4p)
1	YNL309W	STB1	S000005253	0	1	0	0	0	0	0	0	0	0	Protein with a role in regulation of MBF-specific transcription at Start, phosphorylated by Cln-Cdc28p kinases in vitro; unphosphorylated form binds Swi6p and binding is required for Stb1p function; expression is cell-cycle regulated
1	YNL273W	TOF1	S000005217	0	1	0	0	0	0	0	0	0	0	Subunit of a replication-pausing checkpoint complex (Tof1p-Mrc1p-Csm3p) that acts at the stalled replication fork to promote sister chromatid cohesion after DNA damage, facilitating gap repair of damaged DNA; interacts with the MCM helicase
1	YNL146W	NA	S000005090	0	1	0	0	0	0	0	0	0	0	Putative protein of unknown function; green fluorescent protein (GFP)-fusion protein localizes to the endoplasmic reticulum; YNL146W is not an essential gene
1	YNL132W	KRE33	S000005076	0	1	0	0	0	0	0	0	0	0	Essential protein, required for biogenesis of the small ribosomal subunit; heterozygous mutant shows haploinsufficiency in K1 killer toxin resistance
1	YNL093W	YPT53	S000005037	0	1	0	0	0	0	0	0	0	0	Rab family GTPase, similar to Ypt51p and Ypt52p and to mammalian rab5; required for vacuolar protein sorting and endocytosis
1	YNL011C	NA	S000004956	0	1	0	0	0	0	0	0	0	0	Putative protein of unknown function; YNL011C is not an essential gene
1	YMR224C	MRE11	S000004837	0	1	0	0	0	0	0	0	0	0	Subunit of a complex with Rad50p and Xrs2p (MRX complex) that functions in repair of DNA double-strand breaks and in telomere stability, exhibits nuclease activity that appears to be required for MRX function; widely conserved
1	YMR051C	NA	S000004654	0	1	0	0	0	0	0	0	0	0	Retrotransposon TYA Gag gene co-transcribed with TYB Pol; translated as TYA or TYA-TYB polyprotein; Gag is a nucleocapsid protein that is the structural constituent of virus-like particles (VLPs); similar to retroviral Gag
1	YMR046C	NA	S000004649	0	1	0	0	0	0	0	0	0	0	Retrotransposon TYA Gag gene co-transcribed with TYB Pol; translated as TYA or TYA-TYB polyprotein; Gag is a nucleocapsid protein that is the structural constituent of virus-like particles (VLPs); similar to retroviral Gag
1	YMR006C	PLB2	S000004608	0	1	0	0	0	0	0	0	0	0	Phospholipase B (lysophospholipase) involved in phospholipid metabolism; displays transacylase activity in vitro; overproduction confers resistance to lysophosphatidylcholine
1	YML075C	HMG1	S000004540	0	1	0	0	0	0	0	0	0	0	One of two isozymes of HMG-CoA reductase that catalyzes the conversion of HMG-CoA to mevalonate, which is a rate-limiting step in sterol biosynthesis; localizes to the nuclear envelope; overproduction induces the formation of karmellae
1	YML071C	COG8	S000004536	0	1	0	0	0	0	0	0	0	0	Component of the conserved oligomeric Golgi complex (Cog1p through Cog8p), a cytosolic tethering complex that functions in protein trafficking to mediate fusion of transport vesicles to Golgi compartments
1	YML045W	NA	S000004508	0	1	0	0	0	0	0	0	0	0	Retrotransposon TYA Gag and TYB Pol genes; transcribed/translated as one unit; polyprotein is processed to make a nucleocapsid-like protein (Gag), reverse transcriptase (RT), protease (PR), and integrase (IN); similar to retroviral genes
1	YML040W	NA	S000004504	0	1	0	0	0	0	0	0	0	0	Retrotransposon TYA Gag gene co-transcribed with TYB Pol; translated as TYA or TYA-TYB polyprotein; Gag is a nucleocapsid protein that is the structural constituent of virus-like particles (VLPs); similar to retroviral Gag
1	YML034C-A	NA	S000004499	0	1	0	0	0	0	0	0	0	0	Dubious ORF unlikely to encode a functional protein, based on available experimental and comparative sequence data
1	YML007W	YAP1	S000004466	0	1	0	0	0	0	0	0	0	0	Basic leucine zipper (bZIP) transcription factor required for oxidative stress tolerance; activated by H2O2 through the multistep formation of disulfide bonds and transit from the cytoplasm to the nucleus; mediates resistance to cadmium
1	YLR442C	SIR3	S000004434	0	1	0	0	0	0	0	0	0	0	Silencing protein that interacts with Sir2p and Sir4p, and histone H3 and H4 tails, to establish a transcriptionally silent chromatin state; required for spreading of silenced chromatin; recruited to chromatin through interaction with Rap1p
1	YLR425W	TUS1	S000004417	0	1	0	0	0	0	0	0	0	0	Guanine nucleotide exchange factor (GEF) that functions to modulate Rho1p activity as part of the cell integrity signaling pathway; multicopy suppressor of tor2 mutation and ypk1 ypk2 double mutation; potential Cdc28p substrate
1	YLR416C	NA	S000004408	0	1	0	0	0	0	0	0	0	0	Dubious open reading frame unlikely to encode a functional protein, based on available experimental and comparative sequence data
1	YLR395C	COX8	S000004387	0	1	0	0	0	0	0	0	0	0	Subunit VIII of cytochrome c oxidase, which is the terminal member of the mitochondrial inner membrane electron transport chain
1	YLR255C	NA	S000004245	0	1	0	0	0	0	0	0	0	0	Dubious ORF unlikely to encode a functional protein, based on available experimental and comparative sequence data
1	YLR252W	NA	S000004242	0	1	0	0	0	0	0	0	0	0	Dubious open reading frame unlikely to encode a protein, based on experimental and comparative sequence data; partially overlaps the verified gene SYM1, a mitochondrial protein involved in ethanol metabolism
1	YLR142W	PUT1	S000004132	0	1	0	0	0	0	0	0	0	0	Proline oxidase, nuclear-encoded mitochondrial protein involved in utilization of proline as sole nitrogen source; PUT1 transcription is induced by Put3p in the presence of proline and the absence of a preferred nitrogen source
1	YLR010C	TEN1	S000004000	0	1	0	0	0	0	0	0	0	0	Protein that regulates telomeric length; protects telomeric ends in a complex with Cdc13p and Stn1p
1	YLR001C	NA	S000003991	0	1	0	0	0	0	0	0	0	0	Putative protein of unknown function; the authentic, non-tagged protein is detected in highly purified mitochondria in high-throughput studies; predicted to be palmitoylated
1	YLL038C	ENT4	S000003961	0	1	0	0	0	0	0	0	0	0	Protein of unknown function, contains an N-terminal epsin-like domain; proposed to be involved in the trafficking of Arn1p in the absence of ferrichrome
1	YKR040C	NA	S000001748	0	1	0	0	0	0	0	0	0	0	Dubious open reading frame unlikely to encode a protein, based on available experimental and comparative sequence data; partially overlaps the uncharacterized ORF YKR041W
1	YKR016W	FCJ1	S000001724	0	1	0	0	0	0	0	0	0	0	Mitochondrial inner membrane protein involved in formation and molecular structure of crista junctions; impairs oligomerization of F1F0-ATP synthase; null shows altered mitochondrial morphology and abnormal mitochondrial genome maintenance
1	YKL162C	NA	S000001645	0	1	0	0	0	0	0	0	0	0	Putative protein of unknown function; green fluorescent protein (GFP)-fusion protein localizes to the mitochondrion
1	YKL075C	NA	S000001558	0	1	0	0	0	0	0	0	0	0	Putative protein of unknown function; green fluorescent protein (GFP)-fusion protein localizes to the cytoplasm; proposed to be involved in resistance to streptozotocin and camptothecin
1	YJR052W	RAD7	S000003813	0	1	0	0	0	0	0	0	0	0	Protein that recognizes and binds damaged DNA in an ATP-dependent manner (with Rad16p) during nucleotide excision repair; subunit of Nucleotide Excision Repair Factor 4 (NEF4) and the Elongin-Cullin-Socs (ECS) ligase complex
1	YJR051W	OSM1	S000003812	0	1	0	0	0	0	0	0	0	0	Fumarate reductase, catalyzes the reduction of fumarate to succinate, required for the reoxidation of intracellular NADH under anaerobic conditions; mutations cause osmotic sensitivity
1	YJL222W	VTH2	S000003758	0	1	0	0	0	0	0	0	0	0	Putative membrane glycoprotein with strong similarity to Vth1p and Pep1p/Vps10p, may be involved in vacuolar protein sorting
1	YJL221C	IMA4	S000003757	0	1	0	0	0	0	0	0	0	0	Alpha-glucosidase with broad substrate specificity for alpha-1,4- and alpha-1,6-glucosides; member of IMA isomaltase family; not required for isomaltose utilization, but Ima4p overexpression allows the ima1 null mutant to grow on isomaltose
1	YJL220W	NA	S000003756	0	1	0	0	0	0	0	0	0	0	Dubious open reading frame unlikely to encode a protein, based on available experimental and comparative sequence data; partially overlaps the verified gene YJL221C/FSP2
1	YJL120W	NA	S000003656	0	1	0	0	0	0	0	0	0	0	Dubious open reading frame unlikely to encode a protein, based on available experimental and comparative sequence data; partially overlaps the verified gene YJL121C/RPE1; deletion confers sensitivity to GSAO
1	YJL058C	BIT61	S000003594	0	1	0	0	0	0	0	0	0	0	Subunit of TORC2 (Tor2p-Lst8p-Avo1-Avo2-Tsc11p-Bit61p-Slm1p-Slm2p), a membrane-associated complex that regulates cell cycle-dependent actin cytoskeletal dynamics during polarized growth and cell wall integrity
1	YJL049W	NA	S000003585	0	1	0	0	0	0	0	0	0	0	Putative protein of unknown function; YJL049W is a non-essential gene
1	YJL024C	APS3	S000003561	0	1	0	0	0	0	0	0	0	0	Small subunit of the clathrin-associated adaptor complex AP-3, which is involved in vacuolar protein sorting; related to the sigma subunit of the mammalian clathrin AP-3 complex; suppressor of loss of casein kinase 1 function
1	YIR029W	DAL2	S000001468	0	1	0	0	0	0	0	0	0	0	Allantoicase, converts allantoate to urea and ureidoglycolate in the second step of allantoin degradation; expression sensitive to nitrogen catabolite repression and induced by allophanate, an intermediate in allantoin degradation
1	YHR093W	AHT1	S000001135	0	1	0	0	0	0	0	0	0	0	Dubious open reading frame, unlikely to encode a protein; not conserved in closely related Saccharomyces species; multicopy suppressor of glucose transport defects, likely due to the presence of an HXT4 regulatory element in the region
1	YHL038C	CBP2	S000001030	0	1	0	0	0	0	0	0	0	0	Mitochondrial protein required for splicing of the group I intron aI5 of the COB pre-mRNA, binds to the RNA to promote splicing; also involved in but not essential for splicing of the COB bI2 intron and the intron in the 21S rRNA gene
1	YGR199W	PMT6	S000003431	0	1	0	0	0	0	0	0	0	0	Protein O-mannosyltransferase, transfers mannose from dolichyl phosphate-D-mannose to protein serine/threonine residues of secretory proteins; reaction is essential for cell wall rigidity; member of a family of mannosyltransferases
1	YGL226W	MTC3	S000003195	0	1	0	0	0	0	0	0	0	0	Protein of unknown function; green fluorescent protein (GFP)-fusion protein localizes to the mitochondrion; mtc3 is synthetically sick with cdc13-1
1	YGL207W	SPT16	S000003175	0	1	0	0	0	0	0	0	0	0	Subunit of the heterodimeric FACT complex (Spt16p-Pob3p), which associates with chromatin via interaction with Nhp6Ap and Nhp6Bp, and reorganizes nucleosomes to facilitate access to DNA by RNA and DNA polymerases
1	YGL175C	SAE2	S000003143	0	1	0	0	0	0	0	0	0	0	Endonuclease that processes hairpin DNA structures with the MRX complex; involved in meiotic and mitotic double-strand break repair; phosphorylated in response to DNA damage and required for normal resistance to DNA-damaging agents
1	YGL126W	SCS3	S000003094	0	1	0	0	0	0	0	0	0	0	Protein required for inositol prototrophy, identified as an ortholog of the FIT family of proteins involved in triglyceride droplet biosynthesis; disputed role in the synthesis of inositol phospholipids from inositol
1	YGL118C	NA	S000003086	0	1	0	0	0	0	0	0	0	0	Dubious open reading frame unlikely to encode a functional protein, based on available experimental and comparative sequence data
1	YGL038C	OCH1	S000003006	0	1	0	0	0	0	0	0	0	0	Mannosyltransferase of the cis-Golgi apparatus, initiates the polymannose outer chain elongation of N-linked oligosaccharides of glycoproteins
1	YGL028C	SCW11	S000002996	0	1	0	0	0	0	0	0	0	0	Cell wall protein with similarity to glucanases; may play a role in conjugation during mating based on its regulation by Ste12p
1	YGL014W	PUF4	S000002982	0	1	0	0	0	0	0	0	0	0	Member of the PUF protein family, which is defined by the presence of Pumilio homology domains that confer RNA binding activity; preferentially binds mRNAs encoding nucleolar ribosomal RNA-processing factors
1	YFL021W	GAT1	S000001873	0	1	0	0	0	0	0	0	0	0	Transcriptional activator of genes involved in nitrogen catabolite repression; contains a GATA-1-type zinc finger DNA-binding motif; activity and localization regulated by nitrogen limitation and Ure2p
1	YFL009W	CDC4	S000001885	0	1	0	0	0	0	0	0	0	0	F-box protein required for G1/S and G2/M transition, associates with Skp1p and Cdc53p to form a complex, SCFCdc4, which acts as ubiquitin-protein ligase directing ubiquitination of the phosphorylated CDK inhibitor Sic1p
1	YER188W	NA	S000000990	0	1	0	0	0	0	0	0	0	0	Dubious open reading frame unlikely to encode a protein, based on available experimental and comparative sequence data; large-scale analyses show mRNA expression increases under anaerobic conditions and two-hybrid interactions with Sst2p
1	YER162C	RAD4	S000000964	0	1	0	0	0	0	0	0	0	0	Protein that recognizes and binds damaged DNA (with Rad23p) during nucleotide excision repair; subunit of Nuclear Excision Repair Factor 2 (NEF2); also involved, with Rad23p, in turnover of ubiquitylated proteins
1	YER147C	SCC4	S000000949	0	1	0	0	0	0	0	0	0	0	Subunit of cohesin loading factor (Scc2p-Scc4p), a complex required for the loading of cohesin complexes onto chromosomes; involved in establishing sister chromatid cohesion during double-strand break repair via phosphorylated histone H2AX
1	YER140W	NA	S000000942	0	1	0	0	0	0	0	0	0	0	Putative protein of unknown function; the authentic, non-tagged protein is detected in highly purified mitochondria in high-throughput studies; genetic interactions suggest a role in folding of ER membrane proteins
1	YER100W	UBC6	S000000902	0	1	0	0	0	0	0	0	0	0	Ubiquitin-conjugating enzyme involved in ER-associated protein degradation; located at the cytosolic side of the ER membrane; tail region contains a transmembrane segment at the C-terminus; substrate of the ubiquitin-proteasome pathway
1	YER077C	NA	S000000879	0	1	0	0	0	0	0	0	0	0	Putative protein of unknown function; green fluorescent protein (GFP)-fusion protein localizes to the mitochondrion; null mutation results in a decrease in plasma membrane electron transport
1	YEL004W	YEA4	S000000730	0	1	0	0	0	0	0	0	0	0	Uridine diphosphate-N-acetylglucosamine (UDP-GlcNAc) transporter required for cell wall chitin synthesis; localized to the ER
1	YDR227W	SIR4	S000002635	0	1	0	0	0	0	0	0	0	0	Silent information regulator that, together with SIR2 and SIR3, is involved in assembly of silent chromatin domains at telomeres and the silent mating-type loci; potentially phosphorylated by Cdc28p; some alleles of SIR4 prolong lifespan
1	YDR066C	RTR2	S000002473	0	1	0	0	0	0	0	0	0	0	Protein of unknown function with high similarity to Rtr1p; exhibits genetic interactions with Rtr1p; green fluorescent protein (GFP)-fusion protein localizes to the cytoplasm; YDR066C is not an essential gene
1	YDL220C	CDC13	S000002379	0	1	0	0	0	0	0	0	0	0	Single stranded DNA-binding protein found at TG1-3 telomere G-tails; regulates telomere replication through recruitment of specific sub-complexes, but the essential function is telomere capping
1	YDL197C	ASF2	S000002356	0	1	0	0	0	0	0	0	0	0	Anti-silencing protein that causes derepression of silent loci when overexpressed
1	YDL167C	NRP1	S000002326	0	1	0	0	0	0	0	0	0	0	Putative RNA binding protein of unknown function; localizes to stress granules induced by glucose deprivation; predicted to be involved in ribosome biogenesis
1	YDL141W	BPL1	S000002300	0	1	0	0	0	0	0	0	0	0	Biotin:apoprotein ligase, covalently modifies proteins with the addition of biotin, required for acetyl-CoA carboxylase (Acc1p) holoenzyme formation
1	YDL112W	TRM3	S000002270	0	1	0	0	0	0	0	0	0	0	2'-O-ribose methyltransferase, catalyzes the ribose methylation of the guanosine nucleotide at position 18 of tRNAs
1	YCR054C	CTR86	S000000650	0	1	0	0	0	0	0	0	0	0	Essential protein of unknown function; upstream region contains a Gcn4p responsive site suggesting a possible role in amino acid biosynthesis
1	YCL068C	NA	S000000573	0	1	0	0	0	0	0	0	0	0	Putative protein of unknown function
1	YCL047C	NA	S000000552	0	1	0	0	0	0	0	0	0	0	Putative protein of unknown function
1	YCL045C	EMC1	S000000550	0	1	0	0	0	0	0	0	0	0	Member of a transmembrane complex required for efficient folding of proteins in the ER; null mutant displays induction of the unfolded protein response; interacts with Gal80p
1	YCL032W	STE50	S000000537	0	1	0	0	0	0	0	0	0	0	Protein involved in mating response, invasive/filamentous growth, and osmotolerance, acts as an adaptor that links G protein-associated Cdc42p-Ste20p complex to the effector Ste11p to modulate signal transduction
1	YCL020W	NA	S000000525	0	1	0	0	0	0	0	0	0	0	Retrotransposon TYA Gag gene co-transcribed with TYB Pol; translated as TYA or TYA-TYB polyprotein; Gag is a nucleocapsid protein that is the structural constituent of virus-like particles (VLPs); similar to retroviral Gag
1	YBR213W	MET8	S000000417	0	1	0	0	0	0	0	0	0	0	Bifunctional dehydrogenase and ferrochelatase, involved in the biosynthesis of siroheme, a prosthetic group used by sulfite reductase; required for sulfate assimilation and methionine biosynthesis
1	YBR131W	CCZ1	S000000335	0	1	0	0	0	0	0	0	0	0	Protein involved in vacuolar assembly, essential for autophagy and the cytoplasm-to-vacuole pathway
1	YBR028C	YPK3	S000000232	0	1	0	0	0	0	0	0	0	0	An AGC kinase phosphorylated by cAMP-dependent protein kinase (PKA) in a TORC1-dependent manner
1	YBR012W-A	NA	S000002154	0	1	0	0	0	0	0	0	0	0	Retrotransposon TYA Gag gene co-transcribed with TYB Pol; translated as TYA or TYA-TYB polyprotein; Gag is a nucleocapsid protein that is the structural constituent of virus-like particles (VLPs); similar to retroviral Gag
1	YBL018C	POP8	S000000114	0	1	0	0	0	0	0	0	0	0	Subunit of both RNase MRP, which cleaves pre-rRNA, and nuclear RNase P, which cleaves tRNA precursors to generate mature 5' ends
1	YBL005W-A	NA	S000002146	0	1	0	0	0	0	0	0	0	0	Retrotransposon TYA Gag gene co-transcribed with TYB Pol; translated as TYA or TYA-TYB polyprotein; Gag is a nucleocapsid protein that is the structural constituent of virus-like particles (VLPs); similar to retroviral Gag
1	YBL004W	UTP20	S000000100	0	1	0	0	0	0	0	0	0	0	Component of the small-subunit (SSU) processome, which is involved in the biogenesis of the 18S rRNA
1	YAR010C	NA	S000000068	0	1	0	0	0	0	0	0	0	0	Retrotransposon TYA Gag gene co-transcribed with TYB Pol; in YARCTY1-1 TYB is mutant and probably non-functional
1	YAR002C-A	ERP1	S000002129	0	1	0	0	0	0	0	0	0	0	Protein that forms a heterotrimeric complex with Erp2p, Emp24p, and Erv25p; member, along with Emp24p and Erv25p, of the p24 family involved in ER to Golgi transport and localized to COPII-coated vesicles
1	YAL051W	OAF1	S000000048	0	1	0	0	0	0	0	0	0	0	Oleate-activated transcription factor, acts alone and as a heterodimer with Pip2p; activates genes involved in beta-oxidation of fatty acids and peroxisome organization and biogenesis
1	YAL034W-A	MTW1	S000000032	0	1	0	0	0	0	0	0	0	0	Essential component of the MIND kinetochore complex (Mtw1p Including Nnf1p-Nsl1p-Dsn1p) which joins kinetochore subunits contacting DNA to those contacting microtubules; critical to kinetochore assembly
1	YAL031C	GIP4	S000000029	0	1	0	0	0	0	0	0	0	0	Cytoplasmic Glc7-interacting protein whose overexpression relocalizes Glc7p from the nucleus and prevents chromosome segregation; potential Cdc28p substrate
1	YOR230W	WTM1	S000005756	1	0	0	0	0	0	0	0	0	0	Transcriptional modulator involved in regulation of meiosis, silencing, and expression of RNR genes; required for nuclear localization of the ribonucleotide reductase small subunit Rnr2p and Rnr4p; contains WD repeats
1	YNL336W	COS1	S000005280	1	0	0	0	0	0	0	0	0	0	Protein of unknown function, member of the DUP380 subfamily of conserved, often subtelomerically-encoded proteins
1	YMR196W	NA	S000004809	1	0	0	0	0	0	0	0	0	0	Putative protein of unknown function; green fluorescent protein (GFP)-fusion protein localizes to the cytoplasm; YMR196W is not an essential gene
1	YMR169C	ALD3	S000004779	1	0	0	0	0	0	0	0	0	0	Cytoplasmic aldehyde dehydrogenase, involved in beta-alanine synthesis; uses NAD+ as the preferred coenzyme; very similar to Ald2p; expression is induced by stress and repressed by glucose
1	YLR152C	NA	S000004142	1	0	0	0	0	0	0	0	0	0	Putative protein of unknown function; YLR152C is not an essential gene
1	YHR102W	KIC1	S000001144	1	0	0	0	0	0	0	0	0	0	Protein kinase of the PAK/Ste20 kinase family, required for cell integrity possibly through regulating 1,6-beta-glucan levels in the wall; physically interacts with Cdc31p (centrin), which is a component of the spindle pole body
1	YHL048W	COS8	S000001040	1	0	0	0	0	0	0	0	0	0	Nuclear membrane protein, member of the DUP380 subfamily of conserved, often subtelomerically-encoded proteins; regulation suggests a potential role in the unfolded protein response
1	YHL021C	AIM17	S000001013	1	0	0	0	0	0	0	0	0	0	Putative protein of unknown function; the authentic, non-tagged protein is detected in highly purified mitochondria in high-throughput studies; null mutant displays reduced frequency of mitochondrial genome loss
1	YGR086C	PIL1	S000003318	1	0	0	0	0	0	0	0	0	0	Primary component of eisosomes, which are large immobile cell cortex structures associated with endocytosis; null mutants show activation of Pkc1p/Ypk1p stress resistance pathways; detected in phosphorylated state in mitochondria
1	YDL222C	FMP45	S000002381	1	0	0	0	0	0	0	0	0	0	Integral membrane protein localized to mitochondria (untagged protein); required for sporulation and maintaining sphingolipid content; has sequence similarity to SUR7 and YNL194C
1	YDL072C	YET3	S000002230	1	0	0	0	0	0	0	0	0	0	Protein of unknown function; YET3 null mutant decreases the level of secreted invertase; homolog of human BAP31 protein
1	YBR281C	DUG2	S000000485	1	0	0	0	0	0	0	0	0	0	Probable di- and tri-peptidase; forms a complex with Dug1p and Dug3p to degrade glutathione (GSH) and other peptides containing a gamma-glu-X bond in an alternative pathway to GSH degradation by gamma-glutamyl transpeptidase (Ecm38p)

## Sheet: Table 2 Down-reg
Analysis of gene repression (minor than 50% repression) overlaps between the transcriptional profiles:
Counts (Total numer of conditions
when differentially expressed)	SID	GN	SGD_ID	AgNO3	AlCl3	AsCl3	CdCl2	CoCl2	HgCl2	MnCl2	NiSO4	VCl3	ZnCl2	Description
6	YGR159C	NSR1	S000003391	1	0	1	1	0	1	1	1	0	0	Nucleolar protein that binds nuclear localization sequences, required for pre-rRNA processing and ribosome biogenesis
5	YPR124W	CTR1	S000006328	0	0	1	1	0	1	0	1	1	0	High-affinity copper transporter of the plasma membrane, mediates nearly all copper uptake under low copper conditions; transcriptionally induced at low copper levels and degraded at high copper levels
5	YML056C	IMD4	S000004520	0	0	1	1	0	1	1	1	0	0	Inosine monophosphate dehydrogenase, catalyzes the first step of GMP biosynthesis, member of a four-gene family in S. cerevisiae, constitutively expressed
5	YOR309C	NA	S000005836	1	0	1	1	0	1	1	0	0	0	Dubious open reading frame unlikely to encode a protein, based on available experimental and comparative sequence data; partially overlaps the verified gene NOP58
5	YLR175W	CBF5	S000004165	1	0	1	1	0	1	1	0	0	0	Pseudouridine synthase catalytic subunit of box H/ACA small nucleolar ribonucleoprotein particles (snoRNPs), acts on both large and small rRNAs and on snRNA U2; mutations in human ortholog dyskerin cause the disorder dyskeratosis congenita
5	YGR160W	NA	S000003392	1	0	0	1	0	1	1	1	0	0	Dubious open reading frame unlikely to encode a functional protein, based on available experimental and comparative sequence data
4	YLR214W	FRE1	S000004204	0	0	1	1	0	1	0	0	1	0	Ferric reductase and cupric reductase, reduces siderophore-bound iron and oxidized copper prior to uptake by transporters; expression induced by low copper and iron levels
4	YBL039C	URA7	S000000135	0	0	1	0	0	1	1	0	1	0	Major CTP synthase isozyme (see also URA8), catalyzes the ATP-dependent transfer of the amide nitrogen from glutamine to UTP, forming CTP, the final step in de novo biosynthesis of pyrimidines; involved in phospholipid biosynthesis
4	YOL040C	RPS15	S000005400	1	0	1	0	0	1	0	1	0	0	Protein component of the small (40S) ribosomal subunit; has similarity to E. coli S19 and rat S15 ribosomal proteins
4	YMR217W	GUA1	S000004830	1	0	1	0	0	1	0	1	0	0	GMP synthase, an enzyme that catalyzes the second step in the biosynthesis of GMP from inosine 5'-phosphate (IMP); transcription is not subject to regulation by guanine but is negatively regulated by nutrient starvation
3	YOR019W	NA	S000005545	0	0	0	0	1	0	0	0	1	1	Protein of unknown function that may interact with ribosomes, based on co-purification experiments
3	YLR304C	ACO1	S000004295	0	0	0	0	1	0	1	0	0	1	Aconitase, required for the tricarboxylic acid (TCA) cycle and also independently required for mitochondrial genome maintenance; phosphorylated; component of the mitochondrial nucleoid; mutation leads to glutamate auxotrophy
3	YGL009C	LEU1	S000002977	0	0	0	0	1	0	1	1	0	0	Isopropylmalate isomerase, catalyzes the second step in the leucine biosynthesis pathway
3	YDL171C	GLT1	S000002330	0	0	0	0	1	0	1	1	0	0	NAD(+)-dependent glutamate synthase (GOGAT), synthesizes glutamate from glutamine and alpha-ketoglutarate; with Gln1p, forms the secondary pathway for glutamate biosynthesis from ammonia; expression regulated by nitrogen source
3	YPL032C	SVL3	S000005953	0	0	0	1	0	1	1	0	0	0	Protein of unknown function, mutant phenotype suggests a potential role in vacuolar function; green fluorescent protein (GFP)-fusion protein localizes to the cell periphery, cytoplasm, bud, and bud neck
3	YNL141W	AAH1	S000005085	0	0	0	1	0	1	1	0	0	0	Adenine deaminase (adenine aminohydrolase), converts adenine to hypoxanthine; involved in purine salvage; transcriptionally regulated by nutrient levels and growth phase; Aah1p degraded upon entry into quiescence via SCF and the proteasome
3	YPL093W	NOG1	S000006014	0	0	1	1	0	0	1	0	0	0	Putative GTPase that associates with free 60S ribosomal subunits in the nucleolus and is required for 60S ribosomal subunit biogenesis; constituent of 66S pre-ribosomal particles; member of the ODN family of nucleolar G-proteins
3	YOR310C	NOP58	S000005837	0	0	1	0	0	1	1	0	0	0	Protein involved in pre-rRNA processing, 18S rRNA synthesis, and snoRNA synthesis; component of the small subunit processome complex, which is required for processing of pre-18S rRNA
3	YMR219W	ESC1	S000004832	0	0	1	0	0	1	0	1	0	0	Protein localized to the nuclear periphery, involved in telomeric silencing; interacts with PAD4-domain of Sir4p
3	YGL055W	OLE1	S000003023	0	0	1	0	0	1	1	0	0	0	Delta(9) fatty acid desaturase, required for monounsaturated fatty acid synthesis and for normal distribution of mitochondria
3	YMR120C	ADE17	S000004727	0	1	0	0	0	0	1	0	0	1	Enzyme of 'de novo' purine biosynthesis containing both 5-aminoimidazole-4-carboxamide ribonucleotide transformylase and inosine monophosphate cyclohydrolase activities, isozyme of Ade16p; ade16 ade17 mutants require adenine and histidine
3	YGR197C	SNG1	S000003429	0	1	0	0	0	0	0	0	1	1	Protein involved in resistance to nitrosoguanidine (MNNG) and 6-azauracil (6-AU); expression is regulated by transcription factors involved in multidrug resistance
3	YFL016C	MDJ1	S000001878	0	1	0	0	0	0	0	0	1	1	Co-chaperone that stimulates the ATPase activity of the HSP70 protein Ssc1p; involved in protein folding/refolding in the mitochodrial matrix; required for proteolysis of misfolded proteins; member of the HSP40 (DnaJ) family of chaperones
3	YBR302C	COS2	S000000506	0	1	0	0	0	0	0	0	1	1	Protein of unknown function, member of the DUP380 subfamily of conserved, often subtelomerically-encoded proteins
3	YBL011W	SCT1	S000000107	0	1	0	0	0	0	1	0	1	0	Glycerol 3-phosphate/dihydroxyacetone phosphate dual substrate-specific sn-1 acyltransferase of the glycerolipid biosynthesis pathway, prefers 16-carbon fatty acids, similar to Gpt2p, gene is constitutively transcribed
3	YAL042C-A	NA	S000002138	0	1	0	0	0	0	0	0	1	1	Dubious open reading frame unlikely to encode a protein, based on available experimental and comparative sequence data; partially overlaps verified ORF ERV46/YAL042W; YAL042C-A is a non-essential gene
3	YAL018C	NA	S000000016	0	1	0	0	0	0	1	0	1	0	Putative protein of unknown function
3	YLR249W	YEF3	S000004239	1	0	0	0	0	1	1	0	0	0	Gamma subunit of translational elongation factor eEF1B, stimulates the binding of aminoacyl-tRNA (AA-tRNA) to ribosomes by releasing eEF1A (Tef1p/Tef2p) from the ribosomal complex; contains two ABC cassettes; binds and hydrolyzes ATP
2	YMR006C	PLB2	S000004608	0	0	0	0	0	0	0	0	1	1	Phospholipase B (lysophospholipase) involved in phospholipid metabolism; displays transacylase activity in vitro; overproduction confers resistance to lysophosphatidylcholine
2	YGR098C	ESP1	S000003330	0	0	0	0	0	0	0	0	1	1	Separase, a caspase-like cysteine protease that promotes sister chromatid separation by mediating dissociation of the cohesin Scc1p from chromatin; inhibits protein phosphatase 2A-Cdc55p to promote mitotic exit; inhibited by Pds1p
2	YGL062W	PYC1	S000003030	0	0	0	0	0	0	0	0	1	1	Pyruvate carboxylase isoform, cytoplasmic enzyme that converts pyruvate to oxaloacetate; highly similar to isoform Pyc2p but differentially regulated; mutations in the human homolog are associated with lactic acidosis
2	YFR055W	IRC7	S000001952	0	0	0	0	0	0	0	0	1	1	Putative cystathionine beta-lyase; involved in copper ion homeostasis and sulfur metabolism; null mutant displays increased levels of spontaneous Rad52p foci; expression induced by nitrogen limitation in a GLN3, GAT1-dependent manner
2	YAL009W	SPO7	S000000007	0	0	0	0	0	0	0	0	1	1	Putative regulatory subunit of Nem1p-Spo7p phosphatase holoenzyme, regulates nuclear growth by controlling phospholipid biosynthesis, required for normal nuclear envelope morphology, premeiotic replication, and sporulation
2	YAL004W	NA	S000002136	0	0	0	0	0	0	0	0	1	1	Dubious open reading frame unlikely to encode a protein, based on available experimental and comparative sequence data; completely overlaps verified gene SSA1/YAL005C
2	YNR006W	VPS27	S000005289	0	0	0	0	0	0	0	1	0	1	Endosomal protein that forms a complex with Hse1p; required for recycling Golgi proteins, forming lumenal membranes and sorting ubiquitinated proteins destined for degradation; has Ubiquitin Interaction Motifs which bind ubiquitin (Ubi4p)
2	YNL209W	SSB2	S000005153	0	0	0	0	0	0	0	1	1	0	Cytoplasmic ATPase that is a ribosome-associated molecular chaperone, functions with J-protein partner Zuo1p; may be involved in the folding of newly-synthesized polypeptide chains; member of the HSP70 family; homolog of SSB1
2	YMR205C	PFK2	S000004818	0	0	0	0	0	0	1	0	1	0	Beta subunit of heterooctameric phosphofructokinase involved in glycolysis, indispensable for anaerobic growth, activated by fructose-2,6-bisphosphate and AMP, mutation inhibits glucose induction of cell cycle-related genes
2	YGL008C	PMA1	S000002976	0	0	0	0	0	0	1	0	1	0	Plasma membrane H+-ATPase, pumps protons out of the cell; major regulator of cytoplasmic pH and plasma membrane potential; part of the P2 subgroup of cation-transporting ATPases; Hsp30p plays a role in Pma1p regulation
2	YER156C	NA	S000000958	0	0	0	0	0	0	1	0	0	1	Putative protein of unknown function; interacts with Hsp82p and copurifies with Ipl1p; expression is copper responsive and downregulated in strains deleted for MAC1, a copper-responsive transcription factor; similarity to mammalian MYG1
2	YDL205C	HEM3	S000002364	0	0	0	0	0	0	1	0	0	1	Porphobilinogen deaminase, catalyzes the conversion of 4-porphobilinogen to hydroxymethylbilane, the third step in heme biosynthesis; localizes to the cytoplasm and nucleus; expression is regulated by Hap2p-Hap3p, but not by levels of heme
2	YNL112W	DBP2	S000005056	0	0	0	0	0	1	1	0	0	0	Essential ATP-dependent RNA helicase of the DEAD-box protein family, involved in nonsense-mediated mRNA decay and rRNA processing
2	YMR229C	RRP5	S000004842	0	0	0	0	0	1	1	0	0	0	RNA binding protein with preference for single stranded tracts of U's involved in synthesis of both 18S and 5.8S rRNAs; component of both the ribosomal small subunit (SSU) processosome and the 90S preribosome
2	YMR131C	RRB1	S000004738	0	0	0	0	0	1	1	0	0	0	Essential nuclear protein involved in early steps of ribosome biogenesis; physically interacts with the ribosomal protein Rpl3p
2	YLR413W	NA	S000004405	0	0	0	0	0	1	1	0	0	0	Putative protein of unknown function; YLR413W is not an essential gene
2	YLR196W	PWP1	S000004186	0	0	0	0	0	1	1	0	0	0	Protein with WD-40 repeats involved in rRNA processing; associates with trans-acting ribosome biogenesis factors; similar to beta-transducin superfamily
2	YLL008W	DRS1	S000003931	0	0	0	0	0	1	0	1	0	0	Nucleolar DEAD-box protein required for ribosome assembly and function, including synthesis of 60S ribosomal subunits; constituent of 66S pre-ribosomal particles
2	YJR070C	LIA1	S000003831	0	0	0	0	0	1	1	0	0	0	Deoxyhypusine hydroxylase, a HEAT-repeat containing metalloenzyme that catalyzes hypusine formation; binds to and is required for the modification of Hyp2p (eIF5A); complements S. pombe mmd1 mutants defective in mitochondrial positioning
2	YJL050W	MTR4	S000003586	0	0	0	0	0	1	1	0	0	0	ATP-dependent 3'-5' RNA helicase of the Dead-box family, involved in nuclear RNA processing and degradation both as a component of the TRAMP complex and in TRAMP independent processes; has a KOW domain that shows RNA binding activity
2	YGR245C	SDA1	S000003477	0	0	0	0	0	1	1	0	0	0	Highly conserved nuclear protein required for actin cytoskeleton organization and passage through Start, plays a critical role in G1 events, binds Nap1p, also involved in 60S ribosome biogenesis
2	YDR091C	RLI1	S000002498	0	0	0	0	0	1	1	0	0	0	Essential iron-sulfur protein required for ribosome biogenesis and translation initiation and termination; facilitates binding of a multifactor complex (MFC) of initiation factors to the small ribosomal subunit; predicted ABC family ATPase
2	YPR192W	AQY1	S000006396	0	0	0	0	1	0	0	1	0	0	Spore-specific water channel that mediates the transport of water across cell membranes, developmentally controlled; may play a role in spore maturation, probably by allowing water outflow, may be involved in freeze tolerance
2	YPR157W	NA	S000006361	0	0	0	0	1	0	0	0	1	0	Putative protein of unknown function; induced by treatment with 8-methoxypsoralen and UVA irradiation
2	YNL194C	NA	S000005138	0	0	0	0	1	0	0	1	0	0	Integral membrane protein required for sporulation and plasma membrane sphingolipid content; has sequence similarity to SUR7 and FMP45; GFP-fusion protein is induced in response to the DNA-damaging agent MMS
2	YNL065W	AQR1	S000005009	0	0	0	0	1	0	1	0	0	0	Plasma membrane multidrug transporter of the major facilitator superfamily, confers resistance to short-chain monocarboxylic acids and quinidine; involved in the excretion of excess amino acids
2	YJR119C	JHD2	S000003880	0	0	0	0	1	0	0	1	0	0	JmjC domain family histone demethylase specific for H3-K4 (histone H3 Lys4); removes methyl groups specifically added by Set1p methyltransferase; protein levels regulated by Not4p (E3 ubiquitin ligase) polyubiquitin-mediated degradation
2	YHR184W	SSP1	S000001227	0	0	0	0	1	0	0	0	0	1	Protein involved in the control of meiotic nuclear division and coordination of meiosis with spore formation; transcription is induced midway through meiosis
2	YDR130C	FIN1	S000002537	0	0	0	0	1	0	0	1	0	0	Spindle pole body-related intermediate filament protein; forms cell cycle-specific filaments between spindle pole bodies in mother and daughter cells; localization cell-cycle dependent; involved in Glc7p localization and regulation
2	YAR030C	NA	S000001821	0	0	0	0	1	0	0	0	0	1	Dubious open reading frame unlikely to encode a protein, based on available experimental and comparative sequence data; partially overlaps the uncharacterized ORF YAR029W and the verified gene PRM9
2	YNL132W	KRE33	S000005076	0	0	0	1	0	1	0	0	0	0	Essential protein, required for biogenesis of the small ribosomal subunit; heterozygous mutant shows haploinsufficiency in K1 killer toxin resistance
2	YPR035W	GLN1	S000006239	0	0	1	1	0	0	0	0	0	0	Glutamine synthetase (GS), synthesizes glutamine from glutamate and ammonia; with Glt1p, forms the secondary pathway for glutamate biosynthesis from ammonia; expression regulated by nitrogen source and by amino acid limitation
2	YNL178W	RPS3	S000005122	0	0	1	0	0	0	1	0	0	0	Protein component of the small (40S) ribosomal subunit, has apurinic/apyrimidinic (AP) endonuclease activity; essential for viability; has similarity to E. coli S3 and rat S3 ribosomal proteins
2	YMR290C	HAS1	S000004903	0	0	1	0	0	1	0	0	0	0	ATP-dependent RNA helicase; localizes to both the nuclear periphery and nucleolus; highly enriched in nuclear pore complex fractions; constituent of 66S pre-ribosomal particles
2	YMR049C	ERB1	S000004652	0	0	1	0	0	0	1	0	0	0	Constituent of 66S pre-ribosomal particles, forms a complex with Nop7p and Ytm1p that is required for maturation of the large ribosomal subunit; required for maturation of the 25S and 5.8S ribosomal RNAs; homologous to mammalian Bop1
2	YML063W	RPS1B	S000004528	0	0	1	0	0	0	0	1	0	0	Ribosomal protein 10 (rp10) of the small (40S) subunit; nearly identical to Rps1Ap and has similarity to rat S3a ribosomal protein
2	YLR344W	RPL26A	S000004336	0	0	1	0	0	1	0	0	0	0	Protein component of the large (60S) ribosomal subunit, nearly identical to Rpl26Bp and has similarity to E. coli L24 and rat L26 ribosomal proteins; binds to 5.8S rRNA
2	YLR197W	NOP56	S000004187	0	0	1	0	0	1	0	0	0	0	Essential evolutionarily-conserved nucleolar protein component of the box C/D snoRNP complexes that direct 2'-O-methylation of pre-rRNA during its maturation; overexpression causes spindle orientation defects
2	YLR058C	SHM2	S000004048	0	0	1	0	0	0	1	0	0	0	Cytosolic serine hydroxymethyltransferase, converts serine to glycine plus 5,10 methylenetetrahydrofolate; major isoform involved in generating precursors for purine, pyrimidine, amino acid, and lipid biosynthesis
2	YLR056W	ERG3	S000004046	0	0	1	0	0	0	1	0	0	0	C-5 sterol desaturase, catalyzes the introduction of a C-5(6) double bond into episterol, a precursor in ergosterol biosynthesis; mutants are viable, but cannot grow on non-fermentable carbon sources
2	YLR029C	RPL15A	S000004019	0	0	1	0	0	0	0	1	0	0	Protein component of the large (60S) ribosomal subunit, nearly identical to Rpl15Bp and has similarity to rat L15 ribosomal protein; binds to 5.8 S rRNA
2	YLL044W	NA	S000003967	0	0	1	0	0	0	0	1	0	0	Dubious open reading frame unlikely to encode a protein, based on available experimental and comparative sequence data; transcription of both YLL044W and the overlapping gene RPL8B is reduced in the gcr1 null mutant
2	YJL190C	RPS22A	S000003726	0	0	1	0	0	0	1	0	0	0	Protein component of the small (40S) ribosomal subunit; nearly identical to Rps22Bp and has similarity to E. coli S8 and rat S15a ribosomal proteins
2	YHR215W	PHO12	S000001258	0	0	1	0	0	0	1	0	0	0	One of three repressible acid phosphatases, a glycoprotein that is transported to the cell surface by the secretory pathway; nearly identical to Pho11p; upregulated by phosphate starvation
2	YEL026W	SNU13	S000000752	0	0	1	0	0	1	0	0	0	0	RNA binding protein, part of U3 snoRNP involved in rRNA processing, part of U4/U6-U5 tri-snRNP involved in mRNA splicing, similar to human 15.5K protein
2	YDR399W	HPT1	S000002807	0	0	1	0	0	0	1	0	0	0	Dimeric hypoxanthine-guanine phosphoribosyltransferase, catalyzes the formation of both inosine monophosphate and guanosine monophosphate; mutations in the human homolog HPRT1 can cause Lesch-Nyhan syndrome and Kelley-Seegmiller syndrome
2	YDR384C	ATO3	S000002792	0	0	1	0	0	0	1	0	0	0	Plasma membrane protein, regulation pattern suggests a possible role in export of ammonia from the cell; phosphorylated in mitochondria; member of the TC 9.B.33 YaaH family of putative transporters
2	YBR092C	PHO3	S000000296	0	0	1	0	0	0	1	0	0	0	Constitutively expressed acid phosphatase similar to Pho5p; brought to the cell surface by transport vesicles; hydrolyzes thiamin phosphates in the periplasmic space, increasing cellular thiamin uptake; expression is repressed by thiamin
2	YMR058W	FET3	S000004662	0	1	0	0	0	0	0	0	1	0	Ferro-O2-oxidoreductase required for high-affinity iron uptake and involved in mediating resistance to copper ion toxicity, belongs to class of integral membrane multicopper oxidases
2	YLR296W	NA	S000004287	0	1	0	0	0	0	0	0	1	0	Dubious open reading frame unlikely to encode a protein, based on available experimental and comparative sequence data
2	YLR098C	CHA4	S000004088	0	1	0	0	0	0	0	0	1	0	DNA binding transcriptional activator, mediates serine/threonine activation of the catabolic L-serine (L-threonine) deaminase (CHA1); Zinc-finger protein with Zn[2]-Cys[6] fungal-type binuclear cluster domain
2	YKL054C	DEF1	S000001537	0	1	0	0	0	0	1	0	0	0	RNAPII degradation factor, forms a complex with Rad26p in chromatin, enables ubiquitination and proteolysis of RNAPII present in an elongation complex; mutant is deficient in Zip1p loading onto chromosomes during meiosis
2	YGR224W	AZR1	S000003456	0	1	0	0	0	0	0	0	1	0	Plasma membrane transporter of the major facilitator superfamily, involved in resistance to azole drugs such as ketoconazole and fluconazole
2	YGR093W	NA	S000003325	0	1	0	0	0	0	0	0	1	0	Putative protein of unconfirmed function; green fluorescent protein (GFP)-fusion protein localizes to the nucleus
2	YER145C	FTR1	S000000947	0	1	0	0	0	0	0	0	1	0	High affinity iron permease involved in the transport of iron across the plasma membrane; forms complex with Fet3p; expression is regulated by iron
2	YDR398W	UTP5	S000002806	0	1	0	0	0	0	1	0	0	0	Subunit of U3-containing Small Subunit (SSU) processome complex involved in production of 18S rRNA and assembly of small ribosomal subunit
2	YCR022C	NA	S000000616	0	1	0	0	0	0	0	0	0	1	Dubious open reading frame unlikely to encode a protein, based on available experimental and comparative sequence data; YCR022C is not an essential gene
2	YCR010C	ADY2	S000000603	0	1	0	0	0	0	0	0	1	0	Acetate transporter required for normal sporulation; phosphorylated in mitochondria
2	YCL048W	SPS22	S000000553	0	1	0	0	0	0	0	0	1	0	Protein of unknown function, redundant with Sps2p for the organization of the beta-glucan layer of the spore wall
2	YBR208C	DUR1,2	S000000412	0	1	0	0	0	0	0	0	1	0	Urea amidolyase, contains both urea carboxylase and allophanate hydrolase activities, degrades urea to CO2 and NH3; expression sensitive to nitrogen catabolite repression and induced by allophanate, an intermediate in allantoin degradation
2	YBR174C	NA	S000000378	0	1	0	0	0	0	0	0	0	1	Dubious open reading frame unlikely to encode a protein, based on available experimental and comparative sequence data; partially overlaps the verified ORF YBR175W; null mutant is viable and sporulation defective
2	YPL281C	ERR2	S000006202	1	1	0	0	0	0	0	0	0	0	Protein of unknown function, has similarity to enolases
2	YPL036W	PMA2	S000005957	1	1	0	0	0	0	0	0	0	0	Plasma membrane H+-ATPase, isoform of Pma1p, involved in pumping protons out of the cell; regulator of cytoplasmic pH and plasma membrane potential
2	YKL180W	RPL17A	S000001663	1	0	1	0	0	0	0	0	0	0	Protein component of the large (60S) ribosomal subunit, nearly identical to Rpl17Bp and has similarity to E. coli L22 and rat L17 ribosomal proteins; copurifies with the Dam1 complex (aka DASH complex)
2	YGL089C	MF(ALPHA)2	S000003057	1	0	0	0	0	0	1	0	0	0	Mating pheromone alpha-factor, made by alpha cells; interacts with mating type a cells to induce cell cycle arrest and other responses leading to mating; also encoded by MF(ALPHA)1, which is more highly expressed than MF(ALPHA)2
2	YBR054W	YRO2	S000000258	1	0	0	0	0	0	1	0	0	0	Putative protein of unknown function; the authentic, non-tagged protein is detected in a phosphorylated state in highly purified mitochondria in high-throughput studies; transcriptionally regulated by Haa1p
2	YBL066C	SEF1	S000000162	1	0	0	0	1	0	0	0	0	0	Putative transcription factor, has homolog in Kluyveromyces lactis
2	YAL005C	SSA1	S000000004	1	0	0	0	0	0	0	0	1	0	ATPase involved in protein folding and nuclear localization signal (NLS)-directed nuclear transport; member of heat shock protein 70 (HSP70) family; forms a chaperone complex with Ydj1p; localized to the nucleus, cytoplasm, and cell wall
1	YPR006C	ICL2	S000006210	0	0	0	0	0	0	0	0	0	1	2-methylisocitrate lyase of the mitochondrial matrix, functions in the methylcitrate cycle to catalyze the conversion of 2-methylisocitrate to succinate and pyruvate; ICL2 transcription is repressed by glucose and induced by ethanol
1	YNR013C	PHO91	S000005296	0	0	0	0	0	0	0	0	0	1	Low-affinity phosphate transporter of the vacuolar membrane; deletion of pho84, pho87, pho89, pho90, and pho91 causes synthetic lethality; transcription independent of Pi and Pho4p activity; overexpression results in vigorous growth
1	YNL309W	STB1	S000005253	0	0	0	0	0	0	0	0	0	1	Protein with a role in regulation of MBF-specific transcription at Start, phosphorylated by Cln-Cdc28p kinases in vitro; unphosphorylated form binds Swi6p and binding is required for Stb1p function; expression is cell-cycle regulated
1	YNL250W	RAD50	S000005194	0	0	0	0	0	0	0	0	0	1	Subunit of MRX complex, with Mre11p and Xrs2p, involved in processing double-strand DNA breaks in vegetative cells, initiation of meiotic DSBs, telomere maintenance, and nonhomologous end joining
1	YLR416C	NA	S000004408	0	0	0	0	0	0	0	0	0	1	Dubious open reading frame unlikely to encode a functional protein, based on available experimental and comparative sequence data
1	YLR390W	ECM19	S000004382	0	0	0	0	0	0	0	0	0	1	Putative protein of unknown function; the authentic, non-tagged protein is detected in highly purified mitochondria in high-throughput studies
1	YLR255C	NA	S000004245	0	0	0	0	0	0	0	0	0	1	Dubious ORF unlikely to encode a functional protein, based on available experimental and comparative sequence data
1	YJL217W	REE1	S000003753	0	0	0	0	0	0	0	0	0	1	Cytoplasmic protein involved in the regulation of enolase (ENO1); mRNA expression is induced by calcium shortage, copper deficiency (via Mac1p) and the presence of galactose (via Gal4p); mRNA expression is also regulated by the cell cycle
1	YJL128C	PBS2	S000003664	0	0	0	0	0	0	0	0	0	1	MAP kinase kinase that plays a pivotal role in the osmosensing signal-transduction pathway, activated under severe osmotic stress; plays a role in regulating Ty1 transposition
1	YHR027C	RPN1	S000001069	0	0	0	0	0	0	0	0	0	1	Non-ATPase base subunit of the 19S regulatory particle of the 26S proteasome; may participate in the recognition of several ligands of the proteasome; contains a leucine-rich repeat (LRR) domain, a site for protein-protein interactions
1	YGR100W	MDR1	S000003332	0	0	0	0	0	0	0	0	0	1	Cytoplasmic GTPase-activating protein for Ypt/Rab transport GTPases Ypt6p, Ypt31p and Sec4p; involved in recycling of internalized proteins and regulation of Golgi secretory function
1	YGR092W	DBF2	S000003324	0	0	0	0	0	0	0	0	0	1	Ser/Thr kinase involved in transcription and stress response; functions as part of a network of genes in exit from mitosis; localization is cell cycle regulated; activated by Cdc15p during the exit from mitosis
1	YGL024W	NA	S000002992	0	0	0	0	0	0	0	0	0	1	Dubious open reading frame unlikely to encode a protein, based on available experimental and comparative sequence data; partially/completely overlaps the verified ORF PGD1/YGL025C
1	YEL068C	NA	S000000794	0	0	0	0	0	0	0	0	0	1	Dubious open reading frame unlikely to encode a functional protein, based on available experimental and comparative sequence data
1	YDR380W	ARO10	S000002788	0	0	0	0	0	0	0	0	0	1	Phenylpyruvate decarboxylase, catalyzes decarboxylation of phenylpyruvate to phenylacetaldehyde, which is the first specific step in the Ehrlich pathway
1	YDR260C	SWM1	S000002668	0	0	0	0	0	0	0	0	0	1	Subunit of the anaphase-promoting complex, which is an E3 ubiquitin ligase that regulates the metaphase-anaphase transition and exit from mitosis; required for activation of the daughter-specific gene expression and spore wall maturation
1	YCL055W	KAR4	S000000560	0	0	0	0	0	0	0	0	0	1	Transcription factor required for gene regulation in response to pheromones; also required during meiosis; exists in two forms, a slower-migrating form more abundant during vegetative growth and a faster-migrating form induced by pheromone
1	YCL042W	NA	S000000547	0	0	0	0	0	0	0	0	0	1	Putative protein of unknown function; epitope-tagged protein localizes to the cytoplasm
1	YCL008C	STP22	S000000514	0	0	0	0	0	0	0	0	0	1	Component of the ESCRT-I complex, which is involved in ubiquitin-dependent sorting of proteins into the endosome; homologous to the mouse and human Tsg101 tumor susceptibility gene; mutants exhibit a Class E Vps phenotype
1	YAL060W	BDH1	S000000056	0	0	0	0	0	0	0	0	0	1	NAD-dependent (R,R)-butanediol dehydrogenase, catalyzes oxidation of (R,R)-2,3-butanediol to (3R)-acetoin, oxidation of meso-butanediol to (3S)-acetoin, and reduction of acetoin; enhances use of 2,3-butanediol as an aerobic carbon source
1	YNR050C	LYS9	S000005333	0	0	0	0	0	0	0	0	1	0	Saccharopine dehydrogenase (NADP+, L-glutamate-forming); catalyzes the formation of saccharopine from alpha-aminoadipate 6-semialdehyde, the seventh step in lysine biosynthesis pathway; exhibits genetic and physical interactions with TRM112
1	YNL093W	YPT53	S000005037	0	0	0	0	0	0	0	0	1	0	Rab family GTPase, similar to Ypt51p and Ypt52p and to mammalian rab5; required for vacuolar protein sorting and endocytosis
1	YMR247C	RKR1	S000004861	0	0	0	0	0	0	0	0	1	0	RING domain E3 ubiquitin ligase; involved in the ubiquitin-mediated degradation of non-stop proteins; functional connections to chromatin modification; nuclear protein that also co-localizes with ribosomes; homolog of mouse listerin
1	YLR148W	PEP3	S000004138	0	0	0	0	0	0	0	0	1	0	Component of CORVET tethering complex; vacuolar peripheral membrane protein that promotes vesicular docking/fusion reactions in conjunction with SNARE proteins, required for vacuolar biogenesis
1	YKR073C	NA	S000001781	0	0	0	0	0	0	0	0	1	0	Dubious open reading frame unlikely to encode a protein, based on available experimental and comparative sequence data
1	YKL073W	LHS1	S000001556	0	0	0	0	0	0	0	0	1	0	Molecular chaperone of the endoplasmic reticulum lumen, involved in polypeptide translocation and folding; nucleotide exchange factor for the ER lumenal Hsp70 chaperone Kar2p; regulated by the unfolded protein response pathway
1	YJR045C	SSC1	S000003806	0	0	0	0	0	0	0	0	1	0	Hsp70 family ATPase, constituent of the import motor component of the Translocase of the Inner Mitochondrial membrane (TIM23 complex); involved in protein translocation and folding; subunit of SceI endonuclease
1	YHR139C	SPS100	S000001181	0	0	0	0	0	0	0	0	1	0	Protein required for spore wall maturation; expressed during sporulation; may be a component of the spore wall; expression also induced in cells treated with the mycotoxin patulin
1	YHR028C	DAP2	S000001070	0	0	0	0	0	0	0	0	1	0	Dipeptidyl aminopeptidase, synthesized as a glycosylated precursor; localizes to the vacuolar membrane; similar to Ste13p
1	YHL040C	ARN1	S000001032	0	0	0	0	0	0	0	0	1	0	Transporter, member of the ARN family of transporters that specifically recognize siderophore-iron chelates; responsible for uptake of iron bound to ferrirubin, ferrirhodin, and related siderophores
1	YDR493W	MZM1	S000002901	0	0	0	0	0	0	0	0	1	0	Mitochondrial matrix protein with a role in maintaining the labile mitochondrial zinc pool; null mutant has a respiratory growth defect and an elevated frequency of mitochondrial genome loss; overexpression causes cell cycle delay or arrest
1	YDR285W	ZIP1	S000002693	0	0	0	0	0	0	0	0	1	0	Transverse filament protein of the synaptonemal complex; required for normal levels of meiotic recombination and pairing between homologous chromosome during meiosis; potential Cdc28p substrate
1	YDL035C	GPR1	S000002193	0	0	0	0	0	0	0	0	1	0	Plasma membrane G protein coupled receptor (GPCR) that interacts with the heterotrimeric G protein alpha subunit, Gpa2p, and with Plc1p; sensor that integrates nutritional signals with the modulation of cell fate via PKA and cAMP synthesis
1	YDL033C	SLM3	S000002191	0	0	0	0	0	0	0	0	1	0	tRNA-specific 2-thiouridylase, responsible for 2-thiolation of the wobble base of mitochondrial tRNAs; human ortholog is implicated in myoclonus epilepsy associated with ragged red fibers (MERRF)
1	YDL021W	GPM2	S000002179	0	0	0	0	0	0	0	0	1	0	Homolog of Gpm1p phosphoglycerate mutase, which converts 3-phosphoglycerate to 2-phosphoglycerate in glycolysis; may be non-functional derivative of a gene duplication event
1	YCR107W	AAD3	S000000704	0	0	0	0	0	0	0	0	1	0	Putative aryl-alcohol dehydrogenase with similarity to P. chrysosporium aryl-alcohol dehydrogenase; mutational analysis has not yet revealed a physiological role
1	YCL046W	NA	S000000551	0	0	0	0	0	0	0	0	1	0	Dubious open reading frame unlikely to encode a protein, based on available experimental and comparative sequence data; partially overlaps the uncharacterized ORF YCL045C
1	YBR161W	CSH1	S000000365	0	0	0	0	0	0	0	0	1	0	Probable catalytic subunit of a mannosylinositol phosphorylceramide (MIPC) synthase, forms a complex with probable regulatory subunit Csg2p; function in sphingolipid biosynthesis is overlapping with that of Sur1p
1	YBL010C	NA	S000000106	0	0	0	0	0	0	0	0	1	0	Putative protein of unknown function; green fluorescent protein (GFP)-fusion protein colocalizes with clathrin-coated vesicles
1	YPR005C	HAL1	S000006209	0	0	0	0	0	0	0	1	0	0	Cytoplasmic protein involved in halotolerance; decreases intracellular Na+ (via Ena1p) and increases intracellular K+ by decreasing efflux; expression repressed by Ssn6p-Tup1p and Sko1p and induced by NaCl, KCl, and sorbitol through Gcn4p
1	YPL174C	NIP100	S000006095	0	0	0	0	0	0	0	1	0	0	Large subunit of the dynactin complex, which is involved in partitioning the mitotic spindle between mother and daughter cells; putative ortholog of mammalian p150(glued)
1	YLR025W	SNF7	S000004015	0	0	0	0	0	0	0	1	0	0	One of four subunits of the endosomal sorting complex required for transport III (ESCRT-III); involved in the sorting of transmembrane proteins into the multivesicular body (MVB) pathway; recruited from the cytoplasm to endosomal membranes
1	YLL016W	SDC25	S000003939	0	0	0	0	0	0	0	1	0	0	Non-essential Ras guanine nucleotide exchange factor (GEF) localized to the membrane; expressed in poor nutrients and on non-fermentable carbon sources; homologous to CDC25; contains a stop codon in S288C; full-length gene includes YLL017W
1	YKL168C	KKQ8	S000001651	0	0	0	0	0	0	0	1	0	0	Putative serine/threonine protein kinase with unknown cellular role
1	YJR060W	CBF1	S000003821	0	0	0	0	0	0	0	1	0	0	Helix-loop-helix protein that binds the motif CACRTG, which is present at several sites including MET gene promoters and centromere DNA element I (CDEI); required for nucleosome positioning at this motif; targets Isw1p to DNA
1	YJL161W	FMP33	S000003697	0	0	0	0	0	0	0	1	0	0	Putative protein of unknown function; the authentic, non-tagged protein is detected in highly purified mitochondria in high-throughput studies
1	YJL028W	NA	S000003565	0	0	0	0	0	0	0	1	0	0	Protein of unknown function; may interact with ribosomes, based on co-purification experiments
1	YIL120W	QDR1	S000001382	0	0	0	0	0	0	0	1	0	0	Multidrug transporter of the major facilitator superfamily, required for resistance to quinidine, ketoconazole, fluconazole, and barban
1	YHL038C	CBP2	S000001030	0	0	0	0	0	0	0	1	0	0	Mitochondrial protein required for splicing of the group I intron aI5 of the COB pre-mRNA, binds to the RNA to promote splicing; also involved in but not essential for splicing of the COB bI2 intron and the intron in the 21S rRNA gene
1	YGL090W	LIF1	S000003058	0	0	0	0	0	0	0	1	0	0	Component of the DNA ligase IV complex that mediates nonhomologous end joining in DNA double-strand break repair; physically interacts with Dnl4p and Nej1p; homologous to mammalian XRCC4 protein
1	YER153C	PET122	S000000955	0	0	0	0	0	0	0	1	0	0	Mitochondrial translational activator specific for the COX3 mRNA, acts together with Pet54p and Pet494p; located in the mitochondrial inner membrane
1	YDR532C	KRE28	S000002940	0	0	0	0	0	0	0	1	0	0	Subunit of a kinetochore-microtubule binding complex with Spc105p that bridges centromeric heterochromatin and kinetochore MAPs and motors, and is also required for sister chromatid bi-orientation and kinetochore binding of SAC components
1	YPL061W	ALD6	S000005982	0	0	0	0	0	0	1	0	0	0	Cytosolic aldehyde dehydrogenase, activated by Mg2+ and utilizes NADP+ as the preferred coenzyme; required for conversion of acetaldehyde to acetate; constitutively expressed; locates to the mitochondrial outer surface upon oxidative stress
1	YOR204W	DED1	S000005730	0	0	0	0	0	0	1	0	0	0	ATP-dependent DEAD (Asp-Glu-Ala-Asp)-box RNA helicase, required for translation initiation of all yeast mRNAs; mutations in human DEAD-box DBY are a frequent cause of male infertility
1	YNR053C	NOG2	S000005336	0	0	0	0	0	0	1	0	0	0	Putative GTPase that associates with pre-60S ribosomal subunits in the nucleolus and is required for their nuclear export and maturation
1	YNL303W	NA	S000005247	0	0	0	0	0	0	1	0	0	0	Dubious open reading frame unlikely to encode a protein, based on available experimental and comparative sequence data
1	YNL143C	NA	S000005087	0	0	0	0	0	0	1	0	0	0	Dubious open reading frame unlikely to encode a protein, based on available experimental and comparative sequence data
1	YNL039W	BDP1	S000004984	0	0	0	0	0	0	1	0	0	0	Essential subunit of RNA polymerase III transcription factor (TFIIIB), which is involved in transcription of genes encoding tRNAs, 5S rRNA, U6 snRNA, and other small RNAs
1	YNL038W	GPI15	S000004983	0	0	0	0	0	0	1	0	0	0	Protein involved in the synthesis of N-acetylglucosaminyl phosphatidylinositol (GlcNAc-PI), the first intermediate in the synthesis of glycosylphosphatidylinositol (GPI) anchors; homologous to the human PIG-H protein
1	YNL030W	HHF2	S000004975	0	0	0	0	0	0	1	0	0	0	Histone H4, core histone protein required for chromatin assembly and chromosome function; one of two identical histone proteins (see also HHF1); contributes to telomeric silencing; N-terminal domain involved in maintaining genomic integrity
1	YMR246W	FAA4	S000004860	0	0	0	0	0	0	1	0	0	0	Long chain fatty acyl-CoA synthetase, activates imported fatty acids with a preference for C12:0-C16:0 chain lengths; functions in long chain fatty acid import; important for survival during stationary phase; localized to lipid particles
1	YMR145C	NDE1	S000004753	0	0	0	0	0	0	1	0	0	0	Mitochondrial external NADH dehydrogenase, a type II NAD(P)H:quinone oxidoreductase that catalyzes the oxidation of cytosolic NADH; Nde1p and Nde2p provide cytosolic NADH to the mitochondrial respiratory chain
1	YMR015C	ERG5	S000004617	0	0	0	0	0	0	1	0	0	0	C-22 sterol desaturase, a cytochrome P450 enzyme that catalyzes the formation of the C-22(23) double bond in the sterol side chain in ergosterol biosynthesis; may be a target of azole antifungal drugs
1	YMR012W	CLU1	S000004614	0	0	0	0	0	0	1	0	0	0	eIF3 component of unknown function; deletion causes defects in mitochondrial organization but not in growth or translation initiation, can rescue cytokinesis and mitochondrial organization defects of the Dictyostelium cluA- mutant
1	YML075C	HMG1	S000004540	0	0	0	0	0	0	1	0	0	0	One of two isozymes of HMG-CoA reductase that catalyzes the conversion of HMG-CoA to mevalonate, which is a rate-limiting step in sterol biosynthesis; localizes to the nuclear envelope; overproduction induces the formation of karmellae
1	YLR180W	SAM1	S000004170	0	0	0	0	0	0	1	0	0	0	S-adenosylmethionine synthetase, catalyzes transfer of the adenosyl group of ATP to the sulfur atom of methionine; one of two differentially regulated isozymes (Sam1p and Sam2p)
1	YKL216W	URA1	S000001699	0	0	0	0	0	0	1	0	0	0	Dihydroorotate dehydrogenase, catalyzes the fourth enzymatic step in the de novo biosynthesis of pyrimidines, converting dihydroorotic acid into orotic acid
1	YKL177W	NA	S000001660	0	0	0	0	0	0	1	0	0	0	Dubious open reading frame unlikely to encode a protein, based on available experimental and comparative sequence data; partially overlaps the verified gene STE3
1	YKL096W	CWP1	S000001579	0	0	0	0	0	0	1	0	0	0	Cell wall mannoprotein that localizes specifically to birth scars of daughter cells, linked to a beta-1,3- and beta-1,6-glucan heteropolymer through a phosphodiester bond; required for propionic acid resistance
1	YJR047C	ANB1	S000003808	0	0	0	0	0	0	1	0	0	0	Translation elongation factor eIF-5A, previously thought to function in translation initiation; similar to and functionally redundant with Hyp2p; undergoes an essential hypusination modification; expressed under anaerobic conditions
1	YJL212C	OPT1	S000003748	0	0	0	0	0	0	1	0	0	0	Proton-coupled oligopeptide transporter of the plasma membrane; also transports glutathione and phytochelatin; member of the OPT family
1	YJL196C	ELO1	S000003732	0	0	0	0	0	0	1	0	0	0	Elongase I, medium-chain acyl elongase, catalyzes carboxy-terminal elongation of unsaturated C12-C16 fatty acyl-CoAs to C16-C18 fatty acids
1	YIL121W	QDR2	S000001383	0	0	0	0	0	0	1	0	0	0	Multidrug transporter of the major facilitator superfamily, required for resistance to quinidine, barban, cisplatin, and bleomycin; may have a role in potassium uptake
1	YHR094C	HXT1	S000001136	0	0	0	0	0	0	1	0	0	0	Low-affinity glucose transporter of the major facilitator superfamily, expression is induced by Hxk2p in the presence of glucose and repressed by Rgt1p when glucose is limiting
1	YHR055C	CUP1-2	S000001097	0	0	0	0	0	0	1	0	0	0	Metallothionein, binds copper and mediates resistance to high concentrations of copper and cadmium; locus is variably amplified in different strains, with two copies, CUP1-1 and CUP1-2, in the genomic sequence reference strain S288C
1	YHR053C	CUP1-1	S000001095	0	0	0	0	0	0	1	0	0	0	Metallothionein, binds copper and mediates resistance to high concentrations of copper and cadmium; locus is variably amplified in different strains, with two copies, CUP1-1 and CUP1-2, in the genomic sequence reference strain S288C
1	YHR052W	CIC1	S000001094	0	0	0	0	0	0	1	0	0	0	Essential protein that interacts with proteasome components and has a potential role in proteasome substrate specificity; also copurifies with 66S pre-ribosomal particles
1	YHR036W	BRL1	S000001078	0	0	0	0	0	0	1	0	0	0	Essential nuclear envelope integral membrane protein identified as a suppressor of a conditional mutation in the major karyopherin, CRM1; homologous to and interacts with Brr6p, a nuclear envelope protein involved in nuclear export
1	YHR007C	ERG11	S000001049	0	0	0	0	0	0	1	0	0	0	Lanosterol 14-alpha-demethylase, catalyzes the C-14 demethylation of lanosterol to form 4,4''-dimethyl cholesta-8,14,24-triene-3-beta-ol in the ergosterol biosynthesis pathway; member of the cytochrome P450 family
1	YGR234W	YHB1	S000003466	0	0	0	0	0	0	1	0	0	0	Nitric oxide oxidoreductase, flavohemoglobin involved in nitric oxide detoxification; plays a role in the oxidative and nitrosative stress responses
1	YGR155W	CYS4	S000003387	0	0	0	0	0	0	1	0	0	0	Cystathionine beta-synthase, catalyzes synthesis of cystathionine from serine and homocysteine, the first committed step in cysteine biosynthesis; responsible for hydrogen sulfide generation; mutations in human ortholog cause homocystinuria
1	YGR103W	NOP7	S000003335	0	0	0	0	0	0	1	0	0	0	Component of several different pre-ribosomal particles; forms a complex with Ytm1p and Erb1p that is required for maturation of the large ribosomal subunit; required for exit from G<sub>0</sub> and the initiation of cell proliferation
1	YGL234W	ADE5,7	S000003203	0	0	0	0	0	0	1	0	0	0	Bifunctional enzyme of the 'de novo' purine nucleotide biosynthetic pathway, contains aminoimidazole ribotide synthetase and glycinamide ribotide synthetase activities
1	YGL119W	COQ8	S000003087	0	0	0	0	0	0	1	0	0	0	Protein required for ubiquinone (coenzyme Q) biosynthesis and for respiratory growth; exhibits genetic interaction with COQ9, suggesting a common function; similar to prokaryotic proteins involved in early steps of ubiquinone biosynthesis
1	YFR053C	HXK1	S000001949	0	0	0	0	0	0	1	0	0	0	Hexokinase isoenzyme 1, a cytosolic protein that catalyzes phosphorylation of glucose during glucose metabolism; expression is highest during growth on non-glucose carbon sources; glucose-induced repression involves the hexokinase Hxk2p
1	YER016W	BIM1	S000000818	0	0	0	0	0	0	1	0	0	0	Microtubule-binding protein that together with Kar9p makes up the cortical microtubule capture site and delays the exit from mitosis when the spindle is oriented abnormally
1	YEL046C	GLY1	S000000772	0	0	0	0	0	0	1	0	0	0	Threonine aldolase, catalyzes the cleavage of L-allo-threonine and L-threonine to glycine; involved in glycine biosynthesis
1	YEL033W	MTC7	S000000759	0	0	0	0	0	0	1	0	0	0	Predicted metabolic role based on network analysis derived from ChIP experiments, a large-scale deletion study and localization of transcription factor binding sites; null mutant is sensitive to temperature oscillation in a cdc13-1 mutant
1	YDR509W	NA	S000002917	0	0	0	0	0	0	1	0	0	0	Dubious open reading frame unlikely to encode a functional protein, based on available experimental and comparative sequence data
1	YDR508C	GNP1	S000002916	0	0	0	0	0	0	1	0	0	0	High-affinity glutamine permease, also transports Leu, Ser, Thr, Cys, Met and Asn; expression is fully dependent on Grr1p and modulated by the Ssy1p-Ptr3p-Ssy5p (SPS) sensor of extracellular amino acids
1	YDR345C	HXT3	S000002753	0	0	0	0	0	0	1	0	0	0	Low affinity glucose transporter of the major facilitator superfamily, expression is induced in low or high glucose conditions
1	YDR343C	HXT6	S000002751	0	0	0	0	0	0	1	0	0	0	High-affinity glucose transporter of the major facilitator superfamily, nearly identical to Hxt7p, expressed at high basal levels relative to other HXTs, repression of expression by high glucose requires SNF3
1	YDR342C	HXT7	S000002750	0	0	0	0	0	0	1	0	0	0	High-affinity glucose transporter of the major facilitator superfamily, nearly identical to Hxt6p, expressed at high basal levels relative to other HXTs, expression repressed by high glucose levels
1	YDR289C	RTT103	S000002697	0	0	0	0	0	0	1	0	0	0	Protein that interacts with exonuclease Rat1p and Rai1p and plays a role in transcription termination by RNA polymerase II, has an RPR domain (carboxy-terminal domain interacting domain); also involved in regulation of Ty1 transposition
1	YDR225W	HTA1	S000002633	0	0	0	0	0	0	1	0	0	0	Histone H2A, core histone protein required for chromatin assembly and chromosome function; one of two nearly identical subtypes (see also HTA2); DNA damage-dependent phosphorylation by Mec1p facilitates DNA repair; acetylated by Nat4p
1	YDR224C	HTB1	S000002632	0	0	0	0	0	0	1	0	0	0	Histone H2B, core histone protein required for chromatin assembly and chromosome function; nearly identical to HTB2; Rad6p-Bre1p-Lge1p mediated ubiquitination regulates transcriptional activation, meiotic DSB formation and H3 methylation
1	YDL055C	PSA1	S000002213	0	0	0	0	0	0	1	0	0	0	GDP-mannose pyrophosphorylase (mannose-1-phosphate guanyltransferase), synthesizes GDP-mannose from GTP and mannose-1-phosphate in cell wall biosynthesis; required for normal cell wall structure
1	YBR267W	REI1	S000000471	0	0	0	0	0	0	1	0	0	0	Cytoplasmic pre-60S factor; required for the correct recycling of shuttling factors Alb1, Arx1 and Tif6 at the end of the ribosomal large subunit biogenesis; involved in bud growth in the mitotic signaling network
1	YBR266C	SLM6	S000000470	0	0	0	0	0	0	1	0	0	0	Protein with a potential role in actin cytoskeleton organization; gene exhibits synthetic genetic interaction with MSS4 encoding phosphatidylinositol 4-phosphate kinase
1	YBR072W	HSP26	S000000276	0	0	0	0	0	0	1	0	0	0	Small heat shock protein (sHSP) with chaperone activity; forms hollow, sphere-shaped oligomers that suppress unfolded proteins aggregation; oligomer activation requires heat-induced conformational change; also has mRNA binding activity
1	YBR067C	TIP1	S000000271	0	0	0	0	0	0	1	0	0	0	Major cell wall mannoprotein with possible lipase activity; transcription is induced by heat- and cold-shock; member of the Srp1p/Tip1p family of serine-alanine-rich proteins
1	YBR033W	EDS1	S000000237	0	0	0	0	0	0	1	0	0	0	Putative zinc cluster protein; YBR033W is not an essential gene
1	YBR015C	MNN2	S000000219	0	0	0	0	0	0	1	0	0	0	Alpha-1,2-mannosyltransferase, responsible for addition of the first alpha-1,2-linked mannose to form the branches on the mannan backbone of oligosaccharides, localizes to an early Golgi compartment
1	YBR010W	HHT1	S000000214	0	0	0	0	0	0	1	0	0	0	Histone H3, core histone protein required for chromatin assembly, part of heterochromatin-mediated telomeric and HM silencing; one of two identical histone H3 proteins (see HHT2); regulated by acetylation, methylation, and phosphorylation
1	YBR009C	HHF1	S000000213	0	0	0	0	0	0	1	0	0	0	Histone H4, core histone protein required for chromatin assembly and chromosome function; one of two identical histone proteins (see also HHF2); contributes to telomeric silencing; N-terminal domain involved in maintaining genomic integrity
1	YBR008C	FLR1	S000000212	0	0	0	0	0	0	1	0	0	0	Plasma membrane multidrug transporter of the major facilitator superfamily, involved in efflux of fluconazole, diazaborine, benomyl, methotrexate, and other drugs; expression induced in cells treated with the mycotoxin patulin
1	YBL113C	NA	S000002153	0	0	0	0	0	0	1	0	0	0	Helicase-like protein encoded within the telomeric Y' element
1	YBL065W	NA	S000000161	0	0	0	0	0	0	1	0	0	0	Dubious open reading frame unlikely to encode a protein, based on available experimental and comparative sequence data; partially overlaps verified ORF SEF1/YBL066C; YBL065W is a non-essential gene
1	YBL042C	FUI1	S000000138	0	0	0	0	0	0	1	0	0	0	High affinity uridine permease, localizes to the plasma membrane; also mediates low but significant transport of the cytotoxic nucleoside analog 5-fluorouridine; not involved in uracil transport
1	YBL032W	HEK2	S000000128	0	0	0	0	0	0	1	0	0	0	RNA binding protein involved in the asymmetric localization of ASH1 mRNA; represses translation of ASH1 mRNA, an effect reversed by Yck1p-dependent phosphoryation; regulates telomere position effect and length; similarity to hnRNP-K
1	YBL030C	PET9	S000000126	0	0	0	0	0	0	1	0	0	0	Major ADP/ATP carrier of the mitochondrial inner membrane, exchanges cytosolic ADP for mitochondrially synthesized ATP; also imports heme and ATP; phosphorylated; required for viability in many lab strains that carry a sal1 mutation
1	YBL008W	HIR1	S000000104	0	0	0	0	0	0	1	0	0	0	Subunit of the HIR complex, a nucleosome assembly complex involved in regulation of histone gene transcription; contributes to nucleosome formation, heterochromatic gene silencing, and formation of functional kinetochores
1	YBL003C	HTA2	S000000099	0	0	0	0	0	0	1	0	0	0	Histone H2A, core histone protein required for chromatin assembly and chromosome function; one of two nearly identical (see also HTA1) subtypes; DNA damage-dependent phosphorylation by Mec1p facilitates DNA repair; acetylated by Nat4p
1	YBL002W	HTB2	S000000098	0	0	0	0	0	0	1	0	0	0	Histone H2B, core histone protein required for chromatin assembly and chromosome function; nearly identical to HTB1; Rad6p-Bre1p-Lge1p mediated ubiquitination regulates transcriptional activation, meiotic DSB formation and H3 methylation
1	YAL025C	MAK16	S000000023	0	0	0	0	0	0	1	0	0	0	Essential nuclear protein, constituent of 66S pre-ribosomal particles; required for maturation of 25S and 5.8S rRNAs; required for maintenance of M1 satellite double-stranded RNA of the L-A virus
1	YAL012W	CYS3	S000000010	0	0	0	0	0	0	1	0	0	0	Cystathionine gamma-lyase, catalyzes one of the two reactions involved in the transsulfuration pathway that yields cysteine from homocysteine with the intermediary formation of cystathionine
1	YPR112C	MRD1	S000006316	0	0	0	0	0	1	0	0	0	0	Essential conserved protein that is part of the 90S preribosome; required for production of 18S rRNA and small ribosomal subunit; contains five consensus RNA-binding domains
1	YPL025C	NA	S000005946	0	0	0	0	0	1	0	0	0	0	Dubious open reading frame unlikely to encode a protein, based on available experimental and comparative sequence data
1	YNL175C	NOP13	S000005119	0	0	0	0	0	1	0	0	0	0	Nucleolar protein found in preribosomal complexes; contains an RNA recognition motif (RRM)
1	YFR013W	IOC3	S000001909	0	0	0	0	0	1	0	0	0	0	Member of a complex (Isw1a) with Isw1p that has nucleosome-stimulated ATPase activity and represses transcription initiation by specific positioning of a promoter proximal dinucleosome; has homology to Esc8p, which is involved in silencing
1	YPR194C	OPT2	S000006398	0	0	0	0	1	0	0	0	0	0	Oligopeptide transporter; member of the OPT family, with potential orthologs in S. pombe and C. albicans; also plays a role in formation of mature vacuoles
1	YPL257W	NA	S000006178	0	0	0	0	1	0	0	0	0	0	Putative protein of unknown function; homozygous diploid deletion strain exhibits low budding index; physically interacts with Hsp82p; YPL257W is not an essential gene
1	YOR235W	IRC13	S000005761	0	0	0	0	1	0	0	0	0	0	Dubious open reading frame unlikely to encode a protein, based on available experimental and comparative sequence data; null mutant displays increased levels of spontaneous Rad52 foci
1	YOR060C	NA	S000005586	0	0	0	0	1	0	0	0	0	0	Protein of unknown function required for cell viability; deletion mutant harbors aberrant mitochondria
1	YOL166C	NA	S000005526	0	0	0	0	1	0	0	0	0	0	Dubious open reading frame unlikely to encode a functional protein, based on available experimental and comparative sequence data
1	YOL085C	NA	S000005445	0	0	0	0	1	0	0	0	0	0	Dubious open reading frame unlikely to encode a protein, based on experimental and comparative sequence data; partially overlaps the dubious gene YOL085W-A
1	YNL196C	SLZ1	S000005140	0	0	0	0	1	0	0	0	0	0	Sporulation-specific protein with a leucine zipper motif
1	YLR445W	NA	S000004437	0	0	0	0	1	0	0	0	0	0	Putative protein of unknown function; transcription is regulated by Ume6p and induced in response to alpha factor
1	YKL038W	RGT1	S000001521	0	0	0	0	1	0	0	0	0	0	Glucose-responsive transcription factor that regulates expression of several glucose transporter (HXT) genes in response to glucose; binds to promoters and acts both as a transcriptional activator and repressor
1	YJR155W	AAD10	S000003916	0	0	0	0	1	0	0	0	0	0	Putative aryl-alcohol dehydrogenase with similarity to P. chrysosporium aryl-alcohol dehydrogenase; mutational analysis has not yet revealed a physiological role
1	YJR051W	OSM1	S000003812	0	0	0	0	1	0	0	0	0	0	Fumarate reductase, catalyzes the reduction of fumarate to succinate, required for the reoxidation of intracellular NADH under anaerobic conditions; mutations cause osmotic sensitivity
1	YJL221C	IMA4	S000003757	0	0	0	0	1	0	0	0	0	0	Alpha-glucosidase with broad substrate specificity for alpha-1,4- and alpha-1,6-glucosides; member of IMA isomaltase family; not required for isomaltose utilization, but Ima4p overexpression allows the ima1 null mutant to grow on isomaltose
1	YJL218W	NA	S000003754	0	0	0	0	1	0	0	0	0	0	Putative protein of unknown function, similar to bacterial galactoside O-acetyltransferases; induced by oleate in an OAF1/PIP2-dependent manner; promoter contains an oleate response element consensus sequence; non-essential gene
1	YIR029W	DAL2	S000001468	0	0	0	0	1	0	0	0	0	0	Allantoicase, converts allantoate to urea and ureidoglycolate in the second step of allantoin degradation; expression sensitive to nitrogen catabolite repression and induced by allophanate, an intermediate in allantoin degradation
1	YIL168W	NA	S000001430	0	0	0	0	1	0	0	0	0	0	Open reading frame, unlikely to produce a functional protein in S288C; in closely related species and other <i>S. cerevisiae</i> strain backgrounds YIL168W and adjacent ORF, YIL167W, constitute a single ORF encoding L-serine dehydratase
1	YIL164C	NIT1	S000001426	0	0	0	0	1	0	0	0	0	0	Nitrilase, member of the nitrilase branch of the nitrilase superfamily; in closely related species and other S. cerevisiae strain backgrounds YIL164C and adjacent ORF, YIL165C, likely constitute a single ORF encoding a nitrilase gene
1	YGL184C	STR3	S000003152	0	0	0	0	1	0	0	0	0	0	Peroxisomal cystathionine beta-lyase, converts cystathionine into homocysteine; may be redox regulated by Gto1p
1	YGL014W	PUF4	S000002982	0	0	0	0	1	0	0	0	0	0	Member of the PUF protein family, which is defined by the presence of Pumilio homology domains that confer RNA binding activity; preferentially binds mRNAs encoding nucleolar ribosomal RNA-processing factors
1	YFR006W	NA	S000001902	0	0	0	0	1	0	0	0	0	0	Putative X-Pro aminopeptidase; green fluorescent protein (GFP)-fusion protein localizes to the cytoplasm; YFR006W is not an essential gene
1	YFL021W	GAT1	S000001873	0	0	0	0	1	0	0	0	0	0	Transcriptional activator of genes involved in nitrogen catabolite repression; contains a GATA-1-type zinc finger DNA-binding motif; activity and localization regulated by nitrogen limitation and Ure2p
1	YDR066C	RTR2	S000002473	0	0	0	0	1	0	0	0	0	0	Protein of unknown function with high similarity to Rtr1p; exhibits genetic interactions with Rtr1p; green fluorescent protein (GFP)-fusion protein localizes to the cytoplasm; YDR066C is not an essential gene
1	YDL071C	NA	S000002229	0	0	0	0	1	0	0	0	0	0	Dubious open reading frame unlikely to encode a protein, based on available experimental and comparative sequence data; partially overlaps the verified ORF BDF2/YDL070W
1	YDL068W	NA	S000002226	0	0	0	0	1	0	0	0	0	0	Dubious ORF unlikely to encode a protein, based on available experimental and comparative sequence data
1	YCR007C	NA	S000000600	0	0	0	0	1	0	0	0	0	0	Putative integral membrane protein, member of DUP240 gene family; YCR007C is not an essential gene
1	YBR213W	MET8	S000000417	0	0	0	0	1	0	0	0	0	0	Bifunctional dehydrogenase and ferrochelatase, involved in the biosynthesis of siroheme, a prosthetic group used by sulfite reductase; required for sulfate assimilation and methionine biosynthesis
1	YBR045C	GIP1	S000000249	0	0	0	0	1	0	0	0	0	0	Meiosis-specific regulatory subunit of the Glc7p protein phosphatase, regulates spore wall formation and septin organization, required for expression of some late meiotic genes and for normal localization of Glc7p
1	YBR040W	FIG1	S000000244	0	0	0	0	1	0	0	0	0	0	Integral membrane protein required for efficient mating; may participate in or regulate the low affinity Ca2+ influx system, which affects intracellular signaling and cell-cell fusion during mating
1	YAL047C	SPC72	S000000045	0	0	0	0	1	0	0	0	0	0	Component of the cytoplasmic Tub4p (gamma-tubulin) complex, binds spindle pole bodies and links them to microtubules; has roles in astral microtubule formation and stabilization
1	YPL092W	SSU1	S000006013	0	0	0	1	0	0	0	0	0	0	Plasma membrane sulfite pump involved in sulfite metabolism and required for efficient sulfite efflux; major facilitator superfamily protein
1	YPL044C	NA	S000005965	0	0	0	1	0	0	0	0	0	0	Dubious open reading frame unlikely to encode a protein, based on available experimental and comparative sequence data; partially overlaps the verified gene NOP4/YPL043W
1	YPL043W	NOP4	S000005964	0	0	0	1	0	0	0	0	0	0	Nucleolar protein, essential for processing and maturation of 27S pre-rRNA and large ribosomal subunit biogenesis; constituent of 66S pre-ribosomal particles; contains four RNA recognition motifs (RRMs)
1	YNL011C	NA	S000004956	0	0	0	1	0	0	0	0	0	0	Putative protein of unknown function; YNL011C is not an essential gene
1	YER056C	FCY2	S000000858	0	0	0	1	0	0	0	0	0	0	Purine-cytosine permease, mediates purine (adenine, guanine, and hypoxanthine) and cytosine accumulation
1	YBR169C	SSE2	S000000373	0	0	0	1	0	0	0	0	0	0	Member of the heat shock protein 70 (HSP70) family; may be involved in protein folding; localized to the cytoplasm; highly homologous to the heat shock protein Sse1p
1	YPL220W	RPL1A	S000006141	0	0	1	0	0	0	0	0	0	0	N-terminally acetylated protein component of the large (60S) ribosomal subunit, nearly identical to Rpl1Bp and has similarity to E. coli L1 and rat L10a ribosomal proteins; rpl1a rpl1b double null mutation is lethal
1	YPL023C	MET12	S000005944	0	0	1	0	0	0	0	0	0	0	Protein with methylenetetrahydrofolate reductase (MTHFR) activity in vitro; null mutant has no phenotype and is prototrophic for methionine; MET13 encodes major isozyme of MTHFR
1	YNL302C	RPS19B	S000005246	0	0	1	0	0	0	0	0	0	0	Protein component of the small (40S) ribosomal subunit, required for assembly and maturation of pre-40 S particles; mutations in human RPS19 are associated with Diamond Blackfan anemia; nearly identical to Rps19Ap
1	YMR151W	YIM2	S000004759	0	0	1	0	0	0	0	0	0	0	Dubious open reading frame, unlikely to encode a protein; not conserved in closely related Saccharomyces species; 5% of ORF overlaps the verified gene IMP1
1	YMR041C	ARA2	S000004644	0	0	1	0	0	0	0	0	0	0	NAD-dependent arabinose dehydrogenase, involved in biosynthesis of dehydro-D-arabinono-1,4-lactone; similar to plant L-galactose dehydrogenase
1	YML024W	RPS17A	S000004486	0	0	1	0	0	0	0	0	0	0	Ribosomal protein 51 (rp51) of the small (40s) subunit; nearly identical to Rps17Bp and has similarity to rat S17 ribosomal protein
1	YLR367W	RPS22B	S000004359	0	0	1	0	0	0	0	0	0	0	Protein component of the small (40S) ribosomal subunit; nearly identical to Rps22Ap and has similarity to E. coli S8 and rat S15a ribosomal proteins
1	YLR355C	ILV5	S000004347	0	0	1	0	0	0	0	0	0	0	Acetohydroxyacid reductoisomerase, mitochondrial protein involved in branched-chain amino acid biosynthesis, also required for maintenance of wild-type mitochondrial DNA and found in mitochondrial nucleoids
1	YLR238W	FAR10	S000004228	0	0	1	0	0	0	0	0	0	0	Protein involved in recovery from cell cycle arrest in response to pheromone, in a Far1p-independent pathway; interacts with Far3p, Far7p, Far8p, Far9p, and Far11p; potential Cdc28p substrate
1	YLR062C	BUD28	S000004052	0	0	1	0	0	0	0	0	0	0	Dubious open reading frame, unlikely to encode a protein; not conserved in closely related Saccharomyces species; 98% of ORF overlaps the verified gene RPL22A; diploid mutant displays a weak budding pattern phenotype in a systematic assay
1	YIR020C	NA	S000001459	0	0	1	0	0	0	0	0	0	0	Dubious open reading frame unlikely to encode a functional protein, based on available experimental and comparative sequence data
1	YHR021C	RPS27B	S000001063	0	0	1	0	0	0	0	0	0	0	Protein component of the small (40S) ribosomal subunit; nearly identical to Rps27Ap and has similarity to rat S27 ribosomal protein
1	YGL103W	RPL28	S000003071	0	0	1	0	0	0	0	0	0	0	Ribosomal protein of the large (60S) ribosomal subunit, has similarity to E. coli L15 and rat L27a ribosomal proteins; may have peptidyl transferase activity; can mutate to cycloheximide resistance
1	YER055C	HIS1	S000000857	0	0	1	0	0	0	0	0	0	0	ATP phosphoribosyltransferase, a hexameric enzyme, catalyzes the first step in histidine biosynthesis; mutations cause histidine auxotrophy and sensitivity to Cu, Co, and Ni salts; transcription is regulated by general amino acid control
1	YDR523C	SPS1	S000002931	0	0	1	0	0	0	0	0	0	0	Putative protein serine/threonine kinase expressed at the end of meiosis and localized to the prospore membrane, required for correct localization of enzymes involved in spore wall synthesis
1	YDR463W	STP1	S000002871	0	0	1	0	0	0	0	0	0	0	Transcription factor, undergoes proteolytic processing by SPS (Ssy1p-Ptr3p-Ssy5p)-sensor component Ssy5p in response to extracellular amino acids; activates transcription of amino acid permease genes and may have a role in tRNA processing
1	YDR418W	RPL12B	S000002826	0	0	1	0	0	0	0	0	0	0	Protein component of the large (60S) ribosomal subunit, nearly identical to Rpl12Ap; rpl12a rpl12b double mutant exhibits slow growth and slow translation; has similarity to E. coli L11 and rat L12 ribosomal proteins
1	YDL179W	PCL9	S000002338	0	0	1	0	0	0	0	0	0	0	Cyclin, forms a functional kinase complex with Pho85p cyclin-dependent kinase (Cdk), expressed in late M/early G1 phase, activated by Swi5p
1	YBR191W	RPL21A	S000000395	0	0	1	0	0	0	0	0	0	0	Protein component of the large (60S) ribosomal subunit, nearly identical to Rpl21Bp and has similarity to rat L21 ribosomal protein
1	YPR179C	HDA3	S000006383	0	1	0	0	0	0	0	0	0	0	Subunit of a possibly tetrameric trichostatin A-sensitive class II histone deacetylase complex that contains an Hda1p homodimer and an Hda2p-Hda3p heterodimer; required for the activity of the complex; has similarity to Hda2p
1	YMR083W	ADH3	S000004688	0	1	0	0	0	0	0	0	0	0	Mitochondrial alcohol dehydrogenase isozyme III; involved in the shuttling of mitochondrial NADH to the cytosol under anaerobic conditions and ethanol production
1	YLL061W	MMP1	S000003984	0	1	0	0	0	0	0	0	0	0	High-affinity S-methylmethionine permease, required for utilization of S-methylmethionine as a sulfur source; has similarity to S-adenosylmethionine permease Sam3p
1	YKR069W	MET1	S000001777	0	1	0	0	0	0	0	0	0	0	S-adenosyl-L-methionine uroporphyrinogen III transmethylase, involved in the biosynthesis of siroheme, a prosthetic group used by sulfite reductase; required for sulfate assimilation and methionine biosynthesis
1	YJR130C	STR2	S000003891	0	1	0	0	0	0	0	0	0	0	Cystathionine gamma-synthase, converts cysteine into cystathionine
1	YIL075C	RPN2	S000001337	0	1	0	0	0	0	0	0	0	0	Subunit of the 26S proteasome, substrate of the N-acetyltransferase Nat1p
1	YGR213C	RTA1	S000003445	0	1	0	0	0	0	0	0	0	0	Protein involved in 7-aminocholesterol resistance; has seven potential membrane-spanning regions; expression is induced under both low-heme and low-oxygen conditions; member of the fungal lipid-translocating exporter (LTE) family of protein
1	YGR040W	KSS1	S000003272	0	1	0	0	0	0	0	0	0	0	Mitogen-activated protein kinase (MAPK) involved in signal transduction pathways that control filamentous growth and pheromone response; the KSS1 gene is nonfunctional in S288C strains and functional in W303 strains
1	YGL236C	MTO1	S000003205	0	1	0	0	0	0	0	0	0	0	Mitochondrial protein, forms a heterodimer complex with Mss1p that performs the 5-carboxymethylaminomethyl modification of the wobble uridine base in mitochondrial tRNAs; required for respiration in paromomycin-resistant 15S rRNA mutants
1	YDR271C	NA	S000002679	0	1	0	0	0	0	0	0	0	0	Dubious open reading frame unlikely to encode a protein, based on available experimental and comparative sequence data; partially overlaps the verified ORF CCC2/YDR270W
1	YBR294W	SUL1	S000000498	0	1	0	0	0	0	0	0	0	0	High affinity sulfate permease; sulfate uptake is mediated by specific sulfate transporters Sul1p and Sul2p, which control the concentration of endogenous activated sulfate intermediates
1	YAL054C	ACS1	S000000050	0	1	0	0	0	0	0	0	0	0	Acetyl-coA synthetase isoform which, along with Acs2p, is the nuclear source of acetyl-coA for histone acetlyation; expressed during growth on nonfermentable carbon sources and under aerobic conditions
1	YAL042W	ERV46	S000000040	0	1	0	0	0	0	0	0	0	0	Protein localized to COPII-coated vesicles, forms a complex with Erv41p; involved in the membrane fusion stage of transport
1	YAL041W	CDC24	S000000039	0	1	0	0	0	0	0	0	0	0	Guanine nucleotide exchange factor (GEF or GDP-release factor) for Cdc42p; required for polarity establishment and maintenance, and mutants have morphological defects in bud formation and shmooing

## Sheet: Table 3 unique genes
Genes uniquely ex-/repressed upon the distinct metal stress conditions:
SID	GN	AlCl3		SID	GN	AgNO3		SID	GN	AsCl3		SID	GN	CdCl2		SID	GN	CoCl2		SID	GN	HgCl2		SID	GN	MnCl2		SID	GN	NiSO4		SID	GN	VCl3		SID	GN	ZnCl2
YJL220W	NA	1.83		YBR281C	DUG2	2.53		YNL331C	AAD14	2.21		YJR010W	MET3	2.57		YJR153W	PGU1	1.24		YKR066C	CCP1	1.13		YDL215C	GDH2	3.65		YCR085W	NA	3.8		YHL045W	NA	1.04		YGR034W	RPL26B	1.21
YER077C	NA	1.6		YHR102W	KIC1	0.86		YFL056C	AAD6	2.16		YBL019W	APN2	1.95		YDL044C	MTF2	0.83		YBL013W	FMT1	1.01		YJL172W	CPS1	2.2		YIR027C	DAL1	1.11		YKL215C	OXP1	0.85		YNL012W	SPO1	1.19
YNL146W	NA	1.59		YLR152C	NA	0.84		YFL057C	AAD16	1.82		YBL021C	HAP3	1.41		YLR115W	CFT2	0.77		YOR108W	LEU9	0.98		YER073W	ALD5	2.08		YNL055C	POR1	1.01		YGL193C	NA	0.84		YJL131C	AIM23	1.16
YMR224C	MRE11	1.49		YHL021C	AIM17	0.82		YPL171C	OYE3	1.71		YLR092W	SUL2	1.38		YJL117W	PHO86	0.67		YBR141C	NA	0.93		YJR148W	BAT2	2.05		YDR050C	TPI1	0.99		YMR198W	CIK1	0.84		YLL014W	EMC6	1.04
YOL163W	NA	1.42		YNL336W	COS1	0.79		YOL165C	AAD15	1.63		YKL202W	NA	1.18		YNL054W	VAC7	0.66		YHR208W	BAT1	0.88		YKL218C	SRY1	2.03		YMR060C	SAM37	0.98		YIL045W	PIG2	0.84		YGR069W	NA	0.94
YAL051W	OAF1	1.33		YDL072C	YET3	0.7		YNR010W	CSE2	1.33		YAR008W	SEN34	1.16		YJR135C	MCM22	0.64		YDR453C	TSA2	0.83		YDL131W	LYS21	1.94		YKL152C	GPM1	0.85		YBR178W	NA	0.83		YNL216W	RAP1	0.86
YDL167C	NRP1	1.31		YGR086C	PIL1	0.7		YMR186W	HSC82	1.26		YKL201C	MNN4	1.14		YKL193C	SDS22	0.63		YKL120W	OAC1	0.8		YGL117W	NA	1.78		YMR105C	PGM2	0.79		YPL275W	FDH2	0.8		YJR087W	NA	0.86
YBL004W	UTP20	1.3		YHL048W	COS8	0.67		YOR153W	PDR5	1.22		YIL074C	SER33	1.08		YFR052W	RPN12	0.63		YMR090W	NA	0.74		YBR005W	RCR1	1.69		YIL053W	RHR2	0.71		YGR050C	NA	0.73		YNL048W	ALG11	0.84
YDL112W	TRM3	1.26		YOR230W	WTM1	0.65		YOR049C	RSB1	1.13		YDR502C	SAM2	1.06		YMR074C	NA	0.63		YBL071C	NA	0.72		YJR073C	OPI3	1.67		YJL184W	GON7	0.68		YOR127W	RGA1	0.7		YMR077C	VPS20	0.83
YGL175C	SAE2	1.24		YMR196W	NA	0.64		YJL034W	KAR2	1.12		YNL277W	MET2	1.02		YLR219W	MSC3	0.63		YBR138C	NA	0.72		YKR039W	GAP1	1.66		YJL052W	TDH1	0.66		YGR238C	KEL2	0.66		YDR442W	NA	0.81
YGL126W	SCS3	1.21		YDL222C	FMP45	0.6		YOR347C	PYK2	0.97		YNL276C	NA	1		YLR434C	NA	0.62		YBL049W	MOH1	0.71		YNL044W	YIP3	1.62		YOR012W	NA	0.66		YPR166C	MRP2	0.64		YKR030W	GMH1	0.81
YER147C	SCC4	1.21		YMR169C	ALD3	0.59		YAL068C	PAU8	0.91		YLR431C	ATG23	0.99		YLR051C	FCF2	0.62		YHR200W	RPN10	0.71		YBR287W	NA	1.54		YPR160W	GPH1	0.66		YIL138C	TPM2	0.61		YOR210W	RPB10	0.8
YBL005W-A	NA	1.19						YGR142W	BTN2	0.9		YPL274W	SAM3	0.89		YNR025C	NA	0.62		YLR349W	NA	0.7		YOL119C	MCH4	1.54		YNL086W	NA	0.64		YMR117C	SPC24	0.6		YOL109W	ZEO1	0.8
YLL038C	ENT4	1.17						YNL007C	SIS1	0.88		YBL090W	MRP21	0.86		YIL037C	PRM2	0.61		YDR421W	ARO80	0.7		YJL194W	CDC6	1.53		YER062C	HOR2	0.63		YOR388C	FDH1	0.59		YNL224C	SQS1	0.79
YCL047C	NA	1.16						YNL198C	NA	0.87		YJL101C	GSH1	0.81		YMR018W	NA	0.6		YHR008C	SOD2	0.69		YKL211C	TRP3	1.51		YKL025C	PAN3	0.63		YLR080W	EMP46	-0.92		YHL036W	MUP3	0.79
YNR019W	ARE2	1.15						YPL091W	GLR1	0.86		YFL024C	EPL1	0.79		YKR096W	ESL2	0.59		YCL074W	NA	0.68		YPR145W	ASN1	1.51		YBR053C	NA	0.63		YNL205C	NA	-0.952		YDR071C	PAA1	0.78
YBR131W	CCZ1	1.15						YDL168W	SFA1	0.86		YCR036W	RBK1	0.76		YJL010C	NOP9	0.59		YBR014C	GRX7	0.68		YER090W	TRP2	1.46		YMR103C	NA	0.6		YMR258C	NA	-0.956		YMR280C	CAT8	0.76
YOR328W	PDR10	1.15						YDL126C	CDC48	0.84		YDR123C	INO2	0.76		YGR134W	CAF130	-0.91		YER143W	DDI1	0.68		YHR016C	YSC84	1.38		YKL168C	KKQ8	-0.95		YGR099W	TEL2	-0.958		YOR253W	NAT5	0.74
YLR425W	TUS1	1.09						YNL315C	ATP11	0.82		YDR046C	BAP3	0.75		YOL034W	SMC5	-0.93		YBR085W	AAC3	0.67		YNL043C	NA	1.36		YJL028W	NA	-0.951		YML065W	ORC1	-0.982		YBR062C	NA	0.72
YML040W	NA	1.06						YMR250W	GAD1	0.8		YAL013W	DEP1	0.74		YML037C	NA	-0.94		YBR209W	NA	0.67		YDL066W	IDP1	1.33		YPL174C	NIP100	-0.951		YKL073W	LHS1	-0.982		YDR248C	NA	0.7
YDL197C	ASF2	1.04						YJL160C	NA	0.79		YAL027W	SAW1	0.67		YCL076W	NA	-0.95		YBR068C	BAP2	0.65		YDR129C	SAC6	1.32		YPR005C	HAL1	-0.952		YCL046W	NA	-0.985		YDL040C	NAT1	0.7
YHR093W	AHT1	1.04						YOR311C	DGK1	0.78		YDL059C	RAD59	0.66		YPL272C	NA	-0.95		YML116W	ATR1	0.65		YHR137W	ARO9	1.32		YDR532C	NA	-0.952		YDR493W	MZM1	-0.988		YLR251W	SYM1	0.68
YML045W	NA	1.03						YAL017W	PSK1	0.77		YLR116W	MSL5	0.65		YNL171C	NA	-0.951		YBR026C	ETR1	0.65		YFR003C	YPI1	1.3		YLR025W	SNF7	-0.956		YLR148W	PEP3	-0.989		YNL225C	CNM67	0.67
YKL162C	NA	1.03						YDL243C	AAD4	0.76		YBL046W	PSY4	0.64		YOL095C	HMI1	-0.951		YBR139W	NA	0.64		YDR497C	ITR1	1.3		YJL161W	FMP33	-0.958		YBR161W	CSH1	-0.989		YPR020W	ATP20	0.66
YCL020W	NA	1.02						YNR040W	NA	0.74		YAL015C	NTG1	0.64		YKL048C	ELM1	-0.952		YBR024W	SCO2	0.64		YPR058W	YMC1	1.29		YGL090W	LIF1	-0.981		YKR073C	NA	-1.38		YHR010W	RPL27A	0.66
YAR010C	NA	1.02						YDR011W	SNQ2	0.74		YMR075C-A	NA	0.64		YDR137W	RGP1	-0.952		YAL063C	FLO9	0.61		YHR171W	ATG7	1.28		YIL120W	QDR1	-0.988		YDL035C	GPR1	-1.56		YHR039C-A	VMA10	0.65
YGL226W	MTC3	1.02						YBR032W	NA	0.73		YBR124W	NA	0.64		YGR107W	NA	-0.954		YHR090C	YNG2	0.6		YBR248C	HIS7	1.26		YJR060W	CBF1	-0.989		YDL033C	SLM3	-2		YEL021W	URA3	0.64
[truncated: 186 more rows]

## Sheet: Table 4 all overlaps
Analysis of all possible gene ex-/repression overlaps between the transcriptional profiles:
[truncated: 1,000 more rows]
