# Supplementary material for: Impact of Acute Metal Stress in Saccharomyces cerevisiae
Source: PLoS One. 2014 Jan 9;9(1):e83330. doi: 10.1371/journal.pone.0083330 (PMC3886979; doi:10.1371/journal.pone.0083330)
Supplement: File S3 — TS 1 Table 7. Genes 2-fold up- or down-regulated. TS 2 Table 7. Genes (differentially ex/repressed greater/minor than 2-fold) associated to significant GO terms by GO-Term Finder: GO-Term Finder searches for significantly shared GO terms of the clustered genes; TS 3 Figure 3A. K-means clustering of the transcription profiles was performed with K = 10 for up-regulated genes. TS 4 Figure 3B. K-means clustering of the transcription profiles was performed with K = 6 for down-regulated genes. TS 5 Figure 3A and B. GO Term Finder up- and down-regulated genes. TS 6 Figure 3C. Genes up-regulated (greater than ∼1.5-fold) upon metal stress. TS 7 Figure 3C. Genes down-regulated (minor than ∼1.5-fold) upon metal stress. (XLS) [file pone.0083330.s003.xls]

## Sheet: Table 7 Genes
Genes 2 fold up- or down-regulated
Earth metal 13. Main group, 3. Period				Transition metal 11. Main group, 5. Period				Metalloid 15. Main group, 4. Period				Transition metal 12. Main group, 5. Period				Transition metal 9. Main group, 4. Period				Transition metal 12. Main group, 6. Period				Transition metal 7. Main group, 4. Period				Transition metal 10. Main group, 4. Period				Übergangsmetalle 5. Main group, 4. Period				Transition metal 12. Main group, 4. Period
ORF	NAME	AlCl3		ORF	NAME	AgNO3		ORF	NAME	AsCl3		ORF	NAME	CdCl2		ORF	NAME	CoCl2		ORF	NAME	HgCl2		ORF	NAME	MnCl2		ORF	NAME	NiSO4		ORF	NAME	VCl3		ORF	NAME	ZnCl2
YER077C	NA	3.03143		YHR055C	CUP1-2	24.761		YNL134C	NA	4.72397		YLR303W	MET17	8.63383		YOR382W	FIT2	5.77572		YOL058W	ARG1	3.68075		YOL058W	ARG1	24.4201		YCR085W	NA	13.9288		YOL166C	NA	9.00047		YKL054C	DEF1	16.1113
YNL146W	NA	3.01049		YHR053C	CUP1-1	7.1602		YNL331C	AAD14	4.62675		YJR010W	MET3	5.93809		YOL158C	ENB1	2.75108		YNL134C	NA	3.36359		YHR018C	ARG4	14.8254		YCL040W	GLK1	3.11666		YHR055C	CUP1-2	2.73208		YOR382W	FIT2	4.75683
YMR224C	MRE11	2.80889		YBR281C	DUG2	5.77572		YJR155W	AAD10	4.56305		YER091C	MET6	4.92458		YHL047C	ARN2	2.67586		YOL151W	GRE2	3.07375		YDL215C	GDH2	12.5533		YDL124W	NA	2.46229		YHR053C	CUP1-1	2.49666		YGR034W	RPL26B	2.31338
YBR213W	MET8	2.73208		YNL208W	NA	3.24901		YOL151W	GRE2	4.50023		YKL001C	MET14	4.82323		YHL040C	ARN1	2.62079		YDR353W	TRR1	3.01049		YMR096W	SNZ1	10.3388		YNL160W	YGP1	2.34567		YHR139C	SPS100	0.180491		YNL143C	NA	2.2974
YOL163W	NA	2.67586		YLR414C	PUN1	2.58471		YFL056C	AAD6	4.46915		YLR302C	NA	4.65893		YMR058W	FET3	2.42839		YGR209C	TRX2	2.9897		YIR034C	LYS1	10.1261		YIR027C	DAL1	2.15846		YMR247C	RKR1	0.211686		YNL012W	SPO1	2.28153
YAL051W	OAF1	2.51403		YLR303W	MET17	2.51403		YBR008C	FLR1	4.14106		YBL019W	APN2	3.86375		YJR153W	PGU1	2.36199		YBR244W	GPX2	2.94854		YER175C	TMT1	9.31787		YCL042W	NA	2.04202		YDL033C	SLM3	0.25		YDR534C	FIT1	2.23457
YDL167C	NRP1	2.47942		YCL040W	GLK1	2.36199		YGL039W	NA	3.97237		YBL064C	PRX1	3.45815		YLR445W	NA	0.469761		YGL009C	LEU1	2.88786		YOR202W	HIS3	6.9644		YNL055C	POR1	2.01391		YGR224W	AZR1	0.293209		YOR383C	FIT3	2.23457
YBL004W	UTP20	2.46229		YEL060C	PRB1	2.34567		YLR216C	CPR6	3.94493		YAL012W	CYS3	3.45815		YFR006W	NA	0.469761		YBL064C	PRX1	2.86791		YMR251W-A	HOR7	6.9163		YNR006W	VPS27	0.403321		YDL035C	GPR1	0.339151		YJL131C	AIM23	2.23457
YDL112W	TRM3	2.39496		YHR087W	RTC3	2.31338		YLL026W	HSP104	3.91768		YBL059W	NA	3.34035		YJR119C	JHD2	0.496546		YBL078C	ATG8	2.71321		YHR071W	PCL5	6.58873						YMR058W	FET3	0.353553		YDL021W	GPM2	2.09943
YJL002C	OST1	2.37841		YPL154C	PEP4	2.2974		YJR045C	SSC1	3.89062		YBL055C	NA	3.09513						YBL059W	NA	2.71321		YPR035W	GLN1	5.31474						YDR285W	ZIP1	0.366021		YBR064W	NA	2.07053
YGL175C	SAE2	2.36199		YMR251W-A	HOR7	2.25012		YFL057C	AAD16	3.53081		YDL124W	NA	3.03143						YBR045C	GIP1	2.65737		YHL047C	ARN2	5.24157						YCR010C	ADY2	0.450625		YLR136C	TIS11	2.05623
YNR006W	VPS27	2.32947		YJL171C	NA	2.23457		YAL005C	SSA1	3.45815		YPR167C	MET16	2.9897						YHR071W	PCL5	2.65737		YOR382W	FIT2	4.92458						YAL009W	SPO7	0.456916		YLL014W	EMC6	2.05623
YER147C	SCC4	2.31338		YDL124W	NA	2.02792		YER103W	SSA4	3.34035		YNL241C	ZWF1	2.92817						YML028W	TSA1	2.65737		YJR109C	CPA2	4.62675						YGR093W	DRN1	0.482968		YJL002C	OST1	2
YGL126W	SCS3	2.31338		YDR077W	SED1	2.02792		YLL024C	SSA2	3.34035		YNL134C	NA	2.90795						YNL160W	YGP1	2.63902		YJL172W	CPS1	4.59479										YGR098C	ESP1	0.395021
YBL005W-A	NA	2.28153		YLR120C	YPS1	2.02792		YCL040W	GLK1	3.29436		YJL060W	BNA3	2.71321						YHR018C	ARG4	2.63902		YBR296C	PHO89	4.34694										YNL250W	RAD50	0.411796
YJR026W	NA	2.28153		YPL036W	PMA2	0.38		YPL171C	OYE3	3.27161		YBL021C	HAP3	2.65737						YMR173W-A	NA	2.51403		YDL182W	LYS20	4.28709										YGR092W	DBF2	0.423373
YGL014W	PUF4	2.25012						YNL064C	YDJ1	3.09513		YAR066W	NA	2.63902						YLR303W	MET17	2.47942		YER073W	ALD5	4.22807										YGR100W	MDR1	0.479632
YLL038C	ENT4	2.25012						YOL165C	AAD15	3.09513		YOL151W	GRE2	2.62079						YCL040W	GLK1	2.47942		YLR414C	PUN1	4.16986										YDR260C	SWM1	0.482968
YCL047C	NA	2.23457						YPL240C	HSP82	3.09513		YMR173W-A	NA	2.60268						YJR109C	CPA2	2.44528		YJR148W	BAT2	4.14106										YJL128C	PBS2	0.486327
YBR131W	CCZ1	2.21914						YLR303W	MET17	3.07375		YLR092W	SUL2	2.60268						YDL124W	NA	2.39496		YOL016C	CMK2	4.11246										YCL055W	KAR4	0.486327
YNR019W	ARE2	2.21914						YCR012W	PGK1	3.03143		YPL250C	ICY2	2.53151						YNL104C	LEU4	2.36199		YKL218C	SRY1	4.08405										YNR013C	PHO91	0.5
YOR328W	PDR10	2.21914						YDL124W	NA	2.9897		YAL047C	SPC72	2.39496						YBR256C	RIB5	2.2974		YOL158C	ENB1	4.05584
YJR028W	NA	2.14355						YLR460C	NA	2.8481		YAL067C	SEO1	2.39496						YDR035W	ARO3	2.28153		YOR385W	NA	4.02782
YLR425W	TUS1	2.12874						YML131W	NA	2.80889		YMR173W	DDR48	2.28153						YOL150C	NA	2.26577		YHR162W	NA	3.94493
YDR066C	RTR2	2.08493						YAL012W	CYS3	2.78949		YKL202W	NA	2.26577						YBR211C	AME1	2.23457		YDL131W	LYS21	3.83706
YDR258C	HSP78	2.08493						YLR259C	HSP60	2.77022		YCL040W	GLK1	2.26577						YCL018W	LEU2	2.18859		YBR244W	GPX2	3.78423
YML040W	NA	2.08493						YGR209C	TRX2	2.71321		YAR008W	SEN34	2.23457						YKR066C	CCP1	2.18859		YMR316W	DIA1	3.75809
YDL197C	ASF2	2.05623						YNL241C	ZWF1	2.63902		YKL201C	MNN4	2.20381						YBL055C	NA	2.17347		YDL198C	GGC1	3.65533
YKL162C	NA	2.04202						YBR072W	HSP26	2.56685		YJR137C	MET5	2.17347						YDR158W	HOM2	2.17347		YEL060C	PRB1	3.4822
YML045W	NA	2.04202						YDR472W	TRS31	2.54912		YOL150C	NA	2.15846						YOR202W	HIS3	2.14355		YNL208W	NA	3.45815
YAR010C	NA	2.02792						YNR010W	CSE2	2.51403		YBR076W	ECM8	2.12874						YDR513W	GRX2	2.08493		YGL117W	NA	3.43426
YCL020W	NA	2.02792						YHR179W	OYE2	2.41162		YLL061W	MMP1	2.12874						YCL030C	HIS4	2.08493		YJL171C	NA	3.31728
YGL226W	MTC3	2.02792						YCR107W	AAD3	2.41162		YIL074C	SER33	2.11404						YBL050W	SEC17	2.07053		YOR203W	NA	3.29436
YGR213C	RTA1	0.323088						YMR186W	HSC82	2.39496		YLR109W	AHP1	2.11404						YBL073W	NA	2.07053		YBR005W	RCR1	3.22657
YGR040W	KSS1	0.417544						YCL042W	NA	2.36199		YDR502C	SAM2	2.08493						YLR109W	AHP1	2.07053		YJR073C	OPI3	3.18215
YDR398W	UTP5	0.441351						YOR153W	PDR5	2.32947		YNL160W	YGP1	2.04202						YNL208W	NA	2.05623		YKR039W	GAP1	3.16017
YGR224W	AZR1	0.469761						YOR027W	STI1	2.32947		YAL004W	NA	2.02792						YER052C	HOM3	2.02792		YDR035W	ARO3	3.13834
								YBR145W	ADH5	2.28153		YNL277W	MET2	2.02792						YBL013W	FMT1	2.01391		YNL044W	YIP3	3.07375
								YLR109W	AHP1	2.25012		YNL276C	NA	2						YMR173W	DDR48	2.01391		YKL103C	LAP4	3.05252
								YOR049C	RSB1	2.18859										YBL074C	AAR2	2		YOR220W	RCN2	3.03143
								YJL034W	KAR2	2.17347										YMR217W	GUA1	0.441351		YDR158W	HOM2	3.01049
								YMR318C	ADH6	2.12874														YBR147W	RTC2	2.92817
								YNL160W	YGP1	2.05623														YBR287W	NA	2.90795
								YOR007C	SGT2	2.02792														YJR130C	STR2	2.90795
								YBR067C	TIP1	2														YOL119C	MCH4	2.90795
								YLL060C	GTT2	2														YJL194W	CDC6	2.88786
								YMR173W-A	NA	2														YLR303W	MET17	2.88786
								YDR523C	SPS1	0.246558														YKL211C	TRP3	2.8481
								YDL179W	PCL9	0.258816														YPR145W	ASN1	2.8481
								YMR041C	ARA2	0.262429														YLR194C	NA	2.82843
								YPL023C	MET12	0.34151														YNL036W	NCE103	2.75108
								YDR463W	STP1	0.450625														YER090W	TRP2	2.75108
																								YIL116W	HIS5	2.75108
																								YPL250C	ICY2	2.69447
																								YGL026C	TRP5	2.65737
																								YHR016C	YSC84	2.60268
																								YEL071W	DLD3	2.56685
																								YNL043C	NA	2.56685
																								YDL066W	IDP1	2.51403
																								YNR050C	LYS9	2.51403
																								YHR029C	YHI9	2.51403
																								YHR137W	ARO9	2.49666
																								YDR129C	SAC6	2.49666
																								YLR136C	TIS11	2.47942
																								YDR497C	ITR1	2.46229
																								YFR003C	YPI1	2.46229
																								YPR058W	YMC1	2.44528
																								YHR171W	ATG7	2.42839
																								YLR120C	YPS1	2.42839
																								YCR005C	CIT2	2.41162
																								YBR248C	HIS7	2.39496
																								YOR130C	ORT1	2.37841
																								YGR268C	HUA1	2.36199
																								YER026C	CHO1	2.32947
																								YNL104C	LEU4	2.32947
																								YOL064C	MET22	2.31338
																								YFR055W	IRC7	2.2974
																								YEL009C	GCN4	2.28153
																								YDR171W	HSP42	2.26577
																								YBR004C	GPI18	2.21914
																								YPR167C	MET16	2.21914
																								YCL030C	HIS4	2.21914
																								YEL074W	NA	2.20381
																								YHL040C	ARN1	2.18859
																								YLL026W	HSP104	2.18859
																								YOL129W	VPS68	2.17347
																								YMR312W	ELP6	2.15846
																								YMR173W	DDR48	2.15846
																								YPL092W	SSU1	2.14355
																								YIL169C	NA	2.14355
																								YOR323C	PRO2	2.14355
																								YFR030W	MET10	2.12874
																								YPL111W	CAR1	2.08493
																								YLR257W	NA	2.08493
																								YDR354W	TRP4	2.07053
																								YCL009C	ILV6	2.07053
																								YJL026W	RNR2	2.05623
																								YDR380W	ARO10	2.05623
																								YDR487C	RIB3	2.05623
																								YPL154C	PEP4	2.05623
																								YGR065C	VHT1	2.04202
																								YMR173W-A	NA	2.04202
																								YER055C	HIS1	2.01391
																								YLR302C	NA	2
																								YBL002W	HTB2	0.208772
																								YDR225W	HTA1	0.257028
																								YGL055W	OLE1	0.264255
																								YDR399W	HPT1	0.269807
																								YBL003C	HTA2	0.275476
																								YDR224C	HTB1	0.277392
																								YBR009C	HHF1	0.307786
																								YMR145C	NDE1	0.325335
																								YGR159C	NSR1	0.336808
																								YNL030W	HHF2	0.339151
																								YBR008C	FLR1	0.363493
																								YLR413W	NA	0.366021
																								YOR204W	DED1	0.384219
																								YLR056W	ERG3	0.403321
																								YDR508C	GNP1	0.403321
																								YBR092C	PHO3	0.406126
																								YLR304C	ACO1	0.408951
																								YNL112W	DBP2	0.41466
																								YDR343C	HXT6	0.41466
																								YBR015C	MNN2	0.417544
																								YBR010W	HHT1	0.423373
																								YGR234W	YHB1	0.429283
																								YPL061W	ALD6	0.429283
																								YDL055C	PSA1	0.435275
																								YLR180W	SAM1	0.447513
																								YMR246W	FAA4	0.45376
																								YMR012W	CLU1	0.45376
																								YDR345C	HXT3	0.45376
																								YMR049C	ERB1	0.460094
																								YDR342C	HXT7	0.460094
																								YBL039C	URA7	0.463294
																								YNL039W	BDP1	0.463294
																								YHR007C	ERG11	0.479632
																								YBL030C	PET9	0.479632
																								YBL113C	NA	0.482968
																								YEL033W	MTC7	0.486327
																								YGL234W	ADE5,7	0.486327
																								YMR120C	ADE17	0.503478
																								YMR015C	ERG5	0.503478

## Sheet: Table 7 GO-TF
Genes (differentially ex/repressed geater/minor than 2-fold) associated to significant GO terms by GO-Term Finder: GO-Term Finder searches for significantly shared GO terms of the clustered genes;
Al	GO_term	Cluster frequency	Background frequency	P-value	Gene(s) annotated to the term
	transposition, RNA-mediated	7 out of 33 genes, 21.2%	111 out of 7168 background genes, 1.5%	8.11e-05	YAR010C:YBL005W-A:YCL020W:YJR026W:YJR028W:YML040W:YML045W
Ag	GO_term	Cluster frequency	Background frequency	P-value	Gene(s) annotated to the term
	removal of superoxide radicals	2 out of 16 genes, 12.5%	2 out of 7168 background genes, 0.0%	0.00038	CUP1-1/YHR053C:CUP1-2/YHR055C
As	GO_term	Cluster frequency	Background frequency	P-value	Gene(s) annotated to the term
	protein folding	12 out of 52 genes, 23.1%	88 out of 7168 background genes, 1.2%	1.68e-10	SSA1/YAL005C:HSP26/YBR072W:SSA4/YER103W:SSC1/YJR045C:SSA2/YLL024C:HSP104/YLL026W:CPR6/YLR216C:HSP60/YLR259C:HSC82/YMR186W:YDJ1/YNL064C:STI1/YOR027W:HSP82/YPL240C
	protein targeting to ER	6 out of 52 genes, 11.5%	36 out of 7168 background genes, 0.5%	4.02e-05	SSA1/YAL005C:SSA4/YER103W:KAR2/YJL034W:SSA2/YLL024C:YDJ1/YNL064C:SGT2/YOR007C
	protein targeting to mitochondrion	5 out of 52 genes, 9.6%	53 out of 7168 background genes, 0.7%	0.00819	SSA1/YAL005C:SSC1/YJR045C:HSP60/YLR259C:YDJ1/YNL064C:HSP82/YPL240C
	cellular aldehyde metabolic process	7 out of 52 genes, 13.5%	22 out of 7168 background genes, 0.3%	2.45e-08	AAD3/YCR107W:AAD6/YFL056C:AAD16/YFL057C:AAD10/YJR155W:ADH6/YMR318C:AAD14/YNL331C:AAD15/YOL165C
Cd	GO_term	Cluster frequency	Background frequency	P-value	Gene(s) annotated to the term
	sulfur compound metabolic process	9 out of 39 genes, 23.1%	96 out of 7168 background genes, 1.3%	1.45e-07	CYS3/YAL012W:SAM2/YDR502C:MET6/YER091C:MET3/YJR010W:MET5/YJR137C:MET14/YKL001C:MET17/YLR303W:MET2/YNL277W:MET16/YPR167C
	serine family amino acid metabolic process	4 out of 39 genes, 10.3%	29 out of 7168 background genes, 0.4%	0.00163	CYS3/YAL012W:SER33/YIL074C:MET17/YLR303W:MET2/YNL277W
	response to oxidative stress	5 out of 39 genes, 12.8%	87 out of 7168 background genes, 1.2%	0.00986	YBL055C:PRX1/YBL064C:YDL124W:AHP1/YLR109W:ZWF1/YNL241C
	small molecule metabolic process	14 out of 39 genes, 35.9%	833 out of 7168 background genes, 11.6%	0.00683	CYS3/YAL012W:GLK1/YCL040W:YDL124W:SAM2/YDR502C:MET6/YER091C:SER33/YIL074C:BNA3/YJL060W:MET3/YJR010W:MET14/YKL001C:MET17/YLR303W:ZWF1/YNL241C:MET2/YNL277W:GRE2/YOL151W:MET16/YPR167C
Co	GO_term	Cluster frequency	Background frequency	P-value	Gene(s) annotated to the term
	iron ion transport	5 out of 9 genes, 55.6%	23 out of 7168 background genes, 0.3%	8.54e-10	ARN1/YHL040C:ARN2/YHL047C:FET3/YMR058W:ENB1/YOL158C:FIT2/YOR382W
	siderophore transport	4 out of 9 genes, 44.4%	9 out of 7168 background genes, 0.1%	4.60e-09	ARN1/YHL040C:ARN2/YHL047C:ENB1/YOL158C:FIT2/YOR382W
Hg	GO_term	Cluster frequency	Background frequency	P-value	Gene(s) annotated to the term
	cellular amino acid metabolic process	13 out of 41 genes, 31.7%	243 out of 7168 background genes, 3.4%	6.14e-08	FMT1/YBL013W:LEU2/YCL018W:HIS4/YCL030C:ARO3/YDR035W:HOM2/YDR158W:HOM3/YER052C:LEU1/YGL009C:ARG4/YHR018C:CPA2/YJR109C:MET17/YLR303W:LEU4/YNL104C:ARG1/YOL058W:HIS3/YOR202W
	leucine biosynthetic process	3 out of 41 genes, 7.3%	5 out of 7168 background genes, 0.1%	0.00025	LEU2/YCL018W:LEU1/YGL009C:LEU4/YNL104C
	arginine biosynthetic process	3 out of 41 genes, 7.3%	11 out of 7168 background genes, 0.2%	0.00397	ARG4/YHR018C:CPA2/YJR109C:ARG1/YOL058W
	cellular response to stress	13 out of 41 genes, 31.7%	515 out of 7168 background genes, 7.2%	0.00045	YBL055C:PRX1/YBL064C:ATG8/YBL078C:GPX2/YBR244W:YDL124W:TRR1/YDR353W:GRX2/YDR513W:TRX2/YGR209C:PCL5/YHR071W:CCP1/YKR066C:AHP1/YLR109W:TSA1/YML028W:DDR48/YMR173W
	cellular response to oxidative stress	10 out of 41 genes, 24.4%	81 out of 7168 background genes, 1.1%	2.31e-09	YBL055C:PRX1/YBL064C:GPX2/YBR244W:YDL124W:TRR1/YDR353W:GRX2/YDR513W:TRX2/YGR209C:CCP1/YKR066C:AHP1/YLR109W:TSA1/YML028W
	cell redox homeostasis	6 out of 41 genes, 14.6%	13 out of 7168 background genes, 0.2%	5.69e-09	PRX1/YBL064C:TRR1/YDR353W:GRX2/YDR513W:TRX2/YGR209C:AHP1/YLR109W:TSA1/YML028W
	small molecule metabolic process	18 out of 41 genes, 43.9%	833 out of 7168 background genes, 11.6%	2.66e-05	FMT1/YBL013W:RIB5/YBR256C:LEU2/YCL018W:HIS4/YCL030C:GLK1/YCL040W:YDL124W:ARO3/YDR035W:HOM2/YDR158W:HOM3/YER052C:LEU1/YGL009C:ARG4/YHR018C:CPA2/YJR109C:MET17/YLR303W:GUA1/YMR217W:LEU4/YNL104C:ARG1/YOL058W:GRE2/YOL151W:HIS3/YOR202W
Mn	GO_term	Cluster frequency	Background frequency	P-value	Gene(s) annotated to the term
	cellular amino acid biosynthetic process	31 out of 143 genes, 21.7%	123 out of 7168 background genes, 1.7%	7.36e-24	HIS7/YBR248C:ILV6/YCL009C:HIS4/YCL030C:CIT2/YCR005C:IDP1/YDL066W:LYS21/YDL131W:LYS20/YDL182W:ARO3/YDR035W:HOM2/YDR158W:TRP4/YDR354W:HIS1/YER055C:TRP2/YER090W:TRP5/YGL026C:ARG4/YHR018C:HIS5/YIL116W:LYS1/YIR034C:CPA2/YJR109C:BAT2/YJR148W:TRP3/YKL211C:SAM1/YLR180W:MET17/YLR303W:ACO1/YLR304C:LEU4/YNL104C:LYS9/YNR050C:ARG1/YOL058W:MET22/YOL064C:ORT1/YOR130C:HIS3/YOR202W:PRO2/YOR323C:GLN1/YPR035W:ASN1/…
	sulfur/methionine metabolic process	10 out of 143 genes, 7.0%	96 out of 7168 background genes, 1.3%	0.00768	PHO3/YBR092C:HOM2/YDR158W:ARO10/YDR380W:MET10/YFR030W:IRC7/YFR055W:STR2/YJR130C:SAM1/YLR180W:MET17/YLR303W:MET22/YOL064C:MET16/YPR167C
	lysine biosynthetic process	4 out of 143 genes, 2.8%	9 out of 7168 background genes, 0.1%	0.00715	LYS21/YDL131W:LYS20/YDL182W:LYS1/YIR034C:LYS9/YNR050C
	glutamine family amino acid metabolic process	11 out of 143 genes, 7.7%	44 out of 7168 background genes, 0.6%	2.38e-07	CIT2/YCR005C:IDP1/YDL066W:ARG4/YHR018C:CPA2/YJR109C:GAP1/YKR039W:ACO1/YLR304C:ARG1/YOL058W:ORT1/YOR130C:PRO2/YOR323C:CAR1/YPL111W:GLN1/YPR035W
	arginine metabolic process	5 out of 143 genes, 3.5%	16 out of 7168 background genes, 0.2%	0.00436	ARG4/YHR018C:CPA2/YJR109C:ARG1/YOL058W:ORT1/YOR130C:CAR1/YPL111W
	aromatic amino acid family metabolic process	7 out of 143 genes, 4.9%	20 out of 7168 background genes, 0.3%	2.73e-05	ARO3/YDR035W:TRP4/YDR354W:ARO10/YDR380W:TRP2/YER090W:TRP5/YGL026C:ARO9/YHR137W:TRP3/YKL211C
	tryptophan biosynthetic process	4 out of 143 genes, 2.8%	5 out of 7168 background genes, 0.1%	0.00030	TRP4/YDR354W:TRP2/YER090W:TRP5/YGL026C:TRP3/YKL211C
	histidine biosynthetic process	5 out of 143 genes, 3.5%	9 out of 7168 background genes, 0.1%	0.00014	HIS7/YBR248C:HIS4/YCL030C:HIS1/YER055C:HIS5/YIL116W:HIS3/YOR202W
	siderophore transport	4 out of 143 genes, 2.8%	9 out of 7168 background genes, 0.1%	0.00715	ARN1/YHL040C:ARN2/YHL047C:ENB1/YOL158C:FIT2/YOR382W
	small molecule metabolic process	59 out of 143 genes, 41.3%	833 out of 7168 background genes, 11.6%	2.63e-17	URA7/YBL039C:HHF1/YBR009C:PHO3/YBR092C:HIS7/YBR248C:ILV6/YCL009C:HIS4/YCL030C:CIT2/YCR005C:PSA1/YDL055C:IDP1/YDL066W:LYS21/YDL131W:LYS20/YDL182W:ARO3/YDR035W:HOM2/YDR158W:TRP4/YDR354W:ARO10/YDR380W:HPT1/YDR399W:RIB3/YDR487C:DLD3/YEL071W:HIS1/YER055C:ALD5/YER073W:TRP2/YER090W:IRC7/YFR055W:TRP5/YGL026C:OLE1/YGL055W:ADE5,7/YGL234W:ERG11/YHR007C:ARG4/YHR018C:ARO9/YHR137W:HIS5/YIL116W:LYS1/YIR034C:RNR…
	nitrogen compound metabolic process	66 out of 143 genes, 46.2%	1949 out of 7168 background genes, 27.2%	0.00030	HTA2/YBL003C:URA7/YBL039C:HHT1/YBR010W:PHO3/YBR092C:HIS7/YBR248C:ILV6/YCL009C:HIS4/YCL030C:CIT2/YCR005C:PSA1/YDL055C:IDP1/YDL066W:LYS21/YDL131W:LYS20/YDL182W:GDH2/YDL215C:ARO3/YDR035W:HOM2/YDR158W:HTB1/YDR224C:HTA1/YDR225W:TRP4/YDR354W:ARO10/YDR380W:HPT1/YDR399W:RIB3/YDR487C:GCN4/YEL009C:HIS1/YER055C:TRP2/YER090W:IRC7/YFR055W:TRP5/YGL026C:ADE5,7/YGL234W:NSR1/YGR159C:ARG4/YHR018C:PCL5/YHR071W:ARO9…
Ni	GO_term	Cluster frequency	Background frequency	P-value	Gene(s) annotated to the term
	cellular amide metabolic process	2 out of 8 genes, 25.0%	20 out of 7168 background genes, 0.3%	0.00349	YDL124W:DAL1/YIR027C
V	GO_term	Cluster frequency	Background frequency	P-value	Gene(s) annotated to the term
	removal of superoxide radicals	2 out of 13 genes, 15.4%	2 out of 7168 background genes, 0.0%	0.00029	CUP1-1/YHR053C:CUP1-2/YHR055C
	response to metal ion	3 out of 13 genes, 23.1%	23 out of 7168 background genes, 0.3%	0.00078	CUP1-1/YHR053C:CUP1-2/YHR055C:FET3/YMR058W
Zn	GO_term	Cluster frequency	Background frequency	P-value	Gene(s) annotated to the term
	cellular iron ion homeostasis	4 out of 21 genes, 19.0%	41 out of 7168 background genes, 0.6%	0.00074	FIT1/YDR534C:TIS11/YLR136C:FIT2/YOR382W:FIT3/YOR383C
	siderophore transport	3 out of 21 genes, 14.3%	9 out of 7168 background genes, 0.1%	0.00026	FIT1/YDR534C:FIT2/YOR382W:FIT3/YOR383C

## Sheet: Fig.3A
K-means clustering of the transcription profiles was performed with K = 10 for up-regulated genes
YORF	NAME	GWEIGHT	AlCl3	AgNO3	AsCl3	CdCl2	CoCl2	HgCl2	MnCl2	NiSO4	VCl3	ZnCl2
EWEIGHT			1000000	1000000	1000000	1000000	1000000	1000000	1000000	1000000	1000000	1000000
YBL033C	RIB1	1000000	-0.152003	0.111031	0.201634	0.650765	-0.014500	0.454176	0.613532	0.189034	-0.268817	-0.184425
YBR104W	YMC2	1000000	-0.184425	0.070389	-0.043943	0.555816	-0.217591	0.176323	0.516015	0.014355	-0.074001	-0.321928
YBR147W	RTC2	1000000	0.250962	0.084064		0.948601	-0.434403	0.722466	1550901	0.201634	0.214125	0.014355
YCR004C	YCP4	1000000	-0.136062	0.150560	0.516015	0.250962	0.056584	0.356144	0.545968	0.310340	-0.104697	-0.136062
YCR005C	CIT2	1000000	-0.251539	0.475085	0.432959	0.565597	-0.168123	0.028569	1269033	0.263034	-0.120294	-0.434403
YDL022W	GPD1	1000000	-0.058894	0.790772	0.613532	0.839960	0.214125	0.475085	0.748461	0.713696	-0.104697	-0.029146
YDL023C	NA	1000000	-0.136062	0.555816	-0.074001	0.545968	0.070389	0.298658	0.422233	0.594549	-0.234465	-0.184425
YDR171W	HSP42	1000000	-0.152003	0.275007	0.970854	0.505891	0.214125	0.378512	1182692	0.310340	-0.014500	0.137504
YEL060C	PRB1	1000000	0.014355	1232661	0.970854	0.722466	0.111031	0.495695	1799087	0.516015	0.056584	-0.058894
YEL071W	DLD3	1000000	-0.074001	0.722466	0.443607	0.903038	0.084064	0.028569	1361768	0.201634	0.097611	0.201634
YER004W	FMP52	1000000	-0.217591	0.163499	0.731183	0.422233	-0.014500	0.214125	0.575312	0.124328	-0.043943	-0.184425
YGR055W	MUP1	1000000	-0.268817	0.659925	0.695994	0.910733	-0.058894	0.286881	0.214125	-0.029146	-0.358454	-0.104697
YGR124W	ASN2	1000000	-0.395929	0.344828	0.505891	0.432959	-0.043943	0.422233	0.495695	0.014355	-0.434403	-0.321928
YHR138C	NA	1000000	-0.136062	0.545968	0.485427	0.097611	-0.377070	0.028569	0.722466	0.124328	0.028569
YHR199C	AIM46	1000000	-0.234465	0.137504	0.650765	0.163499	0.189034	0.226509	0.669027	-0.104697	-0.286304	-0.043943
YIR017C	MET28	1000000	0.070389	0.124328		0.555816	0.226509	0.137504	0.823749	0.286881
YJL026W	RNR2	1000000	-0.358454	0.275007	0.505891	0.422233	0.163499	-0.200913	1042644	-0.136062	-0.043943	-0.268817
YJL060W	BNA3	1000000	0.014355	0.722466	0.189034	1438293	0.014355	0.432959	0.863938	0.238787	0.084064	0.275007
YJR137C	MET5	1000000	0.275007	0.622930	0.176323	1117695		0.163499		0.014355	-0.014500	-0.234465
YKL103C	LAP4	1000000	-0.014500	0.545968	0.863938	0.773996	0.084064	0.978196	1608809	0.613532	-0.043943	0.137504
YLR286C	CTS1	1000000	-0.234465	0.422233	0.238787	0.650765	0.056584	0.411426	0.687061	0.526069	-0.152003	-0.014500
YLR303W	MET17	1000000	-0.029146	1327687	1618239	3109361	-0.029146	1310340	1531069	0.555816	0.042644	0.028569
YMR173W	DDR48	1000000	0.014355	0.669027	0.863938	1189034	0.163499	1007196	1111031	0.464668	-0.184425	0.400538
YMR173W-A	NA	1000000	0.163499	0.887525	1000000	1378512	0.286881	1327687	1028569	0.545968	-0.029146	0.641546
YNL239W	LAP3	1000000	-0.200913	0.516015	0.176323	0.575312	0.056584	0.367371	0.879706	0.226509	0.056584	0.000000
YOR052C	NA	1000000	0.275007	0.214125	0.839960	0.575312	0.536053	0.263034	0.887525	0.214125	0.176323	0.475085
YPL154C	PEP4	1000000	-0.434403	1201634	0.799087	0.485427	0.275007	0.871844	1042644	0.879706	-0.304006	0.137504
YPL250C	ICY2	1000000	0.028569	0.565597	0.344828	1339137	0.150560	0.650765	1427606	-0.074001	0.014355	0.189034
YPR167C	MET16	1000000	0.176323	0.263034	0.356144	1580145	-0.340075	0.286881	1150560	-0.029146	0.214125	-0.089267
YAR029W	NA	1000000	0.495695	0.070389	-0.014500	0.042644	0.014355	0.516015	-0.074001	0.056584	-0.184425	-0.136062
YBL012C	NA	1000000	0.678072	0.000000		0.475085	0.201634	0.594549	-0.043943	0.042644	0.298658	-0.043943
YBL050W	SEC17	1000000	0.799087	0.344828	0.214125	0.526069	-0.074001	1049631	0.111031	0.238787	-0.029146	0.310340
YBL078C	ATG8	1000000		0.014355	0.400538	0.516015	-0.043943	1438293	0.389567	0.137504
YBR148W	YSW1	1000000	0.941106	0.226509	0.201634	0.250962	-0.251539	0.659925	0.286881	0.070389	0.014355	0.124328
YDR258C	HSP78	1000000	1056584	0.163499	0.604071	0.310340	0.014355	0.150560	0.722466	0.263034	0.042644	0.014355
YDR285W	ZIP1	1000000	0.807355	0.150560	0.014355	0.097611	0.000000	0.575312	0.263034	0.070389	-1434403
YJR026W	NA	1000000	1189034	0.124328	0.516015	0.070389	-0.304006	0.176323	0.367371	0.111031	-0.104697	0.298658
YJR028W	NA	1000000	1097611	0.084064	0.536053	0.056584	-0.494109	0.238787	0.443607	0.056584	-0.074001	0.214125
YLR162W	NA	1000000	0.555816	-0.395929	0.622930	-0.120294	-0.454032	-0.043943	-0.184425	-0.473931	0.042644	-0.089267
YMR042W	ARG80	1000000	0.887525	-0.029146	-0.043943	-0.058894	-0.434403	-0.058894	0.189034	0.536053	-0.043943	-0.074001
YDR077W	SED1	1000000	0.000000	1021480	0.056584	0.028569	-0.184425	0.622930	0.485427	0.263034	0.124328	0.097611
YHR053C	CUP1-1	1000000	0.056584	2839960	0.695994	-0.251539	0.014355	-0.168123	-0.577767	0.070389	1321928	0.536053
YHR055C	CUP1-2	1000000	0.176323	4629939	0.176323	0.056584	0.201634	-0.200913	-0.556393	0.097611	1448901	0.526069
YHR087W	RTC3	1000000	0.263034	1207893	0.333424	0.124328	-0.152003	0.226509	0.137504	0.594549	-0.184425	0.298658
YOL166C	NA	1000000	-0.268817		0.731183	0.097611	-0.836501	0.014355	0.150560		3169925
YBR035C	PDX3	1000000	0.214125	0.275007	0.056584	0.176323	-0.089267	0.526069	0.536053	0.214125	-0.058894	0.014355
YBR064W	NA	1000000	-0.104697	-0.014500	0.111031	0.014355	-0.200913	0.831877	-0.104697	-0.184425	-0.184425	1049631
YBR243C	ALG7	1000000	-0.089267	-0.014500	0.028569	0.344828	-0.014500	0.555816	0.575312	0.201634	0.201634	-0.152003
YBR244W	GPX2	1000000	-0.136062	0.097611	0.238787	0.722466	0.214125	1560715	1918386	0.056584	-0.340075	0.344828
YBR256C	RIB5	1000000	-0.286304	0.344828	0.411426	0.464668	0.238787	1201634	0.933573	0.084064	-0.014500	0.422233
YCL018W	LEU2	1000000	0.014355	0.286881	0.042644	0.111031	0.028569	1130931	0.748461	-0.043943	0.084064	-0.014500
YCL030C	HIS4	1000000	-0.089267	0.226509	-0.251539	0.028569	0.124328	1056584	1150560	0.056584	-0.120294	-0.089267
YDR349C	YPS7	1000000	-0.184425	0.275007	-0.014500	0.070389	-0.089267	0.782409	0.555816	0.111031	-0.136062	0.097611
YDR353W	TRR1	1000000	-0.251539	0.333424	0.526069	0.485427	0.163499	1589763	0.594549	0.275007	-0.395929	-0.136062
YER052C	HOM3	1000000	0.028569	0.739848	0.238787	0.475085	0.042644	1021480	0.731183	0.286881	0.042644	0.250962
YGR209C	TRX2	1000000	0.056584	0.555816	1438293	0.847997	0.321928	1580145	0.839960	0.505891	-0.058894	0.604071
YHR106W	TRR2	1000000	-0.217591	0.028569	0.505891	0.189034	-0.473931	0.823749	0.536053	0.014355	-0.217591	-0.168123
YLR027C	AAT2	1000000	-0.395929	0.344828	0.042644	0.275007	-0.014500	0.773996	0.918386	0.263034	-0.184425	-0.377070
YML029W	USA1	1000000	-0.152003	0.189034	-0.029146	0.575312	0.214125	0.918386	0.464668	0.214125	-0.251539	0.014355
YNL104C	LEU4	1000000	-0.152003	0.495695	0.084064	0.056584	-0.168123	1238787	1220330	-0.136062	-0.234465	-0.286304
YOR226C	ISU2	1000000	-0.014500	0.084064	0.056584	0.189034	0.298658	0.863938	0.687061	0.056584	-0.268817	0.250962
YOR303W	CPA1	1000000	0.321928	0.536053	-0.014500	0.176323	0.014355	0.992768	0.847997	0.084064	0.056584	0.298658
YBL001C	ECM15	1000000	-0.104697	0.042644	-0.029146	-0.136062	0.042644	0.286881	0.622930	0.028569	0.056584	0.555816
YBR016W	NA	1000000	-0.014500	0.739848	0.124328	0.214125	0.084064	0.070389	0.933573	0.214125	0.014355	-0.152003
YBR296C	PHO89	1000000		0.839960	-0.043943	0.214125	-0.217591	0.084064	2121015	-0.104697
YCL009C	ILV6	1000000	-0.286304	0.176323	-0.058894	0.056584	0.028569	0.659925	1049631	0.189034	-0.184425	-0.340075
YCR007C	NA	1000000	-0.234465	0.622930	-0.043943	0.097611	-0.514573	0.176323	0.799087	0.014355	-0.286304	-0.434403
YDL182W	LYS20	1000000	-0.217591	0.014355	-0.120294	-0.251539	0.056584	0.823749	2100978	-0.304006	-0.184425	-0.234465
YDL198C	GGC1	1000000	-0.029146	0.275007	0.575312	0.214125	0.042644	0.903038	1871844	0.150560	0.097611	0.084064
YDR035W	ARO3	1000000	-0.043943	0.367371	-0.152003	0.056584	-0.043943	1189034	1650765	0.084064	-0.136062	-0.014500
YDR158W	HOM2	1000000	-0.120294	0.622930	0.056584	0.124328	0.084064	1117695	1589763	0.422233	0.056584	0.042644
YER055C	HIS1	1000000	-0.120294	0.286881	-0.599462	-0.184425	0.150560	0.713696	1007196	-0.074001	-0.029146	-0.014500
YER175C	TMT1	1000000	-0.200913	0.028569		0.014355	-0.074001	0.790772	3220330		0.000000	-0.251539
YGL026C	TRP5	1000000	-0.454032	0.111031	0.263034	0.111031	-0.014500	0.495695	1411426	0.056584	-0.395929	-0.377070
YGR137W	NA	1000000	-0.074001	0.411426	0.505891	-0.136062	-0.043943	0.070389	0.575312	0.042644	0.014355	0.000000
YHR018C	ARG4	1000000	-0.136062	0.505891	-0.043943	0.226509	0.250962	1400538	3890447	0.344828	-0.089267	-0.286304
YHR029C	YHI9	1000000	0.014355	0.097611	0.298658	0.400538	-0.104697	0.863938	1327687	0.000000	0.176323	-0.184425
YHR071W	PCL5	1000000	0.475085	0.650765	0.056584	0.555816	0.028569	1411426	2720278	0.604071	0.056584	0.422233
YHR162W	NA	1000000	0.028569	0.389567	-0.268817	-0.152003	-0.043943	0.226509	1978196	0.070389	0.124328	0.536053
YIL116W	HIS5	1000000	-0.152003	0.124328	-0.014500	0.014355	-0.043943	0.604071	1459432	0.014355	0.056584	0.124328
YIR034C	LYS1	1000000	-0.014500	0.344828	-0.304006	0.111031	0.014355	0.903038	3340562	0.163499	-0.200913	-0.304006
YJL171C	NA	1000000	-0.043943	1157044	0.176323	0.150560	0.070389	0.238787	1731183	0.014355	-0.120294	0.014355
YJR025C	BNA1	1000000	0.137504	0.137504	-0.058894	-0.014500	0.000000	0.526069	0.790772	0.310340	0.189034	0.137504
YJR109C	CPA2	1000000	-0.043943	0.163499	0.014355	0.124328	-0.104697	1292782	2211012	0.275007	-0.043943	0.124328
YLR120C	YPS1	1000000	0.000000	1021480	-0.043943	0.250962	0.124328	0.201634	1280956	0.238787	-0.184425	0.000000
YLR194C	NA	1000000	-0.074001	0.613532	0.124328	0.000000	0.214125	0.070389	1500802	0.176323	0.056584	-0.074001
YLR414C	PUN1	1000000	-0.043943	1367371	-0.058894	0.056584	-0.043943	0.150560	2060047	0.097611	0.014355	-0.029146
YMR096W	SNZ1	1000000	0.084064	0.526069	0.042644	-0.043943	0.124328	0.176323	3370164	-0.136062	-0.043943	-0.074001
YMR251W-A	HOR7	1000000	0.226509	1169925	0.799087	0.201634	-0.043943	0.536053	2790772	0.722466	0.124328	0.632268
YMR316W	DIA1	1000000	0.000000	0.475085	0.000000	0.014355	0.782409	-0.089267	1910733	0.000000	0.000000	0.137504
YNL036W	NCE103	1000000	0.084064	0.613532	0.575312	0.137504	0.137504	0.084064	1459432	0.536053	0.097611	0.214125
YNL192W	CHS1	1000000	0.028569	0.910733	0.214125	0.014355	-0.014500	0.310340	0.992768	0.056584
YNL208W	NA	1000000	-0.454032	1700440	0.389567	0.575312	0.042644	1042644	1790772	0.807355	-0.321928	0.214125
YOL016C	CMK2	1000000	-0.217591	0.695994	0.150560	0.056584	0.454176	0.042644	2039138	0.150560	-0.136062	0.214125
YOL058W	ARG1	1000000	0.042644	0.454176		-0.104697	-0.074001	1879706	4609991	-0.074001	0.014355	0.226509
YOL064C	MET22	1000000	0.310340	0.321928	0.014355	0.545968	-0.014500	0.613532	1207893	0.084064		0.084064
YOL129W	VPS68	1000000	0.014355	0.495695	0.189034	0.189034	0.137504	0.422233	1117695	0.286881	0.097611	0.201634
YOL155C	HPF1	1000000	0.042644	0.014355	0.695994	-0.043943	0.310340	0.201634	0.807355	0.124328	0.189034	0.000000
YOR202W	HIS3	1000000	0.056584	0.321928	-0.029146	0.042644	0.042644	1097611	2799087	0.014355	-0.136062	-0.286304
YOR203W	NA	1000000	-0.043943	0.124328	0.124328	-0.136062	-0.286304	0.739848	1718088	-0.136062	0.111031	-0.152003
YOR220W	RCN2	1000000	0.214125	0.757023		0.042644	0.056584	0.056584	1599318	0.176323	0.014355	0.189034
YOR285W	RDL1	1000000	0.150560	0.650765	0.238787	0.275007	0.356144	0.555816	0.739848	0.594549	0.176323	0.189034
YOR385W	NA	1000000	0.014355	0.748461	0.000000	-0.136062	0.150560	-0.043943	2010780	-0.074001	0.056584	0.124328
YPR145W	ASN1	1000000	-0.217591	-0.136062	-0.251539	-0.089267	-0.104697	0.485427	1510962	-0.168123	-0.340075	-0.152003
YAL060W	BDH1	1000000	-0.234465	0.137504	0.321928	0.536053	0.333424	0.910733	-0.251539	0.565597	-0.321928	-0.514573
YBL015W	ACH1	1000000	-0.340075	0.124328	0.201634	0.545968	0.111031	0.575312	-0.184425	0.176323	-0.415037	-0.434403
YBL073W	NA	1000000				0.831877	-0.043943	1049631	-0.074001
YBR054W	YRO2	1000000	-0.168123	-0.535332	0.505891	-0.415037	-0.136062	0.298658	-0.599462	0.731183	0.000000	-0.074001
YCL040W	GLK1	1000000	-0.377070	1238787	1718088	1182692	0.214125	1310340	0.356144	1641546	-0.304006	-0.136062
YCL042W	NA	1000000	-0.014500	0.799087	1238787	0.545968	-0.168123	0.887525	0.176323	1028569	-0.304006	-0.514573
YCL043C	PDI1	1000000	-0.184425	0.516015	0.978196	0.641546	0.124328	0.454176	0.042644	0.475085	-0.184425	-0.184425
YCR028C	FEN2	1000000	-0.043943	-0.014500	0.084064	0.687061	-0.074001	0.400538	-0.321928	0.669027	-0.152003	-0.184425
YCR035C	RRP43	1000000	-0.251539	-0.043943	0.226509	0.594549	-0.104697	0.400538	-0.377070	0.565597	-0.152003	-0.251539
YDL124W	NA	1000000	0.000000	1021480	1580145	1599318	0.310340	1257011	0.790772	1298658	-0.074001	0.250962
YDR032C	PST2	1000000	-0.014500	0.389567	0.731183	0.411426	0.028569	0.773996	0.411426	0.731183	-0.029146	0.201634
YDR055W	PST1	1000000	0.137504	0.286881	0.275007	0.163499	0.111031	0.545968	0.070389	0.495695	-0.014500	-0.268817
YDR154C	NA	1000000	-0.104697	0.687061	0.659925	0.475085	0.124328	0.310340	0.411426	0.516015	0.042644	0.056584
YDR155C	CPR1	1000000	0.014355	0.475085	0.650765	0.632268	0.084064	0.475085	0.411426	0.748461	0.084064	0.201634
YDR516C	EMI2	1000000	-0.104697	0.163499	0.659925	0.575312	-0.304006	0.443607	0.176323	0.454176	0.201634	-0.104697
YDR533C	HSP31	1000000	0.137504	0.275007	0.594549	0.516015	0.014355	0.695994	0.070389	0.214125	0.124328	0.097611
YER177W	BMH1	1000000	-0.058894	0.622930	0.344828	0.214125	0.084064	0.275007	-0.074001	0.575312	0.111031	-0.074001
YFL014W	HSP12	1000000		0.536053	0.298658	0.189034	0.084064	0.695994	-0.074001	0.641546		0.056584
YFL039C	ACT1	1000000	-0.340075	0.622930	0.536053	0.321928	-0.029146	0.321928	0.367371	0.495695	-0.251539	-0.152003
YGL037C	PNC1	1000000	0.056584	0.454176	0.887525	0.555816	0.150560	0.565597	0.475085	0.632268	0.097611	0.214125
YGR008C	STF2	1000000	0.097611	0.622930	0.367371	0.286881	-0.184425	0.443607	0.084064	0.516015	-0.014500	0.226509
YHR174W	ENO2	1000000	-0.251539	-0.014500	0.495695	0.356144	-0.014500	0.084064	0.238787	0.555816	-0.200913	-0.268817
YJL159W	HSP150	1000000	0.028569	0.782409	0.687061	0.367371	-0.043943	0.613532	0.111031	0.565597	0.056584	0.014355
YJR104C	SOD1	1000000	-0.043943	0.378512	0.773996	0.565597	0.056584	0.871844	-0.029146	0.321928	-0.074001	0.333424
YKL035W	UGP1	1000000	-0.074001	0.526069	0.622930	0.321928	-0.014500	0.659925	-0.286304	0.545968	-0.234465	-0.136062
YMR303C	ADH2	1000000	-0.286304	-0.029146	0.622930	0.150560	-0.395929	0.214125	-0.473931	0.695994	-0.268817	-0.104697
YNL160W	YGP1	1000000	0.176323	0.669027	1042644	1028569	-0.152003	1400538	-0.251539	1232661	0.214125	0.214125
YPL004C	LSP1	1000000	-0.184425	0.613532	0.475085	0.238787	0.124328	0.475085	-0.089267	0.555816	-0.104697	-0.104697
YBR201W	DER1	1000000	0.176323	0.014355	0.000000	0.189034	-0.136062	0.575312	0.176323	0.056584	0.536053	0.344828
YGR230W	BNS1	1000000	0.613532	0.070389		0.070389	-0.120294	0.028569	0.097611	0.084064	0.773996	-0.184425
YHR095W	NA	1000000	0.378512	0.111031	0.070389	0.014355	-0.029146	0.056584	-0.152003	0.042644	0.505891	0.963474
YJL002C	OST1	1000000	1250962	-0.029146	0.111031	-0.136062	0.137504	0.028569	-0.234465	0.084064		1000000
YML100W	TSL1	1000000		0.641546	0.594549	0.536053	0.275007	0.622930	0.516015	0.757023
YMR158W	MRPS8	1000000	0.823749	-0.058894		-0.200913	0.042644	-0.058894	-0.286304	-0.152003	0.124328	0.887525
YMR256C	COX7	1000000	0.516015	-0.074001	-0.217591	-0.120294	-0.074001	-0.058894	0.014355	0.000000	0.238787	0.782409
YNL050C	NA	1000000	0.321928	-0.043943	0.275007	0.150560	-0.043943	0.014355	0.028569	0.056584	0.687061	0.782409
YNL196C	SLZ1	1000000		0.000000		-0.014500	-0.556393	-0.268817	0.124328		0.823749	0.863938
YOL121C	RPS19A	1000000	0.565597	-0.043943	0.000000	-0.014500	-0.152003	-0.089267	-0.089267	-0.058894		0.669027
YOR265W	RBL2	1000000	0.622930	0.028569	0.163499	0.070389	0.189034	0.056584	0.263034	0.286881	0.695994	0.333424
YPL270W	MDL2	1000000	0.286881	0.014355		0.070389	0.084064	0.124328	-0.043943	0.150560	0.505891	0.839960
YAL047C	SPC72	1000000	0.847997	0.028569	-0.014500	1257011	-0.810966	0.970854	-0.014500	-0.286304	-0.304006	0.163499
YAL054C	ACS1	1000000	-0.494109	0.042644		0.695994	-0.340075	0.963474	-0.321928	-0.434403	-0.454032	-0.358454
YAL067C	SEO1	1000000	-0.074001	0.111031	0.163499	1257011	0.669027	0.214125	-0.136062	0.042644	-0.014500	0.084064
YAR062W	NA	1000000		0.056584	0.070389	0.526069	-0.377070	0.641546	-0.152003	-0.043943
YAR066W	NA	1000000			0.124328	1400538		0.941106	0.411426	0.084064
YBL009W	ALK2	1000000	0.056584	0.028569	-0.074001	0.555816	0.084064	0.565597	-0.120294	0.042644	-0.251539	-0.234465
YBL010C	NA	1000000	0.042644	0.124328		0.722466	-0.120294	0.613532	-0.058894	-0.473931	-0.643856	0.014355
YBL026W	LSM2	1000000	0.555816	0.176323	0.111031	0.918386	-0.014500	0.226509	-0.395929	0.214125		0.286881
YBL043W	ECM13	1000000	-0.234465	0.097611	0.201634	0.933573	-0.415037	0.650765	-0.074001	0.084064	0.070389	-0.152003
YBL048W	RRT1	1000000	-0.395929	0.042644	0.097611	0.695994	-0.043943	0.963474	0.014355	-0.152003	-0.074001	-0.136062
YBL055C	NA	1000000	0.084064	0.214125		1632268	-0.120294	1117695	0.275007	0.163499	-0.120294	-0.104697
YBL059W	NA	1000000	-0.089267	0.150560		1739848	0.298658	1438293	-0.029146	0.201634	0.214125	0.214125
YBL064C	PRX1	1000000	-0.058894	0.344828	0.622930	1790772	0.111031	1521051	-0.377070	0.189034	-0.104697	0.000000
YBL074C	AAR2	1000000		0.028569		0.790772	0.275007	1000000	-0.043943	-0.340075
YBR001C	NTH2	1000000	-0.168123	0.056584	0.176323	0.632268	-0.358454	0.495695	-0.251539	0.176323	-0.120294	-0.089267
YBR076W	ECM8	1000000	0.014355	-0.014500	-0.104697	1090853	-0.104697	0.713696	-0.029146	-0.014500	0.124328	0.000000
YBR155W	CNS1	1000000	0.070389	0.056584	-0.104697	0.831877	0.056584	0.526069	-0.377070	-0.043943	-0.074001	0.084064
YBR188C	NTC20	1000000	-0.251539		0.084064	0.992768	-0.014500	0.831877	-0.136062	-0.014500	-0.286304	-0.074001
YBR211C	AME1	1000000	0.150560		0.084064	0.831877	-0.074001	1157044	0.028569	0.042644	0.000000	-0.014500
YER091C	MET6	1000000	0.250962	0.871844	-0.043943	2298658	-0.234465	0.526069	0.575312	-0.029146	-0.074001	0.084064
YKL001C	MET14	1000000	-0.043943	0.389567	0.275007	2269033	0.613532	0.238787	0.516015	0.084064	-0.014500	0.070389
YLR052W	IES3	1000000	0.226509	0.189034	-0.168123	0.790772	-0.043943	0.275007	-0.184425	-0.014500	0.275007	0.650765
YLR302C	NA	1000000	-0.014500	0.659925	-0.014500	2220330	-0.136062	0.565597	1000000	-0.014500	-0.089267
YML028W	TSA1	1000000	-0.168123	0.495695	-0.074001	0.863938	0.263034	1411426	0.344828	0.505891	-0.251539	0.097611
YMR172W	HOT1	1000000	0.000000	0.565597		0.790772	-0.014500	0.505891	0.226509	0.226509	0.014355	0.201634
YNL338W	NA	1000000		0.432959	-0.089267	0.713696	0.084064	0.545968	0.321928	0.263034
YOL150C	NA	1000000	0.084064	0.263034	0.263034	1111031	-0.251539	1182692	-0.251539	0.310340	0.137504	0.344828
YDR476C	NA	1000000	-0.217591	0.176323	0.226509	0.344828	0.495695	0.137504	0.903038	0.263034	-0.251539	0.014355
YEL065W	SIT1	1000000	-0.136062	-0.120294	-0.029146	0.389567	0.604071	0.042644	0.400538	0.722466	0.028569	-0.043943
YER145C	FTR1	1000000	-0.736966	0.238787	-0.251539	0.298658	0.807355	-0.089267	-0.358454	0.669027	-0.888969	0.722466
YFR016C	NA	1000000	0.070389	0.070389	-0.029146	0.622930	0.389567	-0.029146	0.823749	0.014355	0.124328	0.124328
YHL040C	ARN1	1000000	-0.454032	-0.043943		0.823749	1389567	0.176323	1130931	0.505891	-0.971431	0.978196
YHL047C	ARN2	1000000	-0.321928	0.014355	-0.014500	0.097611	1422233	0.097611	2389567	0.871844	-0.304006	0.495695
YIL165C	NA	1000000	-0.152003	0.056584	0.056584	-0.014500	0.526069	0.214125	0.669027	0.070389	0.084064	0.344828
YLR136C	TIS11	1000000	-0.321928	0.084064		0.545968	0.613532	0.042644	1310340	0.111031	-0.074001	1042644
YMR058W	FET3	1000000	-0.599462	0.111031	-0.454032	0.378512	1280956	0.356144	0.847997	0.910733	-1514573	0.687061
YOL153C	NA	1000000	-0.043943	0.014355	-0.074001	0.028569	0.536053	-0.014500	0.575312	-0.014500	0.056584
YOL158C	ENB1	1000000	-0.043943	0.238787	0.189034	0.575312	1459432	0.298658	2021480	0.485427	-0.251539	0.400538
YOR382W	FIT2	1000000	-0.395929	-0.074001	-0.152003	-0.043943	2531069	-0.074001	2298658	0.807355	-0.395929	2250962
YOR383C	FIT3	1000000	-0.074001	-0.058894	-0.217591	0.014355	0.879706	0.084064	0.310340	0.378512	0.084064	1157044
YPL111W	CAR1	1000000	-0.136062	-0.043943	-0.217591	0.310340	0.275007	-0.251539	1056584	0.505891	-0.434403	-0.043943
YAL004W	NA	1000000	-0.251539	-0.268817	0.992768	1021480	-0.014500	0.286881	-0.268817	-0.029146	-0.736966	-1286304
YAL005C	SSA1	1000000	-0.120294	-0.943416	1790772	0.613532	-0.074001	-0.120294	-0.434403	0.028569	-0.599462	-0.168123
YAL012W	CYS3	1000000	-0.304006	0.536053	1480265	1790772	-0.058894	0.275007	-0.535332	0.263034	-0.184425	-0.136062
YBL075C	SSA3	1000000	-0.152003	-0.184425	0.790772	0.526069	-0.120294	0.485427	-0.304006	-0.104697	-0.454032	-0.074001
YBR008C	FLR1	1000000	0.056584	-0.043943	2049631	-0.089267	0.014355	0.565597	-1473931	-0.200913	0.042644	0.298658
YBR067C	TIP1	1000000	-0.043943	-0.321928	1000000	0.722466	-0.029146	-0.454032	-0.689660	0.275007	-0.014500	0.056584
YBR145W	ADH5	1000000	-0.473931	-0.358454	1189034	0.250962	-0.377070	0.333424	0.565597	0.555816	-0.358454	-0.234465
YCR012W	PGK1	1000000	-0.251539	0.056584	1599318	0.545968	0.084064	0.176323	-0.184425	0.310340	-0.168123	-0.043943
YCR013C	NA	1000000	-0.200913	0.014355	0.871844	0.839960	0.014355	0.176323	-0.268817	0.214125	-0.217591	0.028569
YCR107W	AAD3	1000000	-0.089267	0.137504	1269033	0.443607	0.111031	0.575312	-0.104697	-0.268817	-0.514573	-0.377070
YDR059C	UBC5	1000000	0.275007	0.097611	0.604071	0.443607	-0.395929	0.286881	0.226509	-0.014500	0.163499	0.516015
YDR472W	TRS31	1000000	0.594549	-0.104697	1350497	-0.058894	0.000000	-0.029146	-0.234465	-0.415037	0.201634	0.014355
YDR513W	GRX2	1000000	0.111031	0.263034	0.963474	0.632268	0.084064	1056584	0.214125	0.275007	0.124328	0.344828
YER094C	PUP3	1000000	0.124328	-0.043943	0.516015	0.124328	0.084064	0.555816	-0.304006	-0.014500	0.070389	0.201634
YER103W	SSA4	1000000	0.097611	-0.377070	1739848	0.807355	-0.286304	0.275007	-0.251539	-0.136062	-0.358454	-0.104697
YFL013C	IES1	1000000	-0.136062	0.070389	0.807355	0.014355	0.250962	-0.152003	-0.415037	0.495695	-0.014500	-0.217591
YGL039W	NA	1000000	-0.029146	0.042644	1989139	0.137504	0.575312	-0.074001	0.124328	0.189034	0.042644	0.176323
YHR178W	STB5	1000000	-0.043943	0.014355	0.757023	0.604071	0.084064	0.111031	0.176323	0.344828	-0.043943	0.042644
YHR179W	OYE2	1000000	-0.104697	-0.043943	1269033	0.516015	0.124328	-0.120294	0.014355	0.000000	-0.089267	0.097611
YIL075C	RPN2	1000000	-0.556393	0.176323	0.887525	0.344828	0.084064	0.189034	0.201634	0.056584	-0.395929	0.545968
YKL071W	NA	1000000	-0.321928	-0.029146	0.641546	0.028569	0.111031	0.565597	0.028569	0.070389	-0.434403	0.056584
YLL024C	SSA2	1000000	0.056584	-0.200913	1739848	0.879706	-0.029146	0.028569	-0.395929	-0.184425	-0.454032	-0.152003
YLL026W	HSP104	1000000	-0.217591	0.495695	1970854	0.641546	0.097611	0.275007	1130931	0.321928	-0.074001	0.189034
YLL060C	GTT2	1000000	0.505891	-0.029146	1000000	0.014355	-0.200913	0.163499	0.176323	0.042644	-0.043943
YLR021W	IRC25	1000000	0.124328	-0.074001	0.831877	0.613532	-0.089267	-0.043943	-0.217591	-0.074001	0.176323	0.485427
YLR109W	AHP1	1000000	0.084064	0.298658	1169925	1077243	0.214125	1049631	0.298658	0.263034	-0.200913	0.150560
YLR216C	CPR6	1000000	-0.152003	0.189034	1978196	0.669027	0.014355	0.084064	0.475085	0.298658	0.014355	0.056584
YLR259C	HSP60	1000000	-0.184425	-0.184425	1469886	0.575312	-0.089267	0.111031	-0.395929	0.014355	-0.304006	-0.251539
YLR460C	NA	1000000	0.084064	0.454176	1510962	0.773996	0.137504	0.887525	0.275007	0.150560	0.056584	0.321928
YML131W	NA	1000000	-0.074001	0.084064	1490570	0.687061	0.014355	0.443607	-0.043943	0.214125	-0.136062	0.356144
YMR276W	DSK2	1000000	-0.358454	0.070389	0.613532	0.545968	-0.014500	0.137504	-0.152003	0.084064	-0.136062	-0.152003
YMR318C	ADH6	1000000	-0.234465	0.464668	1090853	0.344828	-0.136062	0.604071	0.150560	0.084064	-0.358454	-0.217591
YNL064C	YDJ1	1000000	-0.251539	-0.251539	1632268	0.669027	-0.089267	-0.304006	-0.454032	-0.074001	-0.234465	-0.029146
YNL134C	NA	1000000	0.111031	0.831877	2238787	1541019	0.056584	1748461	0.910733	0.464668	0.163499	0.226509
YNL241C	ZWF1	1000000	-0.251539	0.565597	1400538	1550901	0.084064	0.687061	0.250962	0.176323	-0.377070	-0.234465
YNL251C	NRD1	1000000	0.000000	-0.014500	0.555816	0.516015	-0.104697	0.378512	-0.434403	0.014355	-0.014500	0.097611
YOL151W	GRE2	1000000	-0.152003	0.545968	2169925	1389567	0.189034	1618239	0.124328	0.275007	0.028569	0.238787
YOR007C	SGT2	1000000	-0.184425	0.124328	1021480	0.650765	0.070389	0.150560	0.028569	0.028569	0.000000	0.056584
YOR027W	STI1	1000000	-0.136062	-0.043943	1220330	0.650765	0.189034	-0.152003	0.124328	-0.104697	-0.152003	-0.104697
YPL106C	SSE1	1000000	-0.104697	-0.152003	0.992768	0.516015	0.176323	-0.268817	0.226509	-0.029146	-0.304006	-0.043943
YPL170W	DAP1	1000000	-0.014500	-0.152003	0.863938	0.321928	-0.104697	-0.304006	0.111031	-0.014500	-0.014500	0.807355
YPL240C	HSP82	1000000	0.056584	0.042644	1632268	0.604071	0.084064	-0.043943	-0.043943	-0.089267	-0.014500	0.275007
YPR103W	PRE2	1000000	-0.136062	0.201634	0.555816	0.613532	0.176323	0.214125	0.070389	0.163499	-0.029146	0.124328

## Sheet: Fig.3B
K-means clustering of the transcription profiles was performed with K = 6 for down-regulated genes
YORF	NAME	GWEIGHT	AlCl3	AgNO3	AsCl3	CdCl2	CoCl2	HgCl2	MnCl2	NiSO4	VCl3	ZnCl2
EWEIGHT			1000000	1000000	1000000	1000000	1000000	1000000	1000000	1000000	1000000	1000000
YAL004W	NA	1000000	-0.260152	-0.268817	0.992768	1021480	-0.014500	0.286881	-0.268817	-0.029146	-0.729770	-1289827
YAL009W	SPO7	1000000	-0.420820	-0.043943	0.014355	0.124328	-0.152003	0.056584	-0.217591	-0.074001	-1129734	-0.810966
YAL018C	NA	1000000	-0.529073	0.056584		0.214125	0.176323	0.443607	-0.494109	0.111031	-0.710756
YAL042C-A	NA	1000000	-0.749038	-0.014500	-0.014500	0.056584	0.084064	0.555816	0.042644	0.097611	-0.619271	-0.790859
YAR030C	NA	1000000	-0.450084	0.028569	0.014355	0.275007	-0.643856	0.310340	-0.136062	0.111031	-0.300448	-0.500218
YBL011W	SCT1	1000000	-0.590745	0.028569	0.189034	0.378512	-0.014500	0.650765	-0.599462	0.056584	-0.579922	-0.430509
YBR174C	NA	1000000	-1279284	0.084064		0.298658	-0.321928	0.150560	-0.014500	-0.494109	-0.080088	-1210897
YBR208C	DUR1.2	1000000	-0.569180	-0.200913	0.097611	0.137504	-0.184425	-0.014500	0.389567	0.014355	-0.550043	-0.369595
YBR302C	COS2	1000000	-0.560643	0.214125	0.084064	0.214125	-0.152003	0.056584	0.298658	0.014355	-0.520769	-0.579922
YCL048W	SPS22	1000000	-0.579922	0.056584	0.176323	0.028569	0.226509	0.014355	0.056584	-0.104697	-0.698998	-0.100051
YCR010C	ADY2	1000000	-0.529073	-0.074001		0.238787	-0.358454	0.367371	-0.104697	0.028569	-1148801	0.109695
YDL205C	HEM3	1000000		-0.089267		-0.321928	-0.286304	0.056584	-0.514573	-0.358454		-0.610433
YFL016C	MDJ1	1000000	-0.960160	-0.014500	0.378512	0.201634	-0.074001	0.176323	0.097611	0.201634	-0.560643	-0.771027
YFR055W	IRC7	1000000	-0.409278	-0.089267	-0.377070	-0.184425	-0.136062	0.084064	1201634	-0.104697	-0.698998	-0.698998
YGL062W	PYC1	1000000	-0.289827	0.189034	0.286881	0.097611	-0.029146	0.226509	0.650765	-0.014500	-0.550043	-0.771027
YGR093W	NA	1000000	-0.668868	0.084064	0.014355	0.111031	-0.152003	-0.104697	-0.058894	0.070389	-1049905	-0.450084
YGR098C	ESP1	1000000	-0.060397	-0.089267	0.042644	-0.268817	-0.058894	-0.074001	0.124328	0.056584	-0.510457	-1340075
YGR197C	SNG1	1000000	-0.888969	0.226509	0.238787	0.275007	-0.043943	0.333424	0.687061	-0.120294	-0.888969	-0.520769
YGR224W	AZR1	1000000	-1089267	-0.014500	-0.043943	0.056584	-0.321928	-0.014500	-0.152003	-0.074001	-1771027
YLR098C	CHA4	1000000	-0.698998	-0.377070	-0.104697	-0.434403	-0.377070	-0.058894	-0.200913	-0.304006	-0.619271	-0.150401
YLR296W	NA	1000000	-0.650635	0.042644		0.111031	-0.217591	0.084064	0.000000	0.176323	-0.968605
YMR058W	FET3	1000000	-0.590745	0.111031	-0.454032	0.378512	1280956	0.356144	0.847997	0.910733	-1498179	0.689746
YOR019W	NA	1000000	-0.039488	-0.014500		0.014355	-0.621488	-0.104697	0.084064	-0.251539	-0.510457	-0.729770
YOR361C	PRT1	1000000		-0.234465	-0.104697	-0.014500	-0.043943	-0.286304	-0.454032	-0.152003		-0.520769
YPL281C	ERR2	1000000	-0.520769	-0.621488	0.565597	0.356144	-0.268817	-0.014500	0.163499	0.084064	-0.329160	-0.450084
YPR157W	NA	1000000	-0.160040	-0.014500		0.028569	-0.514573	0.214125	-0.184425	0.286881	-0.689660
YBL039C	URA7	1000000	-0.270556	-0.377070	-0.599462	-0.395929	-0.234465	-0.599462	-1120294	-0.473931	-0.539520	-0.309359
YBR092C	PHO3	1000000	-0.120294	-0.434403	-0.621488	-0.251539	-0.184425	-0.321928	-1286304	-0.104697	0.059355	-0.030619
YDR012W	RPL4B	1000000	-0.349235	-0.136062	-0.014500	-0.217591	0.014355	-0.234465	-0.340075	-0.514573	-0.060397	-0.139236
YDR384C	ATO3	1000000	-0.209228	-0.152003	-0.643856	-0.217591	-0.029146	-0.234465	-0.943416	0.070389	-0.060397	-0.109359
YDR398W	UTP5	1000000	-1181149	-0.184425	-0.234465	-0.217591	-0.074001	-0.473931	-0.713119	-0.168123	-0.160040	-0.279284
YDR399W	HPT1	1000000	-0.139236	-0.152003	-0.643856	-0.434403	-0.415037	-0.184425	-1888969	-0.340075	-0.139236	0.180148
YEL034W	HYP2	1000000	-0.189351	0.137504	-0.377070	-0.104697	0.042644	-0.434403	-0.971431	-0.104697	0.079975	-0.139236
YER145C	FTR1	1000000	-0.739372	0.238787	-0.251539	0.298658	0.807355	-0.089267	-0.358454	0.669027	-0.888969	0.719841
YER156C	NA	1000000	-0.340075	-0.089267	-0.074001	-0.058894	-0.286304	-0.321928	-0.810966	-0.104697	-0.289827	-0.630394
YGL055W	OLE1	1000000	-0.329160	-0.184425	-0.621488	0.201634	0.454176	-0.888969	-1943416	0.594549	-0.469929	0.220330
YGL171W	ROK1	1000000	-0.409278	-0.043943	-0.321928	-0.358454	0.263034	-0.358454	-0.599462	-0.074001	-0.150401	-0.289827
YGR280C	PXR1	1000000	-0.049905	-0.074001	-0.358454	-0.234465	-0.014500	-0.286304	-0.434403	-0.136062	0.070389	-0.469929
YHR052W	CIC1	1000000	-0.219270	-0.104697	-0.415037	-0.104697	0.526069	-0.120294	-0.535332	0.014355	-0.039488	0.059355
YHR215W	PHO12	1000000	-0.199255	-0.434403	-0.535332	0.263034	0.150560	-0.184425	-0.599462	0.124328	-0.069452	-0.010134
YLR056W	ERG3	1000000	-0.300448	-0.251539	-0.577767	-0.395929	0.163499	-0.304006	-1321928	0.214125	-0.120294	-0.080088
YLR058C	SHM2	1000000	-0.390245	0.137504	-0.535332	-0.358454	-0.014500	-0.234465	-0.971431	-0.234465	-0.270556	-0.349235
YLR413W	NA	1000000	-0.039488	-0.321928	-0.184425	-0.089267	0.056584	-0.643856	-1434403	-0.029146	-0.049905	0.020058
YMR049C	ERB1	1000000	-0.420820	-0.168123	-0.599462	-0.043943	-0.029146	-0.268817	-1120294	-0.184425	-0.199255	-0.219270
YMR120C	ADE17	1000000	-0.880976	0.176323	-0.377070	-0.340075	0.367371	-0.234465	-1000000	-0.377070	-0.270556	-0.560643
YNL112W	DBP2	1000000	-0.320126	-0.473931	-0.415037	-0.454032	-0.168123	-0.643856	-1286304	-0.454032	-0.360305	-0.260152
YNR053C	NOG2	1000000	-0.270556	-0.234465	-0.358454	-0.415037	-0.014500	-0.415037	-0.810966	-0.415037
YAL005C	SSA1	1000000	-0.120294	-0.943416	1790772	0.613532	-0.074001	-0.120294	-0.434403	0.028569	-0.590745	-0.169745
YBL066C	SEF1	1000000	0.029983	-0.556393	0.250962	0.097611	-0.535332	-0.120294	0.298658	0.056584	-0.289827	-0.010134
YBR054W	YRO2	1000000	-0.169745	-0.535332	0.505891	-0.415037	-0.136062	0.298658	-0.599462	0.731183	0.000000	-0.080088
YDL014W	NOP1	1000000	-0.320126	-0.395929	0.137504	-0.251539	-0.104697	-0.643856	-0.340075	-0.358454	-0.349235	-0.249822
YDR385W	EFT2	1000000	0.159629	-0.454032	0.084064	-0.104697	-0.074001	-0.104697	-0.074001	-0.286304	-0.560643	-0.369595
YGL008C	PMA1	1000000	-0.420820	-0.473931	0.176323	-0.152003	-0.152003	0.000000	-0.514573	0.124328	-0.749038	0.029983
YGL089C	MF(ALPHA)2	1000000	0.109695	-0.535332	0.214125	0.443607	0.000000	0.454176	-0.494109	0.124328	0.200379	0.230203
YLR249W	YEF3	1000000	0.089498	-0.736966	-0.321928	-0.304006	-0.104697	-0.556393	-0.535332	-0.473931	-0.490051	-0.329160
YMR006C	PLB2	1000000	0.819668	-0.074001	-0.168123	0.014355	0.201634	0.014355	-0.415037	0.070389	-0.510457	-0.710756
YMR205C	PFK2	1000000	0.340277	-0.340075	0.014355	-0.217591	-0.184425	-0.136062	-0.785875	0.344828	-0.569180	-0.229382
YNL209W	SSB2	1000000	0.249749	-0.340075	0.367371	-0.058894	-0.058894	-0.340075	-0.200913	-0.577767	-0.520769	-0.109359
YPL036W	PMA2	1000000	-0.500218	-1395929	0.070389	-0.029146	-0.340075	0.084064	-0.304006	-0.168123	-0.469929	-0.270556
YDL075W	RPL31A	1000000	0.100305	-0.074001	-0.377070	-0.184425	0.214125	-0.304006	-0.473931	-0.184425	0.159629	0.520045
YDL208W	NHP2	1000000	0.169925	-0.184425	-0.415037	-0.234465	0.028569	-0.377070	-0.514573	-0.074001	0.159629	0.290424
YDR060W	MAK21	1000000	-0.039488	-0.104697	0.150560	-0.434403	-0.152003	-0.395929	-0.621488	-0.089267	-0.239566	0.070389
YDR091C	RLI1	1000000	-0.039488	-0.074001	-0.268817	-0.286304	-0.152003	-0.494109	-0.514573	-0.234465	0.020058	-0.080088
YDR471W	RPL27B	1000000	-0.120294	-0.377070	-0.377070	-0.184425	0.042644	-0.184425	-0.514573	-0.234465	0.190299	0.220330
YEL026W	SNU13	1000000	0.079975	-0.152003	-0.621488	-0.358454	0.056584	-0.713119	-0.473931	-0.234465	0.220330	0.169925
YER006W	NUG1	1000000	0.079975	-0.074001	-0.217591	-0.234465	-0.043943	-0.473931	-0.415037	-0.168123	0.059355	-0.219270
YGL078C	DBP3	1000000	0.039840	-0.136062	-0.395929	-0.358454	-0.304006	-0.473931	-0.577767	-0.184425	0.109695	0.029983
YGR159C	NSR1	1000000	-0.129734	-0.643856	-0.862496	-0.514573	-0.217591	-0.666576	-1556393	-0.514573	-0.199255	-0.320126
YGR160W	NA	1000000	-0.100051	-0.761213	-0.152003	-0.689660	-0.136062	-1120294	-1556393	-0.599462	-0.160040	-0.399730
YGR245C	SDA1	1000000	-0.199255	-0.217591	-0.168123	-0.395929	-0.014500	-0.621488	-0.836501	-0.136062	-0.219270	0.010064
YHR169W	DBP8	1000000	-0.129734	-0.136062	-0.184425	-0.494109	0.084064	-0.304006	-0.454032	0.014355	-0.329160	0.420078
YHR170W	NMD3	1000000	-0.089267	-0.104697	-0.434403	-0.358454	-0.043943	-0.377070	-0.494109	0.084064	-0.249822	0.129613
YJL050W	MTR4	1000000	-0.139236	-0.321928	-0.377070	-0.217591	-0.321928	-0.621488	-0.621488	-0.251539	-0.049905	-0.109359
YJL190C	RPS22A	1000000	0.200379	-0.377070	-0.943416	-0.286304	-0.029146	-0.234465	-0.535332	-0.089267	0.100305	0.140124
YJR070C	LIA1	1000000	0.020058	-0.234465	-0.321928	-0.473931	-0.104697	-0.599462	-0.621488	-0.200913	0.010064	-0.089267
YKL009W	MRT4	1000000	0.140124	-0.152003	-0.454032	-0.395929	0.238787	-0.358454	-0.494109	-0.104697	0.020058	0.270230
YKL054C	DEF1	1000000	-0.539520	-0.184425	-0.120294	0.014355	-0.029146	-0.268817	-0.736966	-0.074001	-0.049905	4009974
YLL008W	DRS1	1000000	-0.049905	-0.136062		-0.304006	0.056584	-0.535332	-0.454032	-0.514573	-0.129734	0.190299
YLR009W	RLP24	1000000	-0.060397	-0.104697	-0.454032	-0.286304	0.014355	-0.234465	-0.514573	-0.136062	0.089498	0.340277
YLR175W	CBF5	1000000	-0.020340	-0.643856	-0.810966	-0.514573	0.000000	-0.621488	-0.736966	-0.321928	-0.039488	-0.219270
YLR196W	PWP1	1000000	-0.069452	-0.251539	-0.304006	-0.340075	-0.058894	-0.556393	-0.713119	-0.234465	-0.100051	0.089498
YLR197W	NOP56	1000000	-0.179515	-0.120294	-0.621488	-0.286304	0.070389	-0.535332	-0.494109	-0.395929	-0.010134	-0.089267
YLR197W	SIK1	1000000	-0.179515	-0.120294	-0.621488	-0.286304	0.070389	-0.535332	-0.494109	-0.395929	-0.010134	-0.089267
YLR441C	RPS1A	1000000	-0.120294	-0.434403	-0.251539	-0.089267	-0.014500	0.000000	-0.434403	-0.514573	-0.030619	0.070389
YLR448W	RPL6B	1000000	0.070389	-0.217591	-0.494109	-0.168123	0.124328	-0.434403	-0.286304	-0.120294	0.169925	0.039840
YML056C	IMD4	1000000	-0.340075	-0.454032	-0.689660	-0.514573	-0.014500	-0.761213	-0.599462	-0.514573	-0.309359	-0.089267
YMR131C	RRB1	1000000	-0.270556	-0.286304	-0.377070	-0.304006	-0.014500	-0.599462	-0.836501	-0.217591	-0.219270	0.039840
YMR229C	RRP5	1000000	-0.189351	-0.454032	-0.304006	-0.473931	-0.029146	-0.761213	-0.535332	-0.358454	-0.020340	0.039840
YNL002C	RLP7	1000000	-0.060397	-0.251539	-0.268817	-0.395929	0.250962	-0.415037	-0.577767	-0.321928	0.129613	0.279768
YNL110C	NOP15	1000000	0.190299	-0.043943	-0.321928	-0.473931	0.042644	-0.304006	-0.434403	-0.074001	0.089498	0.120352
YNL132W	KRE33	1000000	0.589763	-0.200913	-0.184425	-0.514573	-0.014500	-0.689660	-0.434403	-0.234465	0.200379	-0.080088
YNL141W	AAH1	1000000	0.049631	-0.184425	-0.415037	-0.514573	-0.074001	-0.599462	-0.713119	-0.234465	0.100305	0.049631
YNL178W	RPS3	1000000	-0.080088	-0.200913	-0.689660	-0.200913	0.042644	-0.120294	-0.577767	-0.358454	0.029983	0.010064
YNL182C	IPI3	1000000	-0.030619	-0.136062	-0.136062	-0.577767	0.084064	-0.473931	-0.321928	-0.184425	0.059355	0.150560
YNL244C	SUI1	1000000	0.249749	-0.074001	-0.340075	-0.251539	0.124328	-0.358454	-0.434403	0.042644	0.220330	0.109695
YOR145C	PNO1	1000000	-0.030619	-0.136062	-0.473931	-0.304006	-0.058894	-0.168123	-0.689660	-0.286304	-0.020340	-0.120294
YOR206W	NOC2	1000000	0.059355	-0.234465	-0.136062	-0.286304	-0.074001	-0.415037	-0.514573	-0.152003	-0.120294	0.180148
YOR272W	YTM1	1000000	-0.049905	-0.074001	-0.535332	-0.304006	0.070389	-0.415037	-0.304006	-0.251539	0.059355	0.049631
YOR309C	NA	1000000	0.079975	-0.556393	-0.577767	-0.577767	0.042644	-0.599462	-0.713119	-0.286304	0.159629	-0.109359
YOR310C	NOP58	1000000	0.379621	-0.358454	-0.689660	-0.454032	-0.029146	-0.599462	-0.577767	-0.286304	0.010064	-0.089267
YPL012W	RRP12	1000000	-0.039488	-0.152003	-0.454032	-0.234465	-0.251539	-0.286304	-0.473931	-0.234465	0.029983	0.070389
YPL032C	SVL3	1000000	0.000000	0.014355	-0.217591	-0.514573	0.056584	-0.862496	-0.621488	-0.184425	0.169925	0.079975
YPL043W	NOP4	1000000	-0.399730	-0.286304	-0.304006	-0.761213	0.014355	-0.217591	-0.434403	-0.200913	-0.080088	-0.109359
YPL093W	NOG1	1000000	-0.069452	-0.286304	-0.577767	-0.535332	0.084064		-0.862496	-0.251539	-0.139236	0.049631
YPR016C	TIF6	1000000	-0.089267	-0.321928	-0.358454	-0.415037	-0.152003	-0.340075	-0.514573	-0.184425	-0.039488	0.039840
YCR022C	NA	1000000	-0.529073	0.056584	0.298658	-0.014500	-0.152003	-0.014500	-0.058894		0.679874	-0.500218
YDL171C	GLT1	1000000	-0.089267	-0.286304	-0.058894	-0.104697	-0.761213	-0.136062	-0.785875	-0.599462	-0.039488	-0.169745
YDR130C	FIN1	1000000	0.109695	-0.058894		0.163499	-0.577767	0.275007	-0.286304	-0.971431	0.000000	0.070389
YGL009C	LEU1	1000000	-0.109359	0.250962	-0.286304	0.000000	-0.785875	1531069	-0.599462	-0.761213	-0.189351	-0.450084
YHR184W	SSP1	1000000	0.489543	-0.014500	-0.043943	-0.029146	-0.514573	0.000000	0.097611	-0.014500	0.120352	-0.761213
YJR119C	JHD2	1000000	0.270230	0.042644		0.000000	-1000000	0.042644	0.298658	-0.599462	0.159629	-0.030619
YLR304C	ACO1	1000000	-0.179515	0.042644	0.111031	0.238787	-0.943416	0.124328	-1286304	-0.251539	-0.150401	-0.569180
YNL065W	AQR1	1000000	0.100305	-0.074001		0.028569	-0.689660	0.124328	-0.643856	0.084064	0.070389	0.190299
YNL194C	NA	1000000	-0.479955	0.056584		-0.074001	-0.810966	-0.029146	-0.029146	-0.621488	0.270230	-0.189351
YNR006W	VPS27	1000000	1219711	0.056584	0.056584	-0.043943	0.084064	0.084064	0.214125	-1321928	0.089498	-0.859876
YPR192W	AQY1	1000000	-0.109359	0.084064		0.189034	-0.785875	0.176323	-0.104697	-0.943416	-0.239566	0.220330
YBR181C	RPS6B	1000000	-0.150401	-0.340075	-0.494109	-0.268817	0.084064	-0.184425	0.014355	-0.358454	-0.109359	-0.080088
YCR057C	PWP2	1000000	0.120352	-0.104697	-0.971431	0.042644	-0.200913	-0.184425	-0.454032	-0.120294	-0.150401	-0.089267
YDL083C	RPS16B	1000000	-0.049905	-0.340075	-0.556393	-0.377070	0.124328	-0.377070	-0.120294	-0.377070	0.039840	-0.039488
YDR418W	RPL12B	1000000	0.010064	-0.415037	-0.888969	-0.286304	0.097611	-0.304006	-0.395929	-0.340075	0.150560	0.150560
YER102W	RPS8B	1000000	-0.069452	-0.358454	-0.494109	-0.200913	0.042644	-0.321928	0.042644	-0.358454	0.079975	0.059355
YGL031C	RPL24A	1000000	0.180148	-0.454032	-0.888969	-0.234465	0.056584	-0.136062	0.042644	-0.268817	0.240009	0.279768
YGL076C	RPL7A	1000000	-0.069452	-0.395929	-0.152003	-0.217591	0.028569	-0.434403	0.150560	-0.251539	0.029983	-0.080088
YGL135W	RPL1B	1000000	0.070389	-0.321928	-0.689660	-0.217591	0.084064	-0.473931	-0.217591	-0.395929	0.159629	0.089498
YHR203C	RPS4B	1000000	-0.030619	-0.358454	-0.321928	-0.234465	-0.074001	-0.234465	-0.168123	-0.454032	0.000000	-0.150401
YIL052C	RPL34B	1000000	0.079975	-0.321928	-0.494109	-0.268817	-0.014500	-0.415037	-0.184425	-0.268817	0.299831	0.279768
YIL069C	RPS24B	1000000	0.079975	-0.358454	-0.785875	-0.268817	0.070389	-0.251539	-0.234465	-0.494109	0.049631	0.100305
YIL133C	RPL16A	1000000	-0.139236	-0.358454	-0.943416	-0.217591	0.014355	-0.286304	-0.395929	-0.454032	0.129613	0.029983
YKL081W	TEF4	1000000	-0.209228	-0.152003	-0.454032	-0.043943	0.014355	-0.415037	-0.136062	-0.104697	-0.139236	-0.189351
YKL180W	RPL17A	1000000	0.230203	-0.535332	-0.621488	-0.321928	0.070389	-0.415037	-0.043943	-0.395929	0.220330	0.140124
YLL044W	NA	1000000	-0.089267	-0.434403	-0.514573	-0.268817	-0.168123	-0.473931	-0.043943	-0.736966	-0.089267	-0.189351
YLR029C	RPL15A	1000000	0.020058	-0.321928	-0.862496	-0.304006	0.111031	-0.074001	-0.136062	-0.599462	0.039840	0.230203
YLR048W	RPS0B	1000000	-0.089267	-0.434403	-0.494109	-0.395929	-0.029146	-0.358454	-0.152003	-0.168123	0.039840	0.020058
YLR214W	FRE1	1000000	-0.309359	-0.358454	-0.621488	-0.643856	0.275007	-0.810966	0.111031	-0.434403	-0.639355	-0.309359
YLR264W	RPS28B	1000000	0.150560	-0.494109	-0.494109	-0.286304	0.042644	-0.321928	-0.184425	-0.340075	0.230203	0.120352
YLR340W	RPP0	1000000	-0.219270	-0.234465	-0.713119	-0.251539	0.124328	-0.268817	-0.058894	-0.454032	-0.020340	-0.089267
YLR344W	RPL26A	1000000	0.089498	-0.340075	-0.915936	-0.454032	0.150560	-0.514573	-0.136062	-0.152003	0.070389	0.020058
YML063W	RPS1B	1000000	0.089498	-0.434403	-0.643856	-0.152003	0.084064	-0.168123	-0.286304	-0.713119	0.100305	0.079975
YMR217W	GUA1	1000000	-0.179515	-0.599462	-0.643856	-0.415037	-0.089267	-1184425	-0.217591	-0.535332	-0.120294	-0.120294
YMR219W	ESC1	1000000	-0.349235	-0.358454	-0.535332	-0.358454	-0.058894	-0.761213	-0.074001	-0.494109	-0.239566	-0.179515
YMR290C	HAS1	1000000	0.010064	-0.152003	-0.494109	-0.454032	-0.014500	-0.666576	0.378512	-0.268817	-0.100051	-0.139236
YNL302C	RPS19B	1000000	0.070389	-0.395929	-0.862496	-0.454032	0.084064	-0.434403	0.014355	-0.415037	0.190299	0.220330
YOL040C	RPS15	1000000	0.010064	-0.514573	-0.810966	-0.286304	0.028569	-0.577767	-0.120294	-0.494109	0.150560	-0.120294
YOR096W	RPS7A	1000000	0.169925	-0.089267	-0.377070	-0.473931	0.163499		0.056584	-0.251539	0.129613	0.279768
YPL211W	NIP7	1000000	0.100305	-0.251539	-0.415037	-0.395929	0.070389	-0.556393	0.111031	-0.168123	0.089498	0.070389
YPR035W	GLN1	1000000	-0.249822	-0.136062	-0.761213	-0.599462	-0.168123	-0.395929	2408712	0.422233	-0.139236	0.029983
YPR124W	CTR1	1000000	-0.169745	-0.434403	-0.556393	-0.689660	-0.029146	-0.862496	0.070389	-0.577767	-0.761213	-0.249822

## Sheet: Fig.3 GO-TF
GO Term Finder up-regulated genes: GO-Term Finder searches for significantly shared GO terms of the clustered genes
Cluster 1	n.s.
Cluster 2	GO_term	Cluster frequency	Background frequency	P-value	Gene(s) annotated to the term
	sulfur compound metabolic process	5 out of 29 genes, 17.2%	96 out of 7168 background genes, 1.3%	0.00372	MET28/YIR017C:MET5/YJR137C:MET17/YLR303W:LAP3/YNL239W:MET16/YPR167C
	vacuolar protein catabolic process	3 out of 29 genes, 10.3%	12 out of 7168 background genes, 0.2%	0.00133	PRB1/YEL060C:LAP4/YKL103C:PEP4/YPL154C
	carboxylic acid metabolic process	8 out of 29 genes, 27.6%	340 out of 7168 background genes, 4.7%	0.00438	CIT2/YCR005C:DLD3/YEL071W:ASN2/YGR124W:MET28/YIR017C:BNA3/YJL060W:MET17/YLR303W:LAP3/YNL239W:MET16/YPR167C
Cluster 3	GO_term	Cluster frequency	Background frequency	P-value	Gene(s) annotated to the term
	removal of superoxide radicals	2 out of 5 genes, 40.0%	2 out of 7168 background genes, 0.0%	1.05e-05	CUP1-1/YHR053C:CUP1-2/YHR055C
Cluster 4	n.s.
Cluster 5	GO_term	Cluster frequency	Background frequency	P-value	Gene(s) annotated to the term
	protein folding	11 out of 43 genes, 25.6%	88 out of 7168 background genes, 1.2%	3.44e-10	SSA1/YAL005C:SSA3/YBL075C:SSA4/YER103W:SSA2/YLL024C:HSP104/YLL026W:CPR6/YLR216C:HSP60/YLR259C:YDJ1/YNL064C:STI1/YOR027W:SSE1/YPL106C:HSP82/YPL240C
	protein targeting to ER	6 out of 43 genes, 14.0%	36 out of 7168 background genes, 0.5%	9.06e-06	SSA1/YAL005C:SSA3/YBL075C:SSA4/YER103W:SSA2/YLL024C:YDJ1/YNL064C:SGT2/YOR007C
	protein transmembrane transport	5 out of 43 genes, 11.6%	42 out of 7168 background genes, 0.6%	0.00072	SSA1/YAL005C:SSA3/YBL075C:SSA4/YER103W:SSA2/YLL024C:HSP60/YLR259C
	proteasome assembly	4 out of 43 genes, 9.3%	27 out of 7168 background genes, 0.4%	0.00292	RPN2/YIL075C:IRC25/YLR021W:HSP82/YPL240C:PRE2/YPR103W
Cluster 6	n.s.
Cluster 7	GO_term	Cluster frequency	Background frequency	P-value	Gene(s) annotated to the term
	amino acid biosynthetic process	6 out of 17 genes, 35.3%	123 out of 7168 background genes, 1.7%	1.48e-05	LEU2/YCL018W:HIS4/YCL030C:HOM3/YER052C:AAT2/YLR027C:LEU4/YNL104C:CPA1/YOR303W
	leucine biosynthetic process	2 out of 17 genes, 11.8%	5 out of 7168 background genes, 0.1%	0.00327	LEU2/YCL018W:LEU4/YNL104C
	response to oxidative stress	4 out of 17 genes, 23.5%	81 out of 7168 background genes, 1.1%	0.00200	GPX2/YBR244W:TRR1/YDR353W:TRX2/YGR209C:TRR2/YHR106W
	nitrogen compound biosynthetic process	7 out of 17 genes, 41.2%	264 out of 7168 background genes, 3.7%	7.46e-05	RIB5/YBR256C:LEU2/YCL018W:HIS4/YCL030C:HOM3/YER052C:AAT2/YLR027C:LEU4/YNL104C:CPA1/YOR303W
Cluster 8	GO_term	Cluster frequency	Background frequency	P-value	Gene(s) annotated to the term
	amino acid biosynthetic process	14 out of 42 genes, 33.3%	123 out of 7168 background genes, 1.7%	2.48e-13	ILV6/YCL009C:LYS20/YDL182W:ARO3/YDR035W:HOM2/YDR158W:HIS1/YER055C:TRP5/YGL026C:ARG4/YHR018C:HIS5/YIL116W:LYS1/YIR034C:CPA2/YJR109C:ARG1/YOL058W:MET22/YOL064C:HIS3/YOR202W:ASN1/YPR145W
	aspartate family aa biosynthetic process	4 out of 42 genes, 9.5%	28 out of 7168 background genes, 0.4%	0.00147	LYS20/YDL182W:LYS1/YIR034C:MET22/YOL064C:ASN1/YPR145W
	arginine biosynthetic process	3 out of 42 genes, 7.1%	11 out of 7168 background genes, 0.2%	0.00233	ARG4/YHR018C:CPA2/YJR109C:ARG1/YOL058W
	histidine biosynthetic process	3 out of 42 genes, 7.1%	9 out of 7168 background genes, 0.1%	0.00120	HIS1/YER055C:HIS5/YIL116W:HIS3/YOR202W
	nitrogen compound biosynthetic process	15 out of 42 genes, 35.7%	264 out of 7168 background genes, 3.7%	6.61e-10	ILV6/YCL009C:LYS20/YDL182W:ARO3/YDR035W:HOM2/YDR158W:HIS1/YER055C:TRP5/YGL026C:ARG4/YHR018C:HIS5/YIL116W:LYS1/YIR034C:BNA1/YJR025C:CPA2/YJR109C:ARG1/YOL058W:MET22/YOL064C:HIS3/YOR202W:ASN1/YPR145W
Cluster 9	GO_term	Cluster frequency	Background frequency	P-value	Gene(s) annotated to the term
	iron ion homeostasis	9 out of 14 genes, 64.3%	41 out of 7168 background genes, 0.6%	1.95e-16	SIT1/YEL065W:FTR1/YER145C:ARN1/YHL040C:ARN2/YHL047C:TIS11/YLR136C:FET3/YMR058W:ENB1/YOL158C:FIT2/YOR382W:FIT3/YOR383C
	siderophore transport	6 out of 14 genes, 42.9%	9 out of 7168 background genes, 0.1%	5.21e-14	SIT1/YEL065W:ARN1/YHL040C:ARN2/YHL047C:ENB1/YOL158C:FIT2/YOR382W:FIT3/YOR383C
	high-affinity iron ion transport	2 out of 14 genes, 14.3%	4 out of 7168 background genes, 0.1%	0.00083	FTR1/YER145C:FET3/YMR058W
Cluster 10	n.s.
GO Term Finder down-regulated genes
Cluster 1	n.s.
Cluster 2	n.s.
Cluster 3	n.s.
Cluster 4	n.s.
Cluster 5	GO_term	Cluster frequency	Background frequency	P-value	Gene(s) annotated to the term
	ribosome biogenesis	34 out of 45 genes, 75.6%	406 out of 7168 background genes, 5.7%	7.24e-32	NHP2/YDL208W:MAK21/YDR060W:RLI1/YDR091C:SNU13/YEL026W:NUG1/YER006W:DBP3/YGL078C:NSR1/YGR159C:SDA1/YGR245C:DBP8/YHR169W:NMD3/YHR170W:MTR4/YJL050W:MRT4/YKL009W:DRS1/YLL008W:RLP24/YLR009W:CBF5/YLR175W:PWP1/YLR196W:NOP56/YLR197W:RPS1A/YLR441C:RPL6B/YLR448W:RRB1/YMR131C:RRP5/YMR229C:RLP7/YNL002C:NOP15/YNL110C:KRE33/YNL132W:RPS3/YNL178W:IPI3/YNL182C:PNO1/YOR145C:NOC2/YOR206W:YTM1/YOR272W:NOP58/YOR310C:…
	nitrogen compound metabolic process	25 out of 45 genes, 55.6%	1925 out of 7168 background genes, 26.9%	0.00505	NHP2/YDL208W:SNU13/YEL026W:NUG1/YER006W:DBP3/YGL078C:NSR1/YGR159C:DBP8/YHR169W:MTR4/YJL050W:LIA1/YJR070C:MRT4/YKL009W:DEF1/YKL054C:DRS1/YLL008W:CBF5/YLR175W:PWP1/YLR196W:NOP56/YLR197W:RPS1A/YLR441C:RRP5/YMR229C:RLP7/YNL002C:AAH1/YNL141W:IPI3/YNL182C:PNO1/YOR145C:NOP58/YOR310C:RRP12/YPL012W:NOP4/YPL043W:NOG1/YPL093W:TIF6/YPR016C
Cluster 6	GO_term	Cluster frequency	Background frequency	P-value	Gene(s) annotated to the term
	ribosome biogenesis	15 out of 31 genes, 48.4%	406 out of 7168 background genes, 5.7%	1.72e-09	RPS6B/YBR181C:PWP2/YCR057C:RPS16B/YDL083C:RPL12B/YDR418W:RPS8B/YER102W:RPS24B/YIL069C:RPS0B/YLR048W:RPS28B/YLR264W:RPP0/YLR340W:RPS1B/YML063W:HAS1/YMR290C:RPS19B/YNL302C:RPS15/YOL040C:RPS7A/YOR096W:NIP7/YPL211W
	biosynthetic process	25 out of 31 genes, 80.6%	2020 out of 7168 background genes, 28.2%	1.54e-07	RPS6B/YBR181C:RPS16B/YDL083C:RPL12B/YDR418W:RPS8B/YER102W:RPL24A/YGL031C:RPL7A/YGL076C:RPL1B/YGL135W:RPS4B/YHR203C:RPL34B/YIL052C:RPS24B/YIL069C:RPL16A/YIL133C:TEF4/YKL081W:RPL17A/YKL180W:RPL15A/YLR029C:RPS0B/YLR048W:RPS28B/YLR264W:RPP0/YLR340W:RPL26A/YLR344W:RPS1B/YML063W:GUA1/YMR217W:ESC1/YMR219W:RPS19B/YNL302C:RPS15/YOL040C:RPS7A/YOR096W:GLN1/YPR035W

## Sheet: Fig.3A Cluster
Genes up-regulated (greater than ~ 1,5 fold) upon metal stress
	K-Means Clustering generated 10 unique clusters; Mean of Induction illustrates the
	medial induction values of the induced genes under the respective metal stress
	conditions per cluster; red colour highlights the most significant metal stress responses
	per cluster;
Cluster 1	ORF	NAME	AlCl3	AgNO3	AsCl3	CdCl2	CoCl2	HgCl2	MnCl2	NiSO4	VCl3	ZnCl2
	YAL060W	BDH1	0.852635	1.10191	1.24833	1.45397	1.25701	1.87905	0.835088	1.48452	0.80107	0.702222
	YBL015W	ACH1	0.790041	1.09429	1.1487	1.46409	1.07923	1.49485	0.882703	1.12506	0.752623	0.737135
	YBL073W	NA				1.77769	0.965936	2.07053	0.952638
	YBR054W	YRO2	0.888843	0.687771	1.42405	0.752623	0.907519	1.23114	0.655197	1.65864	1	0.946058
	YCL040W	GLK1	0.773782	2.36199	3.29436	2.26577	1.15669	2.47942	1.28343	3.11666	0.812252	0.913831
	YCL042W	NA	0.986233	1.7411	2.36199	1.46409	0.888843	1.85318	1.13288	2.04202	0.806642	0.702222
	YCL043C	PDI1	0.876606	1.43396	1.97247	1.55833	1.09429	1.36604	1.02811	1.38511	0.882703	0.876606
	YCR028C	FEN2	0.972655	0.986233	1.06437	1.61328	0.952638	1.31951	0.795536	1.59107	0.90125	0.876606
	YCR035C	RRP43	0.840896	0.965936	1.17283	1.50525	0.926588	1.31951	0.768438	1.48452	0.895025	0.835088
	YDL124W	NA	1	2.02792	2.9897	3.03143	1.23971	2.39496	1.72907	2.46229	0.946058	1.18921
	YDR032C	PST2	0.993092	1.31039	1.65864	1.32869	1.02101	1.70527	1.32869	1.65864	0.97942	1.1487
	YDR055W	PST1	1.10191	1.22264	1.20581	1.11729	1.07923	1.46409	1.04972	1.41421	0.986233	0.82932
	YDR154C	NA	0.926588	1.61328	1.58008	1.39474	1.09429	1.23971	1.32869	1.43396	1.02811	1.03526
	YDR155C	CPR1	1.01396	1.38511	1.56917	1.54756	1.05702	1.38511	1.32869	1.68179	1.06437	1.1487
	YDR516C	EMI2	0.926588	1.11729	1.58008	1.49485	0.812252	1.3566	1.13288	1.36604	1.1487	0.926588
	YDR533C	HSP31	1.10191	1.20581	1.50525	1.43396	1.00696	1.6245	1.04972	1.15669	1.08673	1.07177
	YER177W	BMH1	0.959264	1.53688	1.26576	1.15669	1.06437	1.20581	0.952638	1.49485	1.07923	0.946058
	YFL014W	HSP12		1.45397	1.23114	1.14076	1.05702	1.6245	0.952638	1.55833		1.03526
	YFL039C	ACT1	0.790041	1.53688	1.45397	1.24833	0.97942	1.24833	1.29235	1.41421	0.840896	0.895025
	YGL037C	PNC1	1.04247	1.36604	1.85318	1.47427	1.10957	1.48452	1.38511	1.54756	1.07177	1.15669
	YGR008C	STF2	1.07177	1.53688	1.29235	1.22264	0.882703	1.3566	1.05702	1.43396	0.993092	1.17283
	YHR174W	ENO2	0.835088	0.986233	1.41421	1.28343	0.986233	1.06437	1.18099	1.47427	0.870551	0.82932
	YJL159W	HSP150	1.02101	1.71713	1.61328	1.29235	0.972655	1.52626	1.07923	1.48452	1.03526	1.01396
	YJR104C	SOD1	0.972655	1.30134	1.70527	1.48452	1.03526	1.82766	0.97942	1.24833	0.952638	1.25701
	YKL035W	UGP1	0.952638	1.44393	1.53688	1.24833	0.986233	1.58008	0.817902	1.46409	0.852635	0.913831
	YMR303C	ADH2	0.823591	0.97942	1.53688	1.10957	0.76313	1.15669	0.716978	1.6245	0.82932	0.933033
	YNL160W	YGP1	1.12506	1.59107	2.05623	2.04202	0.90125	2.63902	0.840896	2.34567	1.16473	1.15669
	YPL004C	LSP1	0.876606	1.52626	1.38511	1.18099	1.08673	1.38511	0.939523	1.47427	0.933033	0.926588
mean of induction	Cluster 1		0.94292	1.37895	1.63408	1.46741	1.01299	1.58151	1.05272	1.61577	0.950552	0.969467
Cluster 2	ORF	NAME	AlCl3	AgNO3	AsCl3	CdCl2	CoCl2	HgCl2	MnCl2	NiSO4	VCl3	ZnCl2
	YBL033C	RIB1	0.90125	1.07923	1.1487	1.56917	0.993092	1.36604	1.52626	1.14076	0.82932	0.882703		YIR017C	MET28	1.04972	1.08673		1.47427	1.17283	1.10191	1.76541	1.22264			sulfur compound metabolism
	YBR104W	YMC2	0.876606	1.04972	0.965936	1.47427	0.864537	1.13288	1.43396	1.00696	0.952638	0.795536		YJR137C	MET5	1.21419	1.53688	1.12506	2.17347		1.11729		1.01396	0.993092	0.846745
	YBR147W	RTC2	1.18921	1.05702		1.93187	0.737135	1.64718	2.92817	1.1487	1.15669	1.01396		YNL239W	LAP3	0.870551	1.43396	1.13288	1.49485	1.04247	1.29235	1.84038	1.17283	1.03526	1
	YCR004C	YCP4	0.907519	1.10957	1.43396	1.18921	1.03526	1.28343	1.46409	1.23971	0.933033	0.907519		YLR303W	MET17	0.97942	2.51403	3.07375	8.63383	0.97942	2.47942	2.88786	1.47427	1.02811	1.02101
	YCR005C	CIT2	0.835088	1.39474	1.34723	1.48452	0.888843	1.02101	2.41162	1.19748	0.920188	0.742262		YPR167C	MET16	1.13288	1.19748	1.28343	2.9897	0.790041	1.22264	2.21914	0.97942	1.16473	0.939523
	YDL022W	GPD1	0.959264	1.72907	1.52626	1.79005	1.16473	1.39474	1.68179	1.6358	0.933033	0.97942				1.04935	1.55381	1.65378	3.35322	0.996191	1.44272	2.17819	1.17262	1.0553	0.95182
	YDL023C	NA	0.913831	1.47427	0.946058	1.46409	1.04972	1.23114	1.33793	1.50525	0.852635	0.882703
	YDR171W	HSP42	0.90125	1.20581	1.95884	1.42405	1.16473	1.30134	2.26577	1.23971	0.986233	1.10191		YEL060C	PRB1	1.00696	2.34567	1.95884	1.64718	1.07923	1.41421	3.4822	1.43396	1.03526	0.959264	vacuolar protein catabolism
	YEL060C	PRB1	1.00696	2.34567	1.95884	1.64718	1.07923	1.41421	3.4822	1.43396	1.03526	0.959264		YKL103C	LAP4	0.993092	1.46409	1.81504	1.70527	1.05702	1.97247	3.05252	1.52626	0.972655	1.10191
	YEL071W	DLD3	0.946058	1.64718	1.3566	1.86607	1.06437	1.02101	2.56685	1.1487	1.07177	1.1487		YPL154C	PEP4	0.742262	2.2974	1.7411	1.40444	1.21419	1.82766	2.05623	1.84038	0.806642	1.10191
	YER004W	FMP52	0.864537	1.11729	1.65864	1.33793	0.993092	1.16473	1.49485	1.08673	0.972655	0.876606				0.914103	2.03572	1.83833	1.58563	1.11681	1.73811	2.86365	1.6002	0.938187	1.05436
	YGR055W	MUP1	0.82932	1.58008	1.6245	1.87905	0.959264	1.22264	1.16473	0.97942	0.784584	0.926588
	YGR124W	ASN2	0.757858	1.27456	1.42405	1.34723	0.965936	1.33793	1.41421	1.00696	0.737135	0.80107		YCR005C	CIT2	0.835088	1.39474	1.34723	1.48452	0.888843	1.02101	2.41162	1.19748	0.920188	0.742262	carboxylic acid metabolism
	YHR138C	NA	0.913831	1.46409	1.40444	1.07177	0.773782	1.02101	1.64718	1.08673	1.02101			YEL071W	DLD3	0.946058	1.64718	1.3566	1.86607	1.06437	1.02101	2.56685	1.1487	1.07177	1.1487
	YHR199C	AIM46	0.846745	1.10191	1.56917	1.11729	1.14076	1.17283	1.59107	0.926588	0.823591	0.965936		YGR124W	ASN2	0.757858	1.27456	1.42405	1.34723	0.965936	1.33793	1.41421	1.00696	0.737135	0.80107
	YIR017C	MET28	1.04972	1.08673		1.47427	1.17283	1.10191	1.76541	1.22264				YIR017C	MET28	1.04972	1.08673		1.47427	1.17283	1.10191	1.76541	1.22264
	YJL026W	RNR2	0.779165	1.21419	1.42405	1.33793	1.11729	0.870551	2.05623	0.913831	0.965936	0.82932		YJL060W	BNA3	1.01396	1.64718	1.14076	2.71321	1.00696	1.34723	1.81504	1.18099	1.05702	1.20581
	YJL060W	BNA3	1.01396	1.64718	1.14076	2.71321	1.00696	1.34723	1.81504	1.18099	1.05702	1.20581		YLR303W	MET17	0.97942	2.51403	3.07375	8.63383	0.97942	2.47942	2.88786	1.47427	1.02811	1.02101
	YJR137C	MET5	1.21419	1.53688	1.12506	2.17347		1.11729		1.01396	0.993092	0.846745		YNL239W	LAP3	0.870551	1.43396	1.13288	1.49485	1.04247	1.29235	1.84038	1.17283	1.03526	1
	YKL103C	LAP4	0.993092	1.46409	1.81504	1.70527	1.05702	1.97247	3.05252	1.52626	0.972655	1.10191		YPR167C	MET16	1.13288	1.19748	1.28343	2.9897	0.790041	1.22264	2.21914	0.97942	1.16473	0.939523
	YLR286C	CTS1	0.852635	1.33793	1.18099	1.56917	1.03526	1.32869	1.61328	1.44393	0.90125	0.993092				0.948192	1.52448	1.53696	2.75046	0.988858	1.35294	2.11506	1.17291	1.00203	0.979768
	YLR303W	MET17	0.97942	2.51403	3.07375	8.63383	0.97942	2.47942	2.88786	1.47427	1.02811	1.02101
	YMR173W	DDR48	1.00696	1.59107	1.81504	2.28153	1.11729	2.01391	2.15846	1.37554	0.876606	1.31951
	YMR173W-A	NA	1.11729	1.85318	2	2.60268	1.22264	2.51403	2.04202	1.46409	0.97942	1.55833
	YNL239W	LAP3	0.870551	1.43396	1.13288	1.49485	1.04247	1.29235	1.84038	1.17283	1.03526	1
	YOR052C	NA	1.20581	1.15669	1.79005	1.49485	1.45397	1.19748	1.85318	1.15669	1.12506	1.39474
	YPL154C	PEP4	0.742262	2.2974	1.7411	1.40444	1.21419	1.82766	2.05623	1.84038	0.806642	1.10191
	YPL250C	ICY2	1.02101	1.48452	1.26576	2.53151	1.10957	1.56917	2.69447	0.946058	1.01396	1.14076
	YPR167C	MET16	1.13288	1.19748	1.28343	2.9897	0.790041	1.22264	2.21914	0.97942	1.16473	0.939523
mean of induction	Cluster 2		0.952699	1.46364	1.52263	1.96553	1.04262	1.39955	2.0166	1.22394	0.961769	1.01618
Cluster 3	ORF	NAME	AlCl3	AgNO3	AsCl3	CdCl2	CoCl2	HgCl2	MnCl2	NiSO4	VCl3	ZnCl2
	YDR077W	SED1	1	2.02792	1.04247	1.02101	0.876606	1.53688	1.40444	1.19748	1.09429	1.07177		YHR053C	CUP1-1	1.04247	7.1602	1.6245	0.835088	1.01396	0.888843	0.673617	1.04972	2.49666	1.45397	removal of superoxide radicals
	YHR053C	CUP1-1	1.04247	7.1602	1.6245	0.835088	1.01396	0.888843	0.673617	1.04972	2.49666	1.45397		YHR055C	CUP1-2	1.12506	24.761	1.13288	1.04247	1.1487	0.870551	0.68302	1.07177	2.73208	1.44393
	YHR055C	CUP1-2	1.12506	24.761	1.13288	1.04247	1.1487	0.870551	0.68302	1.07177	2.73208	1.44393				1.08376	15.9606	1.37869	0.938777	1.08133	0.879697	0.678318	1.06075	2.61437	1.44895
	YHR087W	RTC3	1.19748	2.31338	1.25701	1.09429	0.90125	1.17283	1.10191	1.50525	0.876606	1.23114
	YOL166C	NA	0.82932		1.16473	1.07177	0.574349	1.00696	1.10957		9.00047
mean of induction	Cluster 3		1.03886	9.06563	1.24432	1.01293	0.902973	1.09521	0.994511	1.20605	3.24002	1.3002
Cluster 4	ORF	NAME	AlCl3	AgNO3	AsCl3	CdCl2	CoCl2	HgCl2	MnCl2	NiSO4	VCl3	ZnCl2
	YAL047C	SPC72	1.8025	1.02101	0.993092	2.39496	0.570382	1.95884	0.986233	0.817902	0.812252	1.11729
	YAL054C	ACS1	0.707107	1.02811		1.6245	0.790041	1.94531	0.80107	0.737135	0.726986	0.779165
	YAL067C	SEO1	0.952638	1.07923	1.11729	2.39496	1.59107	1.15669	0.907519	1.02811	0.986233	1.06437
	YAR062W	NA		1.04247	1.04972	1.44393	0.768438	1.55833	0.895025	0.972655
	YAR066W	NA			1.08673	2.63902		1.91853	1.32869	1.05702
	YBL009W	ALK2	1.03526	1.02101	0.946058	1.47427	1.06437	1.48452	0.920188	1.02811	0.835088	0.846745
	YBL010C	NA	1.02811	1.08673		1.64718	0.920188	1.52626	0.959264	0.716978	0.641713	1.01396
	YBL026W	LSM2	1.47427	1.12506	1.07923	1.89212	0.986233	1.17283	0.757858	1.16473		1.22264
	YBL043W	ECM13	0.846745	1.07177	1.1487	1.90528	0.752623	1.56917	0.952638	1.05702	1.04972	0.90125
	YBL048W	RRT1	0.76313	1.02811	1.07177	1.6245	0.972655	1.94531	1.00696	0.90125	0.946058	0.913831
	YBL055C	NA	1.05702	1.15669		3.09513	0.920188	2.17347	1.21419	1.11729	0.920188	0.933033
	YBL059W	NA	0.939523	1.10957		3.34035	1.23114	2.71321	0.97942	1.1487	1.15669	1.15669
	YBL064C	PRX1	0.959264	1.27456	1.53688	3.45815	1.07923	2.86791	0.768438	1.14076	0.926588	1
	YBL074C	AAR2		1.02101		1.72907	1.20581	2	0.972655	0.790041
	YBR001C	NTH2	0.888843	1.04247	1.13288	1.54756	0.784584	1.41421	0.840896	1.12506	0.920188	0.939523
	YBR076W	ECM8	1.01396	0.993092	0.933033	2.12874	0.933033	1.6358	0.97942	0.986233	1.08673	1
	YBR155W	CNS1	1.04972	1.03526	0.933033	1.77769	1.04247	1.44393	0.773782	0.965936	0.952638	1.06437
	YBR188C	NTC20	0.840896		1.05702	1.98618	0.986233	1.77769	0.907519	0.993092	0.823591	0.946058
	YBR211C	AME1	1.10957		1.06437	1.77769	0.952638	2.23457	1.02101	1.02811	1	0.986233
	YER091C	MET6	1.18921	1.82766	0.972655	4.92458	0.846745	1.44393	1.49485	0.97942	0.946058	1.05702
	YKL001C	MET14	0.972655	1.31039	1.20581	4.82323	1.52626	1.18099	1.43396	1.05702	0.986233	1.04972
	YLR052W	IES3	1.17283	1.14076	0.888843	1.72907	0.965936	1.20581	0.876606	0.986233	1.20581	1.56917
	YLR302C	NA	0.986233	1.58008	0.993092	4.65893	0.913831	1.48452	2	0.986233	0.939523
	YML028W	TSA1	0.888843	1.41421	0.952638	1.81504	1.19748	2.65737	1.26576	1.42405	0.835088	1.07177
	YMR172W	HOT1	1	1.48452		1.72907	0.993092	1.42405	1.17283	1.17283	1.01396	1.1487
	YNL338W	NA		1.34723	0.939523	1.6358	1.05702	1.46409	1.24833	1.19748
	YOL150C	NA	1.06437	1.19748	1.19748	2.15846	0.840896	2.26577	0.840896	1.23971	1.10191	1.26576
mean of induction	Cluster 4		1.03229	1.18494	1.0619	2.3465	0.995869	1.76382	1.04837	1.03034	0.946056	1.0476
Cluster 5	ORF	NAME	AlCl3	AgNO3	AsCl3	CdCl2	CoCl2	HgCl2	MnCl2	NiSO4	VCl3	ZnCl2
	YAL004W	NA	0.835088	0.82932	1.98618	2.02792	0.986233	1.22264	0.82932	0.97942	0.602904	0.408951		YAL005C	SSA1	0.920188	0.521233	3.45815	1.52626	0.952638	0.920188	0.737135	1.02101	0.664343	0.888843	protein folding
	YAL005C	SSA1	0.920188	0.521233	3.45815	1.52626	0.952638	0.920188	0.737135	1.02101	0.664343	0.888843		YBL075C	SSA3	0.895025	0.876606	1.72907	1.44393	0.920188	1.40444	0.812252	0.926588	0.726986	0.946058
	YAL012W	CYS3	0.812252	1.45397	2.78949	3.45815	0.959264	1.21419	0.692555	1.19748	0.876606	0.907519		YER103W	SSA4	1.07177	0.773782	3.34035	1.75321	0.817902	1.20581	0.840896	0.913831	0.784584	0.933033
	YBL075C	SSA3	0.895025	0.876606	1.72907	1.44393	0.920188	1.40444	0.812252	0.926588	0.726986	0.946058		YLL024C	SSA2	1.03526	0.870551	3.34035	1.84038	0.97942	1.02101	0.757858	0.876606	0.732043	0.90125
	YBR008C	FLR1	1.04247	0.972655	4.14106	0.939523	1.00696	1.48452	0.363493	0.870551	1.02811	1.23114		YLL026W	HSP104	0.858565	1.41421	3.91768	1.55833	1.07177	1.21419	2.18859	1.24833	0.946058	1.14076
	YBR067C	TIP1	0.972655	0.795536	2	1.64718	0.97942	0.732043	0.619854	1.21419	0.993092	1.04247		YLR216C	CPR6	0.895025	1.14076	3.94493	1.59107	1.01396	1.05702	1.38511	1.23114	1.00696	1.04247
	YBR145W	ADH5	0.721965	0.779165	2.28153	1.18921	0.768438	1.25701	1.48452	1.47427	0.784584	0.846745		YLR259C	HSP60	0.882703	0.876606	2.77022	1.49485	0.939523	1.07923	0.76313	1.01396	0.806642	0.835088
	YCR012W	PGK1	0.840896	1.03526	3.03143	1.46409	1.05702	1.13288	0.876606	1.23971	0.888843	0.965936		YNL064C	YDJ1	0.835088	0.840896	3.09513	1.59107	0.939523	0.806642	0.726986	0.946058	0.846745	0.97942
	YCR013C	NA	0.870551	1.01396	1.82766	1.79005	1.00696	1.13288	0.82932	1.16473	0.864537	1.02101		YOR027W	STI1	0.913831	0.965936	2.32947	1.56917	1.14076	0.90125	1.09429	0.933033	0.90125	0.926588
	YCR107W	AAD3	0.939523	1.10191	2.41162	1.3566	1.07923	1.49485	0.933033	0.82932	0.697372	0.773782		YPL106C	SSE1	0.933033	0.895025	1.98618	1.43396	1.13288	0.82932	1.17283	0.97942	0.812252	0.972655
	YDR059C	UBC5	1.20581	1.07177	1.51572	1.3566	0.757858	1.22264	1.17283	0.993092	1.11729	1.43396		YPL240C	HSP82	1.03526	1.02811	3.09513	1.51572	1.05702	0.972655	0.972655	0.939523	0.986233	1.21419
	YDR472W	TRS31	1.50525	0.926588	2.54912	0.959264	1	0.97942	0.846745	0.747425	1.1487	1.01396				0.93416	0.927611	3.00061	1.57436	0.996872	1.03743	1.04107	1.00268	0.837645	0.980033
	YDR513W	GRX2	1.07923	1.19748	1.94531	1.54756	1.06437	2.08493	1.16473	1.20581	1.09429	1.27456
	YER094C	PUP3	1.08673	0.972655	1.43396	1.08673	1.06437	1.47427	0.806642	0.986233	1.04972	1.1487		YIL075C	RPN2	0.68302	1.13288	1.85318	1.27456	1.05702	1.14076	1.1487	1.04247	0.76313	1.46409	proteasome assembly
	YER103W	SSA4	1.07177	0.773782	3.34035	1.75321	0.817902	1.20581	0.840896	0.913831	0.784584	0.933033		YLR021W	IRC25	1.09429	0.946058	1.77769	1.52626	0.939523	0.965936	0.858565	0.952638	1.13288	1.40444
	YFL013C	IES1	0.913831	1.04972	1.75321	1.00696	1.18921	0.90125	0.752623	1.41421	0.986233	0.864537		YPL240C	HSP82	1.03526	1.02811	3.09513	1.51572	1.05702	0.972655	0.972655	0.939523	0.986233	1.21419
	YGL039W	NA	0.97942	1.02811	3.97237	1.10191	1.49485	0.946058	1.08673	1.14076	1.02811	1.12506		YPR103W	PRE2	0.913831	1.1487	1.47427	1.52626	1.13288	1.16473	1.04972	1.11729	0.97942	1.09429
	YHR178W	STB5	0.965936	1.00696	1.69349	1.51572	1.06437	1.07923	1.13288	1.27456	0.965936	1.02811				0.931603	1.06394	2.05007	1.4607	1.04661	1.06102	1.00741	1.01298	0.965417	1.29425
	YHR179W	OYE2	0.933033	0.972655	2.41162	1.43396	1.09429	0.920188	1.01396	1	0.939523	1.07177
	YIL075C	RPN2	0.68302	1.13288	1.85318	1.27456	1.05702	1.14076	1.1487	1.04247	0.76313	1.46409
	YKL071W	NA	0.80107	0.97942	1.55833	1.02101	1.07923	1.48452	1.02101	1.04972	0.742262	1.04247
	YLL024C	SSA2	1.03526	0.870551	3.34035	1.84038	0.97942	1.02101	0.757858	0.876606	0.732043	0.90125
	YLL026W	HSP104	0.858565	1.41421	3.91768	1.55833	1.07177	1.21419	2.18859	1.24833	0.946058	1.14076
	YLL060C	GTT2	1.42405	0.97942	2	1.00696	0.870551	1.11729	1.13288	1.02811	0.965936
	YLR021W	IRC25	1.09429	0.946058	1.77769	1.52626	0.939523	0.965936	0.858565	0.952638	1.13288	1.40444
	YLR109W	AHP1	1.05702	1.23114	2.25012	2.11404	1.16473	2.07053	1.23114	1.19748	0.870551	1.10957
	YLR216C	CPR6	0.895025	1.14076	3.94493	1.59107	1.01396	1.05702	1.38511	1.23114	1.00696	1.04247
	YLR259C	HSP60	0.882703	0.876606	2.77022	1.49485	0.939523	1.07923	0.76313	1.01396	0.806642	0.835088
	YLR460C	NA	1.05702	1.36604	2.8481	1.70527	1.10191	1.85318	1.20581	1.10957	1.03526	1.24833
	YML131W	NA	0.952638	1.05702	2.80889	1.61328	1.01396	1.3566	0.972655	1.16473	0.907519	1.28343
	YMR276W	DSK2	0.784584	1.04972	1.52626	1.46409	0.993092	1.10191	0.90125	1.05702	0.913831	0.90125
	YMR318C	ADH6	0.852635	1.37554	2.12874	1.27456	0.907519	1.51572	1.10957	1.05702	0.779165	0.864537
	YNL064C	YDJ1	0.835088	0.840896	3.09513	1.59107	0.939523	0.806642	0.726986	0.946058	0.846745	0.97942
	YNL134C	NA	1.07923	1.77769	4.72397	2.90795	1.04247	3.36359	1.87905	1.37554	1.11729	1.17283
	YNL241C	ZWF1	0.835088	1.48452	2.63902	2.92817	1.06437	1.61328	1.18921	1.13288	0.768438	0.852635
	YNL251C	NRD1	1	0.993092	1.47427	1.43396	0.926588	1.30134	0.742262	1.00696	0.993092	1.07177
	YOL151W	GRE2	0.90125	1.46409	4.50023	2.62079	1.14076	3.07375	1.08673	1.20581	1.02101	1.18099
	YOR007C	SGT2	0.882703	1.08673	2.02792	1.56917	1.04972	1.10957	1.02101	1.02101	1	1.04247
	YOR027W	STI1	0.913831	0.965936	2.32947	1.56917	1.14076	0.90125	1.09429	0.933033	0.90125	0.926588
	YPL106C	SSE1	0.933033	0.895025	1.98618	1.43396	1.13288	0.82932	1.17283	0.97942	0.812252	0.972655
	YPL170W	DAP1	0.986233	0.895025	1.81504	1.24833	0.933033	0.812252	1.07923	0.986233	0.993092	1.75321
	YPL240C	HSP82	1.03526	1.02811	3.09513	1.51572	1.05702	0.972655	0.972655	0.939523	0.986233	1.21419
	YPR103W	PRE2	0.913831	1.1487	1.47427	1.52626	1.13288	1.16473	1.04972	1.11729	0.97942	1.09429
mean of induction	Cluster 5		0.960118	1.05531	2.51527	1.59149	1.02223	1.29618	1.01596	1.07595	0.913089	1.05774
Cluster 6	ORF	NAME	AlCl3	AgNO3	AsCl3	CdCl2	CoCl2	HgCl2	MnCl2	NiSO4	VCl3	ZnCl2
	YAR029W	NA	1.41421	1.04972	0.993092	1.02811	1.01396	1.43396	0.952638	1.03526	0.882703	0.907519
	YBL012C	NA	1.60214	1		1.38511	1.1487	1.50525	0.965936	1.02811	1.23114	0.965936
	YBL050W	SEC17	1.7411	1.26576	1.15669	1.44393	0.952638	2.07053	1.07923	1.18099	0.97942	1.23971
	YBL078C	ATG8		1.00696	1.31951	1.43396	0.965936	2.71321	1.31039	1.10191
	YBR148W	YSW1	1.91853	1.17283	1.1487	1.18921	0.840896	1.58008	1.22264	1.04972	1.01396	1.09429
	YDR258C	HSP78	2.08493	1.11729	1.51572	1.23971	1.01396	1.10957	1.64718	1.19748	1.02811	1.00696
	YDR285W	ZIP1	1.75321	1.10957	1.01396	1.07177	1	1.49485	1.19748	1.04972	0.366021
	YJR026W	NA	2.28153	1.09429	1.43396	1.04972	0.806642	1.12506	1.29235	1.07923	0.933033	1.23114
	YJR028W	NA	2.14355	1.06437	1.45397	1.03526	0.712025	1.18099	1.3566	1.04247	0.952638	1.15669
	YLR162W	NA	1.47427	0.76313	1.53688	0.920188	0.732043	0.965936	0.876606	0.716978	1.02811	0.939523
	YMR042W	ARG80	1.85318	0.97942	0.965936	0.959264	0.737135	0.959264	1.14076	1.45397	0.965936	0.946058
mean of induction	Cluster 6		1.82666	1.05667	1.25384	1.15966	0.902176	1.46715	1.18562	1.08508	0.938108	1.0542
Cluster 7	ORF	NAME	AlCl3	AgNO3	AsCl3	CdCl2	CoCl2	HgCl2	MnCl2	NiSO4	VCl3	ZnCl2
	YBR035C	PDX3	1.15669	1.20581	1.03526	1.13288	0.939523	1.44393	1.45397	1.15669	0.959264	1.01396		YBR256C	RIB5	0.817902	1.26576	1.32869	1.37554	1.18099	2.2974	1.90528	1.06437	0.993092	1.33793	nitrogen/amino acid biosynthesis
	YBR064W	NA	0.933033	0.986233	1.07923	1.01396	0.870551	1.77769	0.926588	0.882703	0.882703	2.07053		YCL018W	LEU2	1.01396	1.22264	1.02811	1.07923	1.02101	2.18859	1.68179	0.972655	1.05702	0.986233
	YBR243C	ALG7	0.939523	0.993092	1.02101	1.26576	0.993092	1.47427	1.49485	1.1487	1.1487	0.895025		YCL030C	HIS4	0.939523	1.17283	0.835088	1.02101	1.09429	2.08493	2.21914	1.03526	0.920188	0.939523
	YBR244W	GPX2	0.913831	1.07177	1.18099	1.64718	1.15669	2.94854	3.78423	1.04247	0.790041	1.26576		YER052C	HOM3	1.02101	1.67018	1.18099	1.39474	1.02811	2.02792	1.65864	1.22264	1.02811	1.18921
	YBR256C	RIB5	0.817902	1.26576	1.32869	1.37554	1.18099	2.2974	1.90528	1.06437	0.993092	1.33793		YLR027C	AAT2	0.76313	1.26576	1.02811	1.21419	0.986233	1.70527	1.89212	1.19748	0.882703	0.768438
	YCL018W	LEU2	1.01396	1.22264	1.02811	1.07923	1.02101	2.18859	1.68179	0.972655	1.05702	0.986233		YNL104C	LEU4	0.90125	1.41421	1.05702	1.03526	0.888843	2.36199	2.32947	0.913831	0.846745	0.817902
	YCL030C	HIS4	0.939523	1.17283	0.835088	1.02101	1.09429	2.08493	2.21914	1.03526	0.920188	0.939523		YOR303W	CPA1	1.24833	1.45397	0.986233	1.13288	1.00696	1.98618	1.8025	1.05702	1.04247	1.23114
	YDR349C	YPS7	0.876606	1.20581	0.993092	1.04972	0.939523	1.71713	1.47427	1.07923	0.913831	1.07177				0.957872	1.35219	1.06346	1.17898	1.02949	2.09318	1.92699	1.06618	0.967189	1.03862
	YDR353W	TRR1	0.835088	1.25701	1.44393	1.40444	1.11729	3.01049	1.50525	1.21419	0.76313	0.907519
	YER052C	HOM3	1.02101	1.67018	1.18099	1.39474	1.02811	2.02792	1.65864	1.22264	1.02811	1.18921		YBR244W	GPX2	0.913831	1.07177	1.18099	1.64718	1.15669	2.94854	3.78423	1.04247	0.790041	1.26576	response to oxidative stress
	YGR209C	TRX2	1.03526	1.47427	2.71321	1.8025	1.24833	2.9897	1.79005	1.42405	0.959264	1.51572		YDR353W	TRR1	0.835088	1.25701	1.44393	1.40444	1.11729	3.01049	1.50525	1.21419	0.76313	0.907519
	YHR106W	TRR2	0.864537	1.02101	1.42405	1.14076	0.721965	1.76541	1.45397	1.01396	0.858565	0.888843		YGR209C	TRX2	1.03526	1.47427	2.71321	1.8025	1.24833	2.9897	1.79005	1.42405	0.959264	1.51572
	YLR027C	AAT2	0.76313	1.26576	1.02811	1.21419	0.986233	1.70527	1.89212	1.19748	0.882703	0.768438		YHR106W	TRR2	0.864537	1.02101	1.42405	1.14076	0.721965	1.76541	1.45397	1.01396	0.858565	0.888843
	YML029W	USA1	0.90125	1.14076	0.97942	1.49485	1.16473	1.89212	1.37554	1.15669	0.835088	1.01396				0.91218	1.20602	1.69055	1.49872	1.06107	2.67853	2.13337	1.17367	0.84275	1.14446
	YNL104C	LEU4	0.90125	1.41421	1.05702	1.03526	0.888843	2.36199	2.32947	0.913831	0.846745	0.817902
	YOR226C	ISU2	0.986233	1.05702	1.03526	1.14076	1.23114	1.81504	1.61328	1.04247	0.82932	1.18921
	YOR303W	CPA1	1.24833	1.45397	0.986233	1.13288	1.00696	1.98618	1.8025	1.05702	1.04247	1.23114
mean of induction	Cluster 7		0.949833	1.22813	1.19704	1.25563	1.03466	2.08745	1.78594	1.09555	0.924131	1.12369
Cluster 8	ORF	NAME	AlCl3	AgNO3	AsCl3	CdCl2	CoCl2	HgCl2	MnCl2	NiSO4	VCl3	ZnCl2
	YBL001C	ECM15	0.926588	1.02811	0.97942	0.907519	1.02811	1.22264	1.53688	1.02101	1.03526	1.47427		YCL009C	ILV6	0.823591	1.12506	0.959264	1.03526	1.02101	1.58008	2.07053	1.14076	0.876606	0.790041	nitrogen/amino acid biosynthesis
	YBR016W	NA	0.993092	1.67018	1.09429	1.16473	1.06437	1.04972	1.90528	1.15669	1.00696	0.90125		YDL182W	LYS20	0.858565	1.01396	0.920188	0.840896	1.03526	1.76541	4.28709	0.812252	0.876606	0.852635
	YBR296C	PHO89		1.79005	0.972655	1.15669	0.858565	1.06437	4.34694	0.933033				YDR035W	ARO3	0.965936	1.29235	0.895025	1.04247	0.965936	2.28153	3.13834	1.06437	0.913831	0.993092
	YCL009C	ILV6	0.823591	1.12506	0.959264	1.03526	1.02101	1.58008	2.07053	1.14076	0.876606	0.790041		YDR158W	HOM2	0.920188	1.53688	1.04247	1.08673	1.06437	2.17347	3.01049	1.33793	1.04247	1.02811
	YCR007C	NA	0.846745	1.53688	0.965936	1.07177	0.702222	1.13288	1.7411	1.00696	0.817902	0.737135		YER055C	HIS1	0.920188	1.22264	0.655197	0.882703	1.10957	1.6358	2.01391	0.946058	0.97942	0.986233
	YDL182W	LYS20	0.858565	1.01396	0.920188	0.840896	1.03526	1.76541	4.28709	0.812252	0.876606	0.852635		YGL026C	TRP5	0.726986	1.07923	1.19748	1.07923	0.993092	1.41421	2.65737	1.03526	0.757858	0.773782
	YDL198C	GGC1	0.97942	1.20581	1.49485	1.15669	1.02811	1.86607	3.65533	1.10957	1.07177	1.06437		YHR018C	ARG4	0.907519	1.42405	0.965936	1.17283	1.18921	2.63902	14.8254	1.27456	0.939523	0.823591
	YDR035W	ARO3	0.965936	1.29235	0.895025	1.04247	0.965936	2.28153	3.13834	1.06437	0.913831	0.993092		YIL116W	HIS5	0.90125	1.09429	0.993092	1.01396	0.972655	1.51572	2.75108	1.01396	1.04247	1.09429
	YDR158W	HOM2	0.920188	1.53688	1.04247	1.08673	1.06437	2.17347	3.01049	1.33793	1.04247	1.02811		YIR034C	LYS1	0.993092	1.26576	0.806642	1.07923	1.01396	1.86607	10.1261	1.11729	0.870551	0.806642
	YER055C	HIS1	0.920188	1.22264	0.655197	0.882703	1.10957	1.6358	2.01391	0.946058	0.97942	0.986233		YJR025C	BNA1	1.10191	1.10191	0.959264	0.993092	1	1.44393	1.72907	1.23971	1.14076	1.10191
	YER175C	TMT1	0.870551	1.02101		1.00696	0.952638	1.72907	9.31787		1	0.840896		YJR109C	CPA2	0.972655	1.11729	1.01396	1.09429	0.933033	2.44528	4.62675	1.20581	0.965936	1.08673
	YGL026C	TRP5	0.726986	1.07923	1.19748	1.07923	0.993092	1.41421	2.65737	1.03526	0.757858	0.773782		YOL058W	ARG1	1.02811	1.36604		0.933033	0.952638	3.68075	24.4201	0.952638	1.00696	1.17283
	YGR137W	NA	0.952638	1.32869	1.42405	0.913831	0.965936	1.04972	1.49485	1.02811	1.00696	1		YOL064C	MET22	1.23971	1.24833	1.01396	1.46409	0.986233	1.52626	2.31338	1.06437		1.06437
	YHR018C	ARG4	0.907519	1.42405	0.965936	1.17283	1.18921	2.63902	14.8254	1.27456	0.939523	0.823591		YOR202W	HIS3	1.03526	1.24833	0.97942	1.02811	1.02811	2.14355	6.9644	1.01396	0.907519	0.817902
	YHR029C	YHI9	1.00696	1.07177	1.23114	1.31951	0.926588	1.81504	2.51403	1	1.12506	0.882703		YPR145W	ASN1	0.858565	0.913831	0.835088	0.939523	0.926588	1.40444	2.8481	0.888843	0.790041	0.895025
	YHR071W	PCL5	1.39474	1.56917	1.04247	1.47427	1.02101	2.65737	6.58873	1.51572	1.04247	1.33793				0.950235	1.20333	0.945499	1.0457	1.01278	1.9677	5.85214	1.07385	0.936467	0.95248
	YHR162W	NA	1.02101	1.31039	0.82932	0.90125	0.972655	1.17283	3.94493	1.04972	1.08673	1.45397
	YIL116W	HIS5	0.90125	1.09429	0.993092	1.01396	0.972655	1.51572	2.75108	1.01396	1.04247	1.09429
	YIR034C	LYS1	0.993092	1.26576	0.806642	1.07923	1.01396	1.86607	10.1261	1.11729	0.870551	0.806642
	YJL171C	NA	0.965936	2.23457	1.12506	1.10957	1.04972	1.18099	3.31728	1.00696	0.920188	1.00696
	YJR025C	BNA1	1.10191	1.10191	0.959264	0.993092	1	1.44393	1.72907	1.23971	1.14076	1.10191
	YJR109C	CPA2	0.972655	1.11729	1.01396	1.09429	0.933033	2.44528	4.62675	1.20581	0.965936	1.08673
	YLR120C	YPS1	1	2.02792	0.965936	1.18921	1.08673	1.1487	2.42839	1.18099	0.876606	1
	YLR194C	NA	0.952638	1.52626	1.09429	1	1.16473	1.04972	2.82843	1.12506	1.03526	0.946058
	YLR414C	PUN1	0.972655	2.58471	0.959264	1.04247	0.965936	1.10957	4.16986	1.07177	1.01396	0.97942
	YMR096W	SNZ1	1.05702	1.44393	1.02811	0.965936	1.09429	1.12506	10.3388	0.907519	0.965936	0.952638
	YMR251W-A	HOR7	1.17283	2.25012	1.7411	1.1487	0.965936	1.45397	6.9163	1.64718	1.08673	1.54756
	YMR316W	DIA1	1	1.39474	1	1.00696	1.71713	0.939523	3.75809	1	1	1.10191
	YNL036W	NCE103	1.06437	1.52626	1.49485	1.10191	1.10191	1.05702	2.75108	1.45397	1.07177	1.15669
	YNL192W	CHS1	1.02101	1.87905	1.15669	1.00696	0.993092	1.23971	1.98618	1.04247
	YNL208W	NA	0.732043	3.24901	1.31039	1.49485	1.02811	2.05623	3.45815	1.75321	0.795536	1.15669
	YOL016C	CMK2	0.858565	1.6245	1.10957	1.04247	1.36604	1.02811	4.11246	1.10957	0.907519	1.16473
	YOL058W	ARG1	1.02811	1.36604		0.933033	0.952638	3.68075	24.4201	0.952638	1.00696	1.17283
	YOL064C	MET22	1.23971	1.24833	1.01396	1.46409	0.986233	1.52626	2.31338	1.06437		1.06437
	YOL129W	VPS68	1.01396	1.41421	1.14076	1.14076	1.10191	1.33793	2.17347	1.22264	1.07177	1.1487
	YOL155C	HPF1	1.02811	1.01396	1.6245	0.965936	1.23971	1.1487	1.75321	1.08673	1.14076	1
	YOR202W	HIS3	1.03526	1.24833	0.97942	1.02811	1.02811	2.14355	6.9644	1.01396	0.907519	0.817902
	YOR203W	NA	0.972655	1.08673	1.08673	0.913831	0.823591	1.67018	3.29436	0.907519	1.07923	0.90125
	YOR220W	RCN2	1.16473	1.69349		1.02811	1.03526	1.03526	3.03143	1.13288	1.01396	1.14076
	YOR285W	RDL1	1.10957	1.56917	1.18099	1.21419	1.28343	1.47427	1.67018	1.50525	1.13288	1.14076
	YOR385W	NA	1.00696	1.68179	1	0.913831	1.10957	0.965936	4.02782	0.946058	1.03526	1.08673
	YPR145W	ASN1	0.858565	0.913831	0.835088	0.939523	0.926588	1.40444	2.8481	0.888843	0.790041	0.895025
mean of induction	Cluster 8		0.983862	1.47101	1.08434	1.07248	1.04379	1.55467	4.44866	1.12264	0.985924	1.03526
Cluster 9	ORF	NAME	AlCl3	AgNO3	AsCl3	CdCl2	CoCl2	HgCl2	MnCl2	NiSO4	VCl3	ZnCl2
	YDR476C	NA	0.864537	1.13288	1.17283	1.26576	1.41421	1.10191	1.86607	1.19748	0.835088	1.00696		YEL065W	SIT1	0.913831	0.920188	0.97942	1.31039	1.51572	1.02811	1.31951	1.64718	1.02101	0.972655	iron ion homeostasis
	YEL065W	SIT1	0.913831	0.920188	0.97942	1.31039	1.51572	1.02811	1.31951	1.64718	1.02101	0.972655		YER145C	FTR1	0.598739	1.18099	0.835088	1.23114	1.75321	0.939523	0.779165	1.59107	0.539614	1.64718
	YER145C	FTR1	0.598739	1.18099	0.835088	1.23114	1.75321	0.939523	0.779165	1.59107	0.539614	1.64718		YHL040C	ARN1	0.732043	0.965936		1.76541	2.62079	1.12506	2.18859	1.42405	0.50698	1.97247
	YFR016C	NA	1.04972	1.04972	0.97942	1.53688	1.31039	0.97942	1.76541	1.01396	1.09429	1.09429		YHL047C	ARN2	0.80107	1.01396	0.993092	1.07177	2.67586	1.07177	5.24157	1.82766	0.806642	1.41421
	YHL040C	ARN1	0.732043	0.965936		1.76541	2.62079	1.12506	2.18859	1.42405	0.50698	1.97247		YLR136C	TIS11	0.795536	1.06437		1.46409	1.52626	1.02811	2.47942	1.07923	0.952638	2.05623
	YHL047C	ARN2	0.80107	1.01396	0.993092	1.07177	2.67586	1.07177	5.24157	1.82766	0.806642	1.41421		YMR058W	FET3	0.664343	1.07923	0.726986	1.30134	2.42839	1.28343	1.8025	1.87905	0.353553	1.61328
	YIL165C	NA	0.90125	1.04247	1.03526	0.993092	1.44393	1.15669	1.59107	1.04972	1.06437	1.27456		YOL158C	ENB1	0.972655	1.18099	1.14076	1.49485	2.75108	1.23114	4.05584	1.40444	0.840896	1.31951
	YLR136C	TIS11	0.795536	1.06437		1.46409	1.52626	1.02811	2.47942	1.07923	0.952638	2.05623		YOR382W	FIT2	0.757858	0.946058	0.90125	0.965936	5.77572	0.952638	4.92458	1.75321	0.76313	4.75683
	YMR058W	FET3	0.664343	1.07923	0.726986	1.30134	2.42839	1.28343	1.8025	1.87905	0.353553	1.61328		YOR383C	FIT3	0.952638	0.959264	0.864537	1.01396	1.84038	1.06437	1.23971	1.30134	1.06437	2.23457
	YOL153C	NA	0.972655	1.01396	0.946058	1.02101	1.45397	0.986233	1.49485	0.986233	1.04247					0.798746	1.03455	0.920163	1.29099	2.54304	1.08046	2.6701	1.54525	0.760982	1.99855
	YOL158C	ENB1	0.972655	1.18099	1.14076	1.49485	2.75108	1.23114	4.05584	1.40444	0.840896	1.31951
	YOR382W	FIT2	0.757858	0.946058	0.90125	0.965936	5.77572	0.952638	4.92458	1.75321	0.76313	4.75683		YEL065W	SIT1	0.913831	0.920188	0.97942	1.31039	1.51572	1.02811	1.31951	1.64718	1.02101	0.972655	siderophore transport
	YOR383C	FIT3	0.952638	0.959264	0.864537	1.01396	1.84038	1.06437	1.23971	1.30134	1.06437	2.23457		YHL040C	ARN1	0.732043	0.965936		1.76541	2.62079	1.12506	2.18859	1.42405	0.50698	1.97247
	YPL111W	CAR1	0.913831	0.965936	0.864537	1.23971	1.20581	0.835088	2.08493	1.42405	0.737135	0.965936		YHL047C	ARN2	0.80107	1.01396	0.993092	1.07177	2.67586	1.07177	5.24157	1.82766	0.806642	1.41421
														YOL158C	ENB1	0.972655	1.18099	1.14076	1.49485	2.75108	1.23114	4.05584	1.40444	0.840896	1.31951
mean of induction	Cluster 9		0.849336	1.03685	0.953271	1.26252	2.12255	1.05596	2.34523	1.39848	0.830156	1.71759		YOR382W	FIT2	0.757858	0.946058	0.90125	0.965936	5.77572	0.952638	4.92458	1.75321	0.76313	4.75683
														YOR383C	FIT3	0.952638	0.959264	0.864537	1.01396	1.84038	1.06437	1.23971	1.30134	1.06437	2.23457
Cluster 10	ORF	NAME	AlCl3	AgNO3	AsCl3	CdCl2	CoCl2	HgCl2	MnCl2	NiSO4	VCl3	ZnCl2				0.855016	0.997733	0.975813	1.27039	2.86326	1.07885	3.16163	1.55965	0.833838	2.11171
	YBR201W	DER1	1.13288	1.01396	1	1.14076	0.913831	1.49485	1.12506	1.03526	1.45397	1.26576
	YGR230W	BNS1	1.52626	1.04972		1.04972	0.920188	1.02101	1.07177	1.06437	1.70527	0.876606
	YHR095W	NA	1.30134	1.07923	1.04972	1.01396	0.97942	1.04247	0.90125	1.02811	1.42405	1.94531
	YJL002C	OST1	2.37841	0.97942	1.07923	0.913831	1.10191	1.02101	0.852635	1.06437		2
	YML100W	TSL1		1.55833	1.50525	1.45397	1.20581	1.53688	1.43396	1.69349
	YMR158W	MRPS8	1.76541	0.959264		0.870551	1.02811	0.959264	0.817902	0.90125	1.09429	1.85318
	YMR256C	COX7	1.43396	0.952638	0.858565	0.920188	0.952638	0.959264	1.01396	1	1.18099	1.71713
	YNL050C	NA	1.24833	0.965936	1.21419	1.10957	0.972655	1.00696	1.02101	1.03526	1.61328	1.71713
	YNL196C	SLZ1		1		0.993092	0.678302	0.82932	1.08673		1.76541	1.81504
	YOL121C	RPS19A	1.48452	0.972655	1	0.993092	0.90125	0.939523	0.939523	0.959264		1.59107
	YOR265W	RBL2	1.53688	1.02101	1.11729	1.04972	1.14076	1.03526	1.19748	1.22264	1.6245	1.25701
	YPL270W	MDL2	1.22264	1.01396		1.04972	1.05702	1.08673	0.965936	1.10957	1.42405	1.79005
mean of induction	Cluster 10		1.50306	1.04718	1.10303	1.04651	0.987658	1.07771	1.0356	1.10124	1.4762	1.62075

## Sheet: Fig.3B Cluster
Genes down-regulated (minor than ~ 1,5 fold) upon metal stress
	K-Means Clustering generated 6 unique clusters; Mean of Repression illustrates the
	medial repression values of the repressed genes under the respective metal stress
	conditions per cluster; red colour highlights the most significant metal stress responses
	per cluster;
Cluster 1	ORF	NAME	AlCl3	AgNO3	AsCl3	CdCl2	CoCl2	HgCl2	MnCl2	NiSO4	VCl3	ZnCl2
	YAL004W	NA	0.835088	0.82932	1.98618	2.02792	0.986233	1.22264	0.82932	0.97942	0.602904	0.408951
	YAL009W	SPO7	0.747425	0.972655	1.01396	1.09429	0.90125	1.03526	0.864537	0.946058	0.456916	0.570382
	YAL018C	NA	0.692555	1.03526		1.16473	1.12506	1.3566	0.707107	1.07923	0.61132
	YAL042C-A	NA	0.594604	0.993092	0.986233	1.04247	1.06437	1.47427	1.02811	1.07177	0.650671	0.578344
	YAR030C	NA	0.732043	1.02101	1.01396	1.20581	0.63728	1.23971	0.907519	1.07923	0.812252	0.707107
	YBL011W	SCT1	0.664343	1.02101	1.14076	1.30134	0.986233	1.56917	0.659754	1.04247	0.668964	0.742262
	YBR174C	NA	0.411796	1.05702		1.23114	0.795536	1.10957	0.986233	0.712025	0.946058	0.432269
	YBR208C	DUR1.2	0.673617	0.870551	1.07177	1.10191	0.876606	0.993092	1.31039	1.01396	0.68302	0.773782
	YBR302C	COS2	0.678302	1.16473	1.05702	1.15669	0.90125	1.03526	1.23114	1.01396	0.697372	0.668964
	YCL048W	SPS22	0.668964	1.04247	1.13288	1.02101	1.17283	1.01396	1.03526	0.926588	0.615572	0.933033
	YCR010C	ADY2	0.692555	0.952638		1.18099	0.784584	1.29235	0.926588	1.02101	0.450625	1.07923
	YDL205C	HEM3		0.939523		0.80107	0.823591	1.04247	0.702222	0.779165		0.655197
	YFL016C	MDJ1	0.514057	0.993092	1.30134	1.1487	0.952638	1.13288	1.07177	1.1487	0.678302	0.586417
	YFR055W	IRC7	0.752623	0.939523	0.768438	0.876606	0.913831	1.06437	2.2974	0.933033	0.615572	0.615572
	YGL062W	PYC1	0.817902	1.14076	1.22264	1.07177	0.97942	1.17283	1.56917	0.993092	0.68302	0.586417
	YGR093W	NA	0.628507	1.06437	1.00696	1.07923	0.90125	0.926588	0.959264	1.04972	0.482968	0.732043
	YGR098C	ESP1	0.959264	0.939523	1.02811	0.82932	0.959264	0.946058	1.09429	1.03526	0.702222	0.395021
	YGR197C	SNG1	0.539614	1.17283	1.18099	1.20581	0.972655	1.25701	1.61328	0.920188	0.539614	0.697372
	YGR224W	AZR1	0.469761	0.986233	0.972655	1.04247	0.80107	0.986233	0.895025	0.952638	0.293209
	YLR098C	CHA4	0.615572	0.773782	0.926588	0.737135	0.773782	0.959264	0.870551	0.812252	0.650671	0.90125
	YLR296W	NA	0.63728	1.02811		1.07923	0.864537	1.05702	1	1.13288	0.510506
	YMR058W	FET3	0.664343	1.07923	0.726986	1.30134	2.42839	1.28343	1.8025	1.87905	0.353553	1.61328
	YOR019W	NA	0.972655	0.993092		1.01396	0.650671	0.933033	1.06437	0.840896	0.702222	0.602904
	YOR361C	PRT1		0.846745	0.933033	0.986233	0.965936	0.823591	0.726986	0.895025		0.697372
	YPL281C	ERR2	0.697372	0.646176	1.48452	1.28343	0.82932	0.993092	1.11729	1.06437	0.795536	0.732043
	YPR157W	NA	0.895025	0.986233		1.02101	0.697372	1.16473	0.882703	1.22264	0.619854
mean of repression	Cluster 1		0.689803	0.980346	1.1029	1.1156	0.951729	1.11863	1.0828	1.02095	0.617622	0.714055
Cluster 2	ORF	NAME	AlCl3	AgNO3	AsCl3	CdCl2	CoCl2	HgCl2	MnCl2	NiSO4	VCl3	ZnCl2
	YCR022C	NA	0.692555	1.03526	1.23114	0.993092	0.895025	0.993092	0.959264		1.60214	0.707107
	YDL171C	GLT1	0.939523	0.817902	0.959264	0.933033	0.594604	0.907519	0.578344	0.664343	0.972655	0.888843
	YDR130C	FIN1	1.07923	0.959264		1.11729	0.673617	1.20581	0.823591	0.50698	1	1.04972
	YGL009C	LEU1	0.926588	1.18921	0.823591	1	0.582367	2.88786	0.655197	0.590496	0.876606	0.732043
	YHR184W	SSP1	1.40444	0.986233	0.972655	0.97942	0.702222	1	1.07177	0.986233	1.08673	0.590496
	YJR119C	JHD2	1.20581	1.02811		1	0.496546	1.02811	1.23114	0.655197	1.11729	0.97942
	YLR304C	ACO1	0.882703	1.02811	1.07923	1.18099	0.521233	1.09429	0.408951	0.840896	0.90125	0.673617
	YNL065W	AQR1	1.07177	0.946058		1.02101	0.619854	1.08673	0.641713	1.06437	1.04972	1.14076
	YNL194C	NA	0.716978	1.04247		0.952638	0.566442	0.97942	0.97942	0.650671	1.20581	0.876606
	YNR006W	VPS27	2.32947	1.03526	1.03526	0.972655	1.06437	1.05702	1.15669	0.403321	1.06437	0.550953
	YPR192W	AQY1	0.926588	1.05702		1.14076	0.578344	1.13288	0.926588	0.521233	0.846745	1.16473
mean of repression	Cluster 2		1.10688	1.01135	1.01686	1.02644	0.663148	1.2157	0.857516	0.688374	1.06576	0.850391
Cluster 3	ORF	NAME	AlCl3	AgNO3	AsCl3	CdCl2	CoCl2	HgCl2	MnCl2	NiSO4	VCl3	ZnCl2
	YAL005C	SSA1	0.920188	0.521233	3.45815	1.52626	0.952638	0.920188	0.737135	1.02101	0.664343	0.888843
	YBL066C	SEF1	1.02101	0.678302	1.18921	1.07177	0.687771	0.920188	1.23114	1.03526	0.817902	0.993092
	YBR054W	YRO2	0.888843	0.687771	1.42405	0.752623	0.907519	1.23114	0.655197	1.65864	1	0.946058
	YDL014W	NOP1	0.80107	0.76313	1.10191	0.835088	0.926588	0.641713	0.790041	0.779165	0.784584	0.840896
	YDR385W	EFT2	1.11729	0.732043	1.05702	0.926588	0.946058	0.926588	0.946058	0.823591	0.678302	0.773782
	YGL008C	PMA1	0.747425	0.716978	1.13288	0.90125	0.895025	1	0.697372	1.08673	0.594604	1.02101
	YGL089C	MF(ALPHA)2	1.07923	0.687771	1.16473	1.3566	1	1.36604	0.707107	1.08673	1.1487	1.17283
	YLR249W	YEF3	1.06437	0.598739	0.80107	0.806642	0.933033	0.678302	0.687771	0.721965	0.712025	0.795536
	YMR006C	PLB2	1.76541	0.952638	0.888843	1.01396	1.1487	1.00696	0.752623	1.04972	0.702222	0.61132
	YMR205C	PFK2	1.26576	0.790041	1.01396	0.864537	0.882703	0.907519	0.578344	1.27456	0.673617	0.852635
	YNL209W	SSB2	1.18921	0.790041	1.29235	0.959264	0.959264	0.790041	0.870551	0.668964	0.697372	0.926588
	YPL036W	PMA2	0.707107	0.384219	1.04972	0.97942	0.790041	1.06437	0.812252	0.888843	0.721965	0.82932
mean of repression	Cluster 3		1.04724	0.691909	1.29782	0.999501	0.919112	0.954421	0.7888	1.00793	0.766303	0.88766
Cluster 4	ORF	NAME	AlCl3	AgNO3	AsCl3	CdCl2	CoCl2	HgCl2	MnCl2	NiSO4	VCl3	ZnCl2
	YBL039C	URA7	0.82932	0.768438	0.664343	0.757858	0.846745	0.655197	0.463294	0.716978	0.687771	0.806642
	YBR092C	PHO3	0.920188	0.737135	0.650671	0.840896	0.882703	0.80107	0.406126	0.926588	1.04247	0.97942
	YDR012W	RPL4B	0.784584	0.913831	0.986233	0.864537	1.01396	0.852635	0.790041	0.697372	0.959264	0.907519
	YDR384C	ATO3	0.864537	0.90125	0.63728	0.858565	0.97942	0.852635	0.524858	1.04972	0.959264	0.926588
	YDR398W	UTP5	0.441351	0.882703	0.852635	0.864537	0.952638	0.716978	0.61132	0.888843	0.895025	0.823591
	YDR399W	HPT1	0.907519	0.90125	0.641713	0.737135	0.747425	0.876606	0.269807	0.790041	0.907519	1.13288
	YEL034W	HYP2	0.876606	1.10191	0.768438	0.933033	1.02811	0.742262	0.514057	0.926588	1.05702	0.907519
	YER145C	FTR1	0.598739	1.18099	0.835088	1.23114	1.75321	0.939523	0.779165	1.59107	0.539614	1.64718
	YER156C	NA	0.790041	0.939523	0.952638	0.959264	0.823591	0.80107	0.574349	0.933033	0.817902	0.646176
	YGL055W	OLE1	0.795536	0.882703	0.650671	1.1487	1.36604	0.535887	0.264255	1.50525	0.721965	1.16473
	YGL171W	ROK1	0.752623	0.965936	0.795536	0.784584	1.19748	0.784584	0.659754	0.946058	0.90125	0.817902
	YGR280C	PXR1	0.965936	0.952638	0.784584	0.852635	0.993092	0.817902	0.742262	0.913831	1.04972	0.721965
	YHR052W	CIC1	0.858565	0.926588	0.747425	0.933033	1.44393	0.920188	0.692555	1.00696	0.972655	1.04247
	YHR215W	PHO12	0.870551	0.742262	0.687771	1.19748	1.10957	0.876606	0.659754	1.09429	0.952638	0.993092
	YLR056W	ERG3	0.812252	0.835088	0.673617	0.76313	1.11729	0.806642	0.403321	1.15669	0.920188	0.946058
	YLR058C	SHM2	0.76313	1.10191	0.692555	0.784584	0.986233	0.852635	0.514057	0.852635	0.82932	0.784584
	YLR413W	NA	0.972655	0.80107	0.882703	0.939523	1.04247	0.641713	0.366021	0.97942	0.965936	1.01396
	YMR049C	ERB1	0.747425	0.888843	0.664343	0.972655	0.97942	0.82932	0.460094	0.876606	0.870551	0.858565
	YMR120C	ADE17	0.543367	1.13288	0.768438	0.790041	1.29235	0.852635	0.503478	0.768438	0.82932	0.678302
	YNL112W	DBP2	0.80107	0.721965	0.747425	0.732043	0.888843	0.641713	0.41466	0.726986	0.779165	0.835088
	YNR053C	NOG2	0.82932	0.846745	0.784584	0.747425	0.986233	0.747425	0.570382	0.747425
mean of repression	Cluster 4		0.796444	0.910745	0.755652	0.890133	1.06813	0.787868	0.532553	0.956896	0.882927	0.931712
Cluster 5	ORF	NAME	AlCl3	AgNO3	AsCl3	CdCl2	CoCl2	HgCl2	MnCl2	NiSO4	VCl3	ZnCl2
	YDL075W	RPL31A	1.07177	0.952638	0.768438	0.882703	1.15669	0.806642	0.716978	0.876606	1.11729	1.43396		YDL208W	NHP2	1.12506	0.882703	0.752623	0.846745	1.02101	0.773782	0.702222	0.946058	1.11729	1.22264	ribosome biogenesis
	YDL208W	NHP2	1.12506	0.882703	0.752623	0.846745	1.02101	0.773782	0.702222	0.946058	1.11729	1.22264		YDR060W	MAK21	0.972655	0.926588	1.10957	0.737135	0.895025	0.757858	0.646176	0.939523	0.846745	1.04972
	YDR060W	MAK21	0.972655	0.926588	1.10957	0.737135	0.895025	0.757858	0.646176	0.939523	0.846745	1.04972		YDR091C	RLI1	0.972655	0.952638	0.82932	0.823591	0.895025	0.707107	0.697372	0.852635	1.01396	0.946058
	YDR091C	RLI1	0.972655	0.952638	0.82932	0.823591	0.895025	0.707107	0.697372	0.852635	1.01396	0.946058		YEL026W	SNU13	1.05702	0.895025	0.650671	0.779165	1.03526	0.607097	0.716978	0.846745	1.16473	1.12506
	YDR471W	RPL27B	0.920188	0.768438	0.773782	0.876606	1.02811	0.882703	0.697372	0.852635	1.14076	1.16473		YER006W	NUG1	1.05702	0.946058	0.858565	0.846745	0.965936	0.716978	0.747425	0.888843	1.04247	0.858565
	YEL026W	SNU13	1.05702	0.895025	0.650671	0.779165	1.03526	0.607097	0.716978	0.846745	1.16473	1.12506		YGL078C	DBP3	1.02811	0.913831	0.76313	0.779165	0.806642	0.716978	0.668964	0.882703	1.07923	1.02101
	YER006W	NUG1	1.05702	0.946058	0.858565	0.846745	0.965936	0.716978	0.747425	0.888843	1.04247	0.858565		YGR159C	NSR1	0.913831	0.63728	0.547147	0.697372	0.858565	0.632878	0.336808	0.702222	0.870551	0.80107
	YGL078C	DBP3	1.02811	0.913831	0.76313	0.779165	0.806642	0.716978	0.668964	0.882703	1.07923	1.02101		YGR245C	SDA1	0.870551	0.864537	0.888843	0.757858	0.986233	0.650671	0.558644	0.907519	0.858565	1.00696
	YGR159C	NSR1	0.913831	0.63728	0.547147	0.697372	0.858565	0.632878	0.336808	0.702222	0.870551	0.80107		YHR169W	DBP8	0.913831	0.907519	0.882703	0.712025	1.06437	0.806642	0.732043	1.00696	0.795536	1.33793
	YGR160W	NA	0.933033	0.590496	0.90125	0.619854	0.907519	0.456916	0.34151	0.659754	0.895025	0.757858		YHR170W	NMD3	0.939523	0.933033	0.742262	0.784584	0.965936	0.773782	0.712025	1.05702	0.840896	1.09429
	YGR245C	SDA1	0.870551	0.864537	0.888843	0.757858	0.986233	0.650671	0.558644	0.907519	0.858565	1.00696		YJL050W	MTR4	0.907519	0.795536	0.773782	0.864537	0.80107	0.650671	0.650671	0.835088	0.965936	0.926588
	YHR169W	DBP8	0.913831	0.907519	0.882703	0.712025	1.06437	0.806642	0.732043	1.00696	0.795536	1.33793		YLL008W	DRS1	0.965936	0.907519		0.806642	1.03526	0.692555	0.726986	0.702222	0.913831	1.14076
	YHR170W	NMD3	0.939523	0.933033	0.742262	0.784584	0.965936	0.773782	0.712025	1.05702	0.840896	1.09429		YLR009W	RLP24	0.959264	0.926588	0.726986	0.823591	1.01396	0.852635	0.702222	0.907519	1.06437	1.26576
	YJL050W	MTR4	0.907519	0.795536	0.773782	0.864537	0.80107	0.650671	0.650671	0.835088	0.965936	0.926588		YLR175W	CBF5	0.986233	0.641713	0.566442	0.702222	1	0.646176	0.602904	0.795536	0.972655	0.858565
	YJL190C	RPS22A	1.1487	0.768438	0.517632	0.817902	0.97942	0.852635	0.692555	0.939523	1.07177	1.10191		YLR196W	PWP1	0.952638	0.835088	0.806642	0.790041	0.959264	0.678302	0.607097	0.846745	0.933033	1.06437
	YJR070C	LIA1	1.01396	0.846745	0.80107	0.721965	0.933033	0.664343	0.650671	0.870551	1.00696	0.939523		YLR197W	NOP56	0.882703	0.920188	0.650671	0.823591	1.04972	0.687771	0.712025	0.757858	0.993092	0.939523
	YKL009W	MRT4	1.10191	0.90125	0.726986	0.757858	1.18099	0.779165	0.707107	0.926588	1.01396	1.20581		YLR441C	RPS1A	0.920188	0.737135	0.840896	0.939523	0.993092	1	0.737135	0.697372	0.97942	1.04972
	YKL054C	DEF1	0.687771	0.876606	0.920188	1.00696	0.97942	0.82932	0.598739	0.946058	0.965936	16.1113		YLR448W	RPL6B	1.04972	0.858565	0.712025	0.888843	1.09429	0.742262	0.823591	0.920188	1.12506	1.02811
	YLL008W	DRS1	0.965936	0.907519		0.806642	1.03526	0.692555	0.726986	0.702222	0.913831	1.14076		YMR131C	RRB1	0.82932	0.823591	0.768438	0.812252	0.993092	0.659754	0.562529	0.864537	0.858565	1.02811
	YLR009W	RLP24	0.959264	0.926588	0.726986	0.823591	1.01396	0.852635	0.702222	0.907519	1.06437	1.26576		YMR229C	RRP5	0.876606	0.726986	0.812252	0.716978	0.97942	0.590496	0.692555	0.779165	0.986233	1.02811
	YLR175W	CBF5	0.986233	0.641713	0.566442	0.702222	1	0.646176	0.602904	0.795536	0.972655	0.858565		YNL002C	RLP7	0.959264	0.840896	0.82932	0.76313	1.18921	0.752623	0.673617	0.80107	1.09429	1.21419
	YLR196W	PWP1	0.952638	0.835088	0.806642	0.790041	0.959264	0.678302	0.607097	0.846745	0.933033	1.06437		YNL110C	NOP15	1.14076	0.972655	0.80107	0.721965	1.02811	0.812252	0.737135	0.952638	1.06437	1.08673
	YLR197W	NOP56	0.882703	0.920188	0.650671	0.823591	1.04972	0.687771	0.712025	0.757858	0.993092	0.939523		YNL132W	KRE33	1.50525	0.870551	0.876606	0.702222	0.986233	0.619854	0.742262	0.852635	1.1487	0.946058
	YLR197W	SIK1	0.882703	0.920188	0.650671	0.823591	1.04972	0.687771	0.712025	0.757858	0.993092	0.939523		YNL178W	RPS3	0.946058	0.870551	0.624165	0.870551	1.02811	0.920188	0.673617	0.784584	1.02101	1.00696
	YLR441C	RPS1A	0.920188	0.737135	0.840896	0.939523	0.993092	1	0.737135	0.697372	0.97942	1.04972		YNL182C	IPI3	0.97942	0.907519	0.913831	0.673617	1.05702	0.716978	0.795536	0.876606	1.04247	1.10957
	YLR448W	RPL6B	1.04972	0.858565	0.712025	0.888843	1.09429	0.742262	0.823591	0.920188	1.12506	1.02811		YOR145C	PNO1	0.97942	0.907519	0.721965	0.806642	0.959264	0.888843	0.624165	0.823591	0.986233	0.920188
	YML056C	IMD4	0.790041	0.732043	0.615572	0.702222	0.993092	0.586417	0.659754	0.702222	0.806642	0.939523		YOR206W	NOC2	1.04247	0.852635	0.913831	0.823591	0.952638	0.747425	0.702222	0.895025	0.920188	1.13288
	YMR131C	RRB1	0.82932	0.823591	0.768438	0.812252	0.993092	0.659754	0.562529	0.864537	0.858565	1.02811		YOR272W	YTM1	0.965936	0.952638	0.687771	0.806642	1.04972	0.752623	0.812252	0.835088	1.04247	1.03526
	YMR229C	RRP5	0.876606	0.726986	0.812252	0.716978	0.97942	0.590496	0.692555	0.779165	0.986233	1.02811		YOR309C	NA	1.05702	0.68302	0.668964	0.673617	1.02811	0.659754	0.61132	0.823591	1.11729	0.926588
	YNL002C	RLP7	0.959264	0.840896	0.82932	0.76313	1.18921	0.752623	0.673617	0.80107	1.09429	1.21419		YOR310C	NOP58	1.30134	0.784584	0.624165	0.726986	0.97942	0.664343	0.673617	0.817902	1.00696	0.939523
	YNL110C	NOP15	1.14076	0.972655	0.80107	0.721965	1.02811	0.812252	0.737135	0.952638	1.06437	1.08673		YPL012W	RRP12	0.972655	0.895025	0.732043	0.852635	0.840896	0.823591	0.721965	0.852635	1.02101	1.04972
	YNL132W	KRE33	1.50525	0.870551	0.876606	0.702222	0.986233	0.619854	0.742262	0.852635	1.1487	0.946058		YPL043W	NOP4	0.757858	0.817902	0.806642	0.594604	1.00696	0.858565	0.742262	0.870551	0.946058	0.926588
	YNL141W	AAH1	1.03526	0.876606	0.747425	0.702222	0.952638	0.659754	0.61132	0.846745	1.07177	1.03526		YPL093W	NOG1	0.952638	0.823591	0.668964	0.692555	1.05702		0.554785	0.835088	0.907519	1.03526
	YNL178W	RPS3	0.946058	0.870551	0.624165	0.870551	1.02811	0.920188	0.673617	0.784584	1.02101	1.00696		YPR016C	TIF6	0.939523	0.80107	0.784584	0.752623	0.895025	0.790041	0.697372	0.876606	0.972655	1.02811
	YNL182C	IPI3	0.97942	0.907519	0.913831	0.673617	1.05702	0.716978	0.795536	0.876606	1.04247	1.10957				0.990588	0.853302	0.767784	0.776294	0.984439	0.737924	0.679368	0.853943	0.99157	1.03384
	YNL244C	SUI1	1.18921	0.946058	0.790041	0.835088	1.08673	0.784584	0.742262	1.02811	1.16473	1.07923
	YOR145C	PNO1	0.97942	0.907519	0.721965	0.806642	0.959264	0.888843	0.624165	0.823591	0.986233	0.920188
	YOR206W	NOC2	1.04247	0.852635	0.913831	0.823591	0.952638	0.747425	0.702222	0.895025	0.920188	1.13288
	YOR272W	YTM1	0.965936	0.952638	0.687771	0.806642	1.04972	0.752623	0.812252	0.835088	1.04247	1.03526
	YOR309C	NA	1.05702	0.68302	0.668964	0.673617	1.02811	0.659754	0.61132	0.823591	1.11729	0.926588
	YOR310C	NOP58	1.30134	0.784584	0.624165	0.726986	0.97942	0.664343	0.673617	0.817902	1.00696	0.939523
	YPL012W	RRP12	0.972655	0.895025	0.732043	0.852635	0.840896	0.823591	0.721965	0.852635	1.02101	1.04972
	YPL032C	SVL3	1	1.01396	0.858565	0.697372	1.04247	0.550953	0.650671	0.882703	1.12506	1.05702
	YPL043W	NOP4	0.757858	0.817902	0.806642	0.594604	1.00696	0.858565	0.742262	0.870551	0.946058	0.926588
	YPL093W	NOG1	0.952638	0.823591	0.668964	0.692555	1.05702		0.554785	0.835088	0.907519	1.03526
	YPR016C	TIF6	0.939523	0.80107	0.784584	0.752623	0.895025	0.790041	0.697372	0.876606	0.972655	1.02811
mean of repression	Cluster 5		0.988142	0.852299	0.764634	0.779094	0.994799	0.730948	0.671293	0.854857	1.00188	1.36774
Cluster 6	ORF	NAME	AlCl3	AgNO3	AsCl3	CdCl2	CoCl2	HgCl2	MnCl2	NiSO4	VCl3	ZnCl2
	YBR181C	RPS6B	0.90125	0.790041	0.707107	0.82932	1.06437	0.882703	1.01396	0.784584	0.926588	0.946058		YBR181C	RPS6B	0.90125	0.790041	0.707107	0.82932	1.06437	0.882703	1.01396	0.784584	0.926588	0.946058	ribosome biogenesis
	YCR057C	PWP2	1.08673	0.926588	0.514057	1.02811	0.870551	0.876606	0.726986	0.920188	0.90125	0.939523		YCR057C	PWP2	1.08673	0.926588	0.514057	1.02811	0.870551	0.876606	0.726986	0.920188	0.90125	0.939523
	YDL083C	RPS16B	0.965936	0.790041	0.678302	0.773782	1.08673	0.773782	0.920188	0.768438	1.02811	0.972655		YDL083C	RPS16B	0.965936	0.790041	0.678302	0.773782	1.08673	0.773782	0.920188	0.768438	1.02811	0.972655
	YDR418W	RPL12B	1.00696	0.747425	0.539614	0.817902	1.07177	0.806642	0.76313	0.790041	1.10957	1.10957		YDR418W	RPL12B	1.00696	0.747425	0.539614	0.817902	1.07177	0.806642	0.76313	0.790041	1.10957	1.10957
	YER102W	RPS8B	0.952638	0.784584	0.712025	0.870551	1.02811	0.795536	1.02811	0.779165	1.05702	1.04247		YER102W	RPS8B	0.952638	0.784584	0.712025	0.870551	1.02811	0.795536	1.02811	0.779165	1.05702	1.04247
	YGL031C	RPL24A	1.13288	0.726986	0.535887	0.852635	1.04247	0.913831	1.02811	0.82932	1.18099	1.21419		YGL031C	RPL24A	1.13288	0.726986	0.535887	0.852635	1.04247	0.913831	1.02811	0.82932	1.18099	1.21419
	YGL076C	RPL7A	0.952638	0.76313	0.895025	0.858565	1.02101	0.742262	1.10957	0.840896	1.02101	0.946058		YLR048W	RPS0B	0.939523	0.742262	0.707107	0.76313	0.97942	0.784584	0.895025	0.888843	1.02811	1.01396
	YGL135W	RPL1B	1.04972	0.80107	0.615572	0.858565	1.05702	0.716978	0.864537	0.757858	1.11729	1.06437		YLR264W	RPS28B	1.10957	0.712025	0.707107	0.823591	1.02811	0.795536	0.882703	0.790041	1.17283	1.08673
	YHR203C	RPS4B	0.97942	0.784584	0.80107	0.852635	0.946058	0.846745	0.888843	0.732043	1	0.90125		YLR340W	RPP0	0.858565	0.852635	0.607097	0.840896	1.08673	0.82932	0.959264	0.732043	0.986233	0.939523
	YIL052C	RPL34B	1.05702	0.795536	0.707107	0.82932	0.993092	0.752623	0.876606	0.82932	1.23114	1.21419		YML063W	RPS1B	1.06437	0.737135	0.63728	0.90125	1.06437	0.888843	0.823591	0.607097	1.07177	1.05702
	YIL069C	RPS24B	1.05702	0.779165	0.582367	0.82932	1.04972	0.840896	0.852635	0.712025	1.03526	1.07177		YMR290C	HAS1	1.00696	0.895025	0.707107	0.732043	0.986233	0.632878	1.30134	0.82932	0.933033	0.907519
	YIL133C	RPL16A	0.907519	0.784584	0.524858	0.864537	1.00696	0.817902	0.757858	0.732043	1.09429	1.02101		YNL302C	RPS19B	1.04972	0.757858	0.554785	0.726986	1.05702	0.737135	1.00696	0.752623	1.14076	1.16473
	YKL081W	TEF4	0.864537	0.895025	0.726986	0.965936	1.01396	0.747425	0.907519	0.926588	0.907519	0.876606		YOL040C	RPS15	1.00696	0.697372	0.566442	0.817902	1.02101	0.668964	0.920188	0.707107	1.10957	0.920188
	YKL180W	RPL17A	1.17283	0.692555	0.646176	0.80107	1.04972	0.747425	0.972655	0.76313	1.16473	1.10191		YOR096W	RPS7A	1.12506	0.939523	0.768438	0.721965	1.11729		1.04247	0.835088	1.09429	1.21419
	YLL044W	NA	0.939523	0.737135	0.697372	0.82932	0.888843	0.721965	0.965936	0.602904	0.939523	0.876606		YPL211W	NIP7	1.07177	0.840896	0.752623	0.76313	1.04972	0.68302	1.07923	0.888843	1.06437	1.04972
	YLR029C	RPL15A	1.01396	0.80107	0.547147	0.812252	1.07923	0.946058	0.907519	0.659754	1.02811	1.17283				1.01859	0.796026	0.646332	0.817546	1.03693	0.79067	0.959417	0.793516	1.05363	1.03854
	YLR048W	RPS0B	0.939523	0.742262	0.707107	0.76313	0.97942	0.784584	0.895025	0.888843	1.02811	1.01396
	YLR214W	FRE1	0.806642	0.784584	0.650671	0.63728	1.20581	0.574349	1.07923	0.737135	0.641713	0.806642
	YLR264W	RPS28B	1.10957	0.712025	0.707107	0.823591	1.02811	0.795536	0.882703	0.790041	1.17283	1.08673
	YLR340W	RPP0	0.858565	0.852635	0.607097	0.840896	1.08673	0.82932	0.959264	0.732043	0.986233	0.939523
	YLR344W	RPL26A	1.06437	0.790041	0.528509	0.726986	1.10957	0.697372	0.913831	0.895025	1.04972	1.01396
	YML063W	RPS1B	1.06437	0.737135	0.63728	0.90125	1.06437	0.888843	0.823591	0.607097	1.07177	1.05702
	YMR217W	GUA1	0.882703	0.664343	0.641713	0.747425	0.939523	0.441351	0.864537	0.692555	0.920188	0.920188
	YMR219W	ESC1	0.784584	0.779165	0.687771	0.779165	0.959264	0.590496	0.946058	0.707107	0.846745	0.882703
	YMR290C	HAS1	1.00696	0.895025	0.707107	0.732043	0.986233	0.632878	1.30134	0.82932	0.933033	0.907519
	YNL302C	RPS19B	1.04972	0.757858	0.554785	0.726986	1.05702	0.737135	1.00696	0.752623	1.14076	1.16473
	YOL040C	RPS15	1.00696	0.697372	0.566442	0.817902	1.02101	0.668964	0.920188	0.707107	1.10957	0.920188
	YOR096W	RPS7A	1.12506	0.939523	0.768438	0.721965	1.11729		1.04247	0.835088	1.09429	1.21419
	YPL211W	NIP7	1.07177	0.840896	0.752623	0.76313	1.04972	0.68302	1.07923	0.888843	1.06437	1.04972
	YPR035W	GLN1	0.840896	0.913831	0.594604	0.655197	0.888843	0.757858	5.31474	1.33793	0.907519	1.02101
	YPR124W	CTR1	0.888843	0.742262	0.678302	0.624165	0.97942	0.550953	1.04972	0.673617	0.590496	0.840896
mean of repression	Cluster 6		0.985197	0.788661	0.652265	0.804353	1.02393	0.752068	1.0859	0.790409	1.00967	1.01
