# Supplementary material for: Impact of Acute Metal Stress in Saccharomyces cerevisiae
Source: PLoS One. 2014 Jan 9;9(1):e83330. doi: 10.1371/journal.pone.0083330 (PMC3886979; doi:10.1371/journal.pone.0083330)
Supplement: File S4 — TS 1 Figure 5. Profiling data Hosiner - genes expressed greater/minor than 1.5-fold. TS 2 Figure 5. Profiling data Jin - genes expressed greater/minor than 1.5-fold. TS 3 Figure 5B and C. T Profiler analysis; Jin genes in comparison with Hosiner genes (all genes expressed greater/minor than 1.5-fold) associated to significant GO terms. TS 4 Figure 5B. Hosiner/Jin gene overlaps (expression greater/minor than 1.2-fold in both experimental setups) associated to significant GO terms by T Profiler. TS 5 Figure 5C. Genes which were solely expressed (greater/minor than 1.5-fold) in the Hosiner data set associated to significant GO terms by T Profiler. TS 6 Figure 5C. Genes which were solely expressed (greater/minor than 1.5-fold) in the Jin data set associated to significant GO terms by T Profiler. (XLS) [file pone.0083330.s004.xls]

## Sheet: Fig.5 Hosiner
Hosiner_Genes expressed greater/minor than 1,5 fold
SID	GN	40µM Ag	200µM As	2 µM Cd	30µM Hg	1,5mM Zn
YAL005C	SSA1	0.521233	3.45815	1.52626	0.920188	0.888843
YAL012W	CYS3	1.45397	2.78949	3.45815	1.21419	0.907519
YAL013W	DEP1	1.09429	1.10191	1.67018	1.18099	0.993092
YAL015C	NTG1	1.01396	1.04972	1.55833	1.22264	1.03526
YAL017W	PSK1	0.840896	1.70527	1.07177	1.07923	0.870551
YAL027W		1.02811		1.59107	1.29235	0.840896
YAL028W	FRT2	1.04247	1.17283	1.52626	1.28343	0.835088
YAL032C	PRP45	0.972655	1.07177	1.50525	1.18921	0.806642
YAL041W	CDC24	1.27456	1.04247	1.75321	1.30134
YAL042W	ERV46	1.02101	1.12506	1.7411	1.37554	0.768438
YAL047C	SPC72	1.02101	0.993092	2.39496	1.95884	1.11729
YAL054C	ACS1	1.02811		1.6245	1.94531	0.779165
YAL060W	BDH1	1.10191	1.24833	1.45397	1.87905	0.702222
YAL063C	FLO9	1.05702	1.04972	1.10957	1.52626	0.986233
YAL067C	SEO1	1.07923	1.11729	2.39496	1.15669	1.06437
YAL068C		1	1.87905	1.23114	0.972655	0.773782
YAR008W	SEN34	1.17283	1.1487	2.23457	1.02101	0.97942
YAR031W	PRM9	1.14076	1	1.52626	1.23971	0.993092
YAR062W		1.04247	1.04972	1.44393	1.55833
YAR066W			1.08673	2.63902	1.91853
YBL010C		1.08673		1.64718	1.52626	1.01396
YBL011W	SCT1	1.02101	1.14076	1.30134	1.56917	0.742262
YBL013W	FMT1	1		1.36604	2.01391	0.97942
YBL019W	APN2	1.24833	1.09429	3.86375	1.20581	0.993092
YBL021C	HAP3	0.97942		2.65737	1.30134
YBL026W	LSM2	1.12506	1.07923	1.89212	1.17283	1.22264
YBL033C	RIB1	1.07923	1.1487	1.56917	1.36604	0.882703
YBL041W	PRE7	1.04972	1.27456	1.52626	1.22264	1.19748
YBL043W	ECM13	1.07177	1.1487	1.90528	1.56917	0.90125
YBL046W		1		1.55833	1.32869	0.90125
YBL049W	MOH1	1.00696	1.02811	1.37554	1.6358
YBL050W	SEC17	1.26576	1.15669	1.44393	2.07053	1.23971
YBL055C		1.15669		3.09513	2.17347	0.933033
YBL059W		1.10957		3.34035	2.71321	1.15669
YBL064C	PRX1	1.27456	1.53688	3.45815	2.86791	1
YBL074C	AAR2	1.02101		1.72907	2
YBL075C	SSA3	0.876606	1.72907	1.44393	1.40444	0.946058
YBL078C	ATG8	1.00696	1.31951	1.43396	2.71321
YBL090W	MRP21	1.17283	1.25701	1.81504	1.29235	0.870551
YBR001C	NTH2	1.04247	1.13288	1.54756	1.41421	0.939523
YBR008C	FLR1	0.972655	4.14106	0.939523	1.48452	1.23114
YBR014C		1.07177	1.12506	1.25701	1.60214	1.07177
YBR016W		1.67018	1.09429	1.16473	1.04972	0.90125
YBR024W	SCO2	1.17283	1.11729	1.19748	1.55833	0.926588
YBR026C	ETR1	1.08673	1.15669	1.13288	1.56917	1
YBR040W	FIG1		0.959264		1.72907	1
YBR045C	GIP1				2.65737	1.12506
YBR062C		1.05702	1.20581	1.22264	1.16473	1.64718
YBR067C	TIP1	0.795536	2	1.64718	0.732043	1.04247
YBR068C	BAP2	1.27456	1.11729	1.29235	1.56917	1.03526
YBR072W	HSP26	1.19748	2.56685	1.22264	1.13288	1.08673
YBR076W	ECM8	0.993092	0.933033	2.12874	1.6358	1
YBR085W	AAC3	0.920188	1.09429	1.1487	1.59107	0.895025
YBR138C		0.972655	0.747425	0.870551	1.64718	1.19748
YBR139W		1.18099	1.18921	1.27456	1.55833	1.07923
YBR141C		1.02811	1.04247	1.3566	1.90528	0.959264
YBR145W	ADH5	0.779165	2.28153	1.18921	1.25701	0.846745
YBR147W		1.05702		1.93187	1.64718	1.01396
YBR148W	YSW1	1.17283	1.1487	1.18921	1.58008	1.09429
YBR155W	CNS1	1.03526	0.933033	1.77769	1.44393	1.06437
YBR188C	NTC20		1.05702	1.98618	1.77769	0.946058
YBR211C	AME1		1.06437	1.77769	2.23457	0.986233
YBR244W	GPX2	1.07177	1.18099	1.64718	2.94854	1.26576
YBR256C	RIB5	1.26576	1.32869	1.37554	2.2974	1.33793
YBR281C		5.77572	1.12506	1.09429	0.959264	1.01396
YBR294W	SUL1	1.07923	0.90125	1.82766	0.90125	0.752623
YBR296C	PHO89	1.79005	0.972655	1.15669	1.06437
YCL008C	STP22	1.10957	1.58008	1.11729	1.39474	0.632878
YCL009C	ILV6	1.12506	0.959264	1.03526	1.58008	0.790041
YCL018W	LEU2	1.22264	1.02811	1.07923	2.18859	0.986233
YCL030C	HIS4	1.17283	0.835088	1.02101	2.08493	0.939523
YCL040W	GLK1	2.36199	3.29436	2.26577	2.47942	0.913831
YCL042W		1.7411	2.36199	1.46409	1.85318	0.702222
YCL043C	PDI1	1.43396	1.97247	1.55833	1.36604	0.876606
YCL074W		0.972655		1.00696	1.60214	0.773782
YCR007C		1.53688	0.965936	1.07177	1.13288	0.737135
YCR012W	PGK1	1.03526	3.03143	1.46409	1.13288	0.965936
YCR028C	FEN2	0.986233	1.06437	1.61328	1.31951	0.876606
YCR035C	RRP43	0.965936	1.17283	1.50525	1.31951	0.835088
YCR036W	RBK1	1.04247	1.05702	1.69349	1.13288	0.959264
YCR107W	AAD3	1.10191	2.41162	1.3566	1.49485	0.773782
YDL021W	GPM2	1.03526	1.08673	1.07177	1.11729	2.09943
YDL022W	GPD1	1.72907	1.52626	1.79005	1.39474	0.97942
YDL040C	NAT1	1.01396	0.993092	0.926588	0.90125	1.6245
YDL059C	RAD59	1.16473	1.10191	1.58008	1.16473	1.07923
YDL072C	YET3	1.6245	1.24833	1.18099	1.29235	1.22264
YDL124W		2.02792	2.9897	3.03143	2.39496	1.18921
YDL126C	CDC48	1.14076	1.79005	1.20581	1.09429	0.972655
YDL168W	SFA1	1.03526	1.81504	1.29235	1.39474	0.926588
YDL182W	LYS20	1.01396	0.920188	0.840896	1.76541	0.852635
YDL198C	GGC1	1.20581	1.49485	1.15669	1.86607	1.06437
YDL222C	FMP45	1.51572	1.03526	1.08673	1.17283	0.986233
YDL243C	AAD4	0.939523	1.69349	0.965936	1.1487	1.04247
YDR007W	TRP1	1.08673	1.55833	1.18099	1.05702
YDR011W	SNQ2	0.97942	1.67018	1	1.3566	0.726986
YDR032C	PST2	1.31039	1.65864	1.32869	1.70527	1.1487
YDR035W	ARO3	1.29235	0.895025	1.04247	2.28153	0.993092
YDR046C	BAP3	1.1487	1.11729	1.68179	1.36604	0.939523
YDR059C	UBC5	1.07177	1.51572	1.3566	1.22264	1.43396
YDR061W		1.10957		0.946058	1.50525	1.01396
YDR071C	PAA1	1.02101	1.07177	1.12506	1.08673	1.71713
YDR077W	SED1	2.02792	1.04247	1.02101	1.53688	1.07177
YDR123C	INO2		1.02811	1.69349	1.3566	0.90125
YDR139C	RUB1	1.02101	1.00696	0.939523	1.02101	1.50525
YDR155C	CPR1	1.38511	1.56917	1.54756	1.38511	1.1487
YDR158W	HOM2	1.53688	1.04247	1.08673	2.17347	1.02811
YDR171W	HSP42	1.20581	1.95884	1.42405	1.30134	1.10191
YDR248C		0.993092	0.939523	0.965936	1.06437	1.6245
YDR258C	HSP78	1.11729	1.51572	1.23971	1.10957	1.00696
YDR349C	YPS7	1.20581	0.993092	1.04972	1.71713	1.07177
YDR353W	TRR1	1.25701	1.44393	1.40444	3.01049	0.907519
YDR421W	ARO80	1.01396	1	1.20581	1.6245	1.07923
YDR453C	TSA2	1.19748	1.09429	1.32869	1.77769	1
YDR472W	TRS31	0.926588	2.54912	0.959264	0.97942	1.01396
YDR502C	SAM2	1.27456	0.907519	2.08493	0.779165	0.895025
YDR513W	TTR1	1.19748	1.94531	1.54756	2.08493	1.27456
YDR516C	EMI2	1.11729	1.58008	1.49485	1.3566	0.926588
YDR533C	HSP31	1.20581	1.50525	1.43396	1.6245	1.07177
YDR534C	FIT1	1.02101	1.00696	1.00696	1.02101	2.23457
YEL021W	URA3	1.16473	0.876606	0.823591	1	1.55833
YEL030W	ECM10	0.90125	1.51572	1.37554	0.986233	0.752623
YEL060C	PRB1	2.34567	1.95884	1.64718	1.41421	0.959264
YEL071W	DLD3	1.64718	1.3566	1.86607	1.02101	1.1487
YER004W	FMP52	1.11729	1.65864	1.33793	1.16473	0.876606
YER052C	HOM3	1.67018	1.18099	1.39474	2.02792	1.18921
YER055C	HIS1	1.22264	0.655197	0.882703	1.6358	0.986233
YER091C	MET6	1.82766	0.972655	4.92458	1.44393	1.05702
YER103W	SSA4	0.773782	3.34035	1.75321	1.20581	0.933033
YER143W	DDI1	1.02101	1.26576	1.10957	1.60214	1.16473
YER145C	FTR1	1.18099	0.835088	1.23114	0.939523	1.64718
YER153C	PET122	1.08673		1.89212	0.913831	0.952638
YER172C	BRR2	0.946058	1.60214	0.920188	1.12506	0.80107
YER175C	TMT1	1.02101		1.00696	1.72907	0.840896
YER177W	BMH1	1.53688	1.26576	1.15669	1.20581	0.946058
YFL013C	IES1	1.04972	1.75321	1.00696	0.90125	0.864537
YFL014W	HSP12	1.45397	1.23114	1.14076	1.6245	1.03526
YFL024C	EPL1	1.04247		1.72907	1	0.946058
YFL039C	ACT1	1.53688	1.45397	1.24833	1.24833	0.895025
YFL056C	AAD6	1.10191	4.46915	1.18099	1.34723	0.864537
YFL057C	AAD16	1.07923	3.53081	1.23114	1.31951	1.04972
YFR016C		1.04972	0.97942	1.53688	0.97942	1.09429
YGL009C	LEU1	1.18921	0.823591	1	2.88786	0.732043
YGL037C	PNC1	1.36604	1.85318	1.47427	1.48452	1.15669
YGL039W		1.02811	3.97237	1.10191	0.946058	1.12506
YGL184C	STR3	1.24833		1.56917	1.19748	0.920188
YGR008C	STF2	1.53688	1.29235	1.22264	1.3566	1.17283
YGR034W	RPL26B	0.972655	0.864537	0.946058	0.939523	2.31338
YGR055W	MUP1	1.58008	1.6245	1.87905	1.22264	0.926588
YGR086C	PIL1	1.6245	1.15669	1.02811	1.04247	0.823591
YGR090W	UTP22	0.920188	1.00696	0.882703	0.864537	1.55833
YGR142W	BTN2	1.06437	1.86607	1.04972	1.02811	1.13288
YGR155W	CYS4	1.04972	1.13288	1.82766	0.959264	1.04972
YGR204W	ADE3	1.18921	1.07923	1.50525	1.28343	0.712025
YGR209C	TRX2	1.47427	2.71321	1.8025	2.9897	1.51572
YHL021C	FMP12	1.76541	1.15669	1.10957	1.11729	0.965936
YHL036W	MUP3	1.33793	1.31951	1.34723	1.14076	1.72907
YHL040C	ARN1	0.965936		1.76541	1.12506	1.97247
YHL048W	COS8	1.59107	0.840896	1.11729	1.17283	0.97942
YHR008C	SOD2	1.18099	1.18099	1.30134	1.61328	0.895025
YHR010W	RPL27A	0.82932	0.858565	0.858565	0.90125	1.58008
YHR018C	ARG4	1.42405	0.965936	1.17283	2.63902	0.823591
YHR027C	RPN1	1.06437	1.55833	1.17283	1.04972	0.678302
YHR029C		1.07177	1.23114	1.31951	1.81504	0.882703
YHR039C-A	VMA10	1.02811	0.959264	0.895025	1.02101	1.56917
YHR053C	CUP1-1	7.1602	1.6245	0.835088	0.888843	1.45397
YHR055C	CUP1-2	24.761	1.13288	1.04247	0.870551	1.44393
YHR071W	PCL5	1.56917	1.04247	1.47427	2.65737	1.33793
YHR087W		2.31338	1.25701	1.09429	1.17283	1.23114
YHR090C	YNG2	1.08673	1.00696	1.13288	1.51572
YHR102W	KIC1	1.81504	1			1.00696
YHR104W	GRE3	1.26576	1.52626	1.23971	1.15669	1.05702
YHR106W	TRR2	1.02101	1.42405	1.14076	1.76541	0.888843
YHR139C	SPS100	1.39474		0.959264	0.907519	1.51572
YHR178W	STB5	1.00696	1.69349	1.51572	1.07923	1.02811
YHR179W	OYE2	0.972655	2.41162	1.43396	0.920188	1.07177
YHR199C	FMP34	1.10191	1.56917	1.11729	1.17283	0.965936
YHR200W	RPN10	1.13288	1.05702	1.02811	1.6358	1
YHR208W	BAT1	1.10957	0.712025	0.858565	1.84038	0.812252
YIL074C	SER33	1.18921	0.959264	2.11404	1.22264	1.01396
YIL075C	RPN2	1.13288	1.85318	1.27456	1.14076	1.46409
YIL116W	HIS5	1.09429	0.993092	1.01396	1.51572	1.09429
YIR034C	LYS1	1.26576	0.806642	1.07923	1.86607	0.806642
YJL002C	OST1	0.97942	1.07923	0.913831	1.02101	2
YJL034W	KAR2	1.05702	2.17347	1.16473	0.986233	0.82932
YJL060W	BNA3	1.64718	1.14076	2.71321	1.34723	1.20581
YJL079C	PRY1	0.993092	1.6358	1.18921	1.29235	0.870551
YJL101C	GSH1	1.11729	1.23114	1.75321	1.34723	1.07923
YJL131C		0.946058		0.926588	0.939523	2.23457
YJL159W	HSP150	1.71713	1.61328	1.29235	1.52626	1.01396
YJL160C		0.972655	1.72907	1.00696	1.03526
YJL171C		2.23457	1.12506	1.10957	1.18099	1.00696
YJL212C	OPT1	1.02811	0.946058	1.6245	0.933033	1.04247
YJR010W	MET3	1.39474	1.09429	5.93809	1.19748	0.864537
YJR016C	ILV3	0.986233	0.752623	1.12506	1.50525	0.864537
YJR045C	SSC1	1.06437	3.89062	1.26576	1.12506	0.817902
YJR085C		1.02811	1.09429	1.07923	0.993092	1.50525
YJR104C	SOD1	1.30134	1.70527	1.48452	1.82766	1.25701
YJR109C	CPA2	1.11729	1.01396	1.09429	2.44528	1.08673
YJR137C	ECM17	1.53688	1.12506	2.17347	1.11729	0.846745
YJR155W	AAD10	0.993092	4.56305	1	1.14076	1.06437
YKL001C	MET14	1.31039	1.20581	4.82323	1.18099	1.04972
YKL035W	UGP1	1.44393	1.53688	1.24833	1.58008	0.913831
YKL054C	DEF1	0.876606	0.920188	1.00696	0.82932	16.1113
YKL071W		0.97942	1.55833	1.02101	1.48452	1.04247
YKL085W	MDH1	1.00696	1.50525	1.17283	1.21419	0.946058
YKL103C	LAP4	1.46409	1.81504	1.70527	1.97247	1.10191
YKL120W	OAC1	0.920188	0.952638	0.933033	1.7411	0.952638
YKL145W	RPT1	1.02101	1.50525	1.21419	1.15669	0.913831
YKL201C	MNN4	1.10957	1.18921	2.20381	1.06437	0.972655
YKR030W	GMH1	0.97942	0.986233	1.02811	1.01396	1.75321
YKR066C	CCP1	0.993092	1.09429	1.30134	2.18859	0.757858
YKR069W	MET1	1.30134		1.90528	1.1487	1.00696
YLL014W		0.97942	0.965936	0.97942	1.05702	2.05623
YLL024C	SSA2	0.870551	3.34035	1.84038	1.02101	0.90125
YLL026W	HSP104	1.41421	3.91768	1.55833	1.21419	1.14076
YLL060C	GTT2	0.97942	2	1.00696	1.11729
YLL061W	MMP1	1.1487		2.12874	1.05702	0.913831
YLR021W		0.946058	1.77769	1.52626	0.965936	1.40444
YLR027C	AAT2	1.26576	1.02811	1.21419	1.70527	0.768438
YLR052W	IES3	1.14076	0.888843	1.72907	1.20581	1.56917
YLR092W	SUL2	1.21419		2.60268	1.09429	0.920188
YLR109W	AHP1	1.23114	2.25012	2.11404	2.07053	1.10957
YLR116W	MSL5	1.07923	0.993092	1.56917	1.19748	0.882703
YLR120C	YPS1	2.02792	0.965936	1.18921	1.1487	1
YLR136C	TIS11	1.06437		1.46409	1.02811	2.05623
YLR152C		1.79005		1.04972	1.17283	0.835088
YLR162W		0.76313	1.53688	0.920188	0.965936	0.939523
YLR180W	SAM1	1.00696	0.858565	1.64718	0.835088	0.82932
YLR194C		1.52626	1.09429	1	1.04972	0.946058
YLR216C	CPR6	1.14076	3.94493	1.59107	1.05702	1.04247
YLR251W	SYM1	1.02101	1.15669	0.97942	0.959264	1.60214
YLR259C	HSP60	0.876606	2.77022	1.49485	1.07923	0.835088
YLR286C	CTS1	1.33793	1.18099	1.56917	1.32869	0.993092
YLR303W	MET17	2.51403	3.07375	8.63383	2.47942	1.02101
YLR307W	CDA1	1.10191	0.993092	1.51572	0.913831	1.17283
YLR348C	DIC1	0.933033	0.895025	1.14076	1.51572	1.02811
YLR355C	ILV5	0.913831	0.707107	0.779165	1.60214	0.80107
YLR367W	RPS22B	1.09429	0.692555	1.59107	1.17283	1.10957
YLR414C		2.58471	0.959264	1.04247	1.10957	0.97942
YLR431C	ATG23	1.23971		1.98618	0.946058	0.972655
YLR460C		1.36604	2.8481	1.70527	1.85318	1.24833
YML028W	TSA1	1.41421	0.952638	1.81504	2.65737	1.07177
YML029W	USA1	1.14076	0.97942	1.49485	1.89212	1.01396
YML100W	TSL1	1.55833	1.50525	1.45397	1.53688
YML116W	ATR1	0.993092	1.31951	1.18921	1.56917
YML131W		1.05702	2.80889	1.61328	1.3566	1.28343
YMR058W	FET3	1.07923	0.726986	1.30134	1.28343	1.61328
YMR077C	VPS20	1.00696	0.972655	1.04247	1.02101	1.77769
YMR090W		1.09429	1.3566	1.13288	1.67018	1.06437
YMR158W	MRPS8	0.959264		0.870551	0.959264	1.85318
YMR169C	ALD3	1.50525		1.02811	1.18099	1.02101
YMR172W	HOT1	1.48452		1.72907	1.42405	1.1487
YMR173W	DDR48	1.59107	1.81504	2.28153	2.01391	1.31951
YMR186W	HSC82	0.965936	2.39496	1.19748	0.82932	1.15669
YMR196W		1.55833	1.06437	0.864537	1.04972	1.12506
YMR234W	RNH1	0.986233		0.926588	1.07923	1.51572
YMR250W	GAD1	1.05702	1.7411	1.15669	1.23114	0.864537
YMR251W-A	HOR7	2.25012	1.7411	1.1487	1.45397	1.54756
YMR256C	COX7	0.952638	0.858565	0.920188	0.959264	1.71713
YMR276W	DSK2	1.04972	1.52626	1.46409	1.10191	0.90125
YMR280C	CAT8	0.939523	0.959264	0.952638	0.933033	1.69349
YMR303C	ADH2	0.97942	1.53688	1.10957	1.15669	0.933033
YMR310C		1	1.6245	1.02101	0.864537	0.913831
YMR318C	ADH6	1.37554	2.12874	1.27456	1.51572	0.864537
YNL007C	SIS1	0.933033	1.84038	1.30134	0.986233	1.00696
YNL012W	SPO1	1		1.02101	0.920188	2.28153
YNL036W	NCE103	1.52626	1.49485	1.10191	1.05702	1.15669
YNL038W	GPI15	0.933033	1.51572	0.952638	0.97942	1.22264
YNL046W		0.959264	1.64718	1.08673	0.965936	0.926588
YNL048W	ALG11	1.05702	1.04972	1.02811	1.06437	1.79005
YNL050C		0.965936	1.21419	1.10957	1.00696	1.71713
YNL064C	YDJ1	0.840896	3.09513	1.59107	0.806642	0.97942
YNL104C	LEU4	1.41421	1.05702	1.03526	2.36199	0.817902
YNL111C	CYB5	0.965936	1.54756	0.920188	0.870551	0.913831
YNL134C		1.77769	4.72397	2.90795	3.36359	1.17283
YNL147W	LSM7	1	1.02101	0.939523	0.972655	1.51572
YNL160W	YGP1	1.59107	2.05623	2.04202	2.63902	1.15669
YNL175C	NOP13	0.846745	1.51572	0.795536	0.697372	1.07177
YNL192W	CHS1	1.87905	1.15669	1.00696	1.23971
YNL196C		1		0.993092	0.82932	1.81504
YNL208W		3.24901	1.31039	1.49485	2.05623	1.15669
YNL216W	RAP1	0.959264	1.10191	0.742262	0.939523	1.81504
YNL224C		1.13288	1.00696	1.08673	1.08673	1.72907
YNL225C	CNM67	1.03526		1.01396	1.10191	1.59107
YNL241C	ZWF1	1.48452	2.63902	2.92817	1.61328	0.852635
YNL277W	MET2	1.28343		2.02792	1.02101	0.993092
YNL315C	ATP11	1	1.76541	1.05702	1.01396	0.795536
YNL331C	AAD14	1	4.62675	0.97942	1.24833	0.946058
YNL336W	COS1	1.72907	0.952638	1.07923	1.18921	1.05702
YNR010W	CSE2	1.04972	2.51403	0.965936	0.959264
YNR040W		1.02811	1.67018	1.08673	1.13288
YOL016C	CMK2	1.6245	1.10957	1.04247	1.02811	1.16473
YOL038W	PRE6	0.972655	1.50525	1.19748	1.15669	1.23114
YOL058W	ARG1	1.36604		0.933033	3.68075	1.17283
YOL064C	MET22	1.24833	1.01396	1.46409	1.52626	1.06437
YOL091W	SPO21	1.01396	1.50525	0.870551	1.02811	0.920188
YOL109W	ZEO1	1.03526	1.04972	1.11729	0.926588	1.7411
YOL121C	RPS19A	0.972655	1	0.993092	0.939523	1.59107
YOL151W	GRE2	1.46409	4.50023	2.62079	3.07375	1.18099
YOL155C		1.01396	1.6245	0.965936	1.1487	1
YOL165C	AAD15	1.01396	3.09513	0.97942	1.21419	0.90125
YOR007C	SGT2	1.08673	2.02792	1.56917	1.10957	1.04247
YOR020C	HSP10	1.07177	1.37554	1.50525	1.18921	1.24833
YOR027W	STI1	0.965936	2.32947	1.56917	0.90125	0.926588
YOR049C	RSB1	1.01396	2.18859	0.959264	1.00696	0.939523
YOR052C		1.15669	1.79005	1.49485	1.19748	1.39474
YOR108W	LEU9	1.18921	0.870551	0.907519	1.97247	0.895025
YOR113W	AZF1	1	1.56917	0.959264	1.00696	0.939523
YOR117W	RPT5	1.09429	1.52626	1.20581	1.08673	1.01396
YOR153W	PDR5	0.846745	2.32947	1.30134	1.06437	1.13288
YOR202W	HIS3	1.24833	0.97942	1.02811	2.14355	0.817902
YOR210W	RPB10	0.952638	0.965936	0.784584	0.840896	1.7411
YOR220W		1.69349		1.02811	1.03526	1.14076
YOR226C	ISU2	1.05702	1.03526	1.14076	1.81504	1.18921
YOR230W	WTM1	1.56917	1.1487	1.08673	1.02811	0.773782
YOR253W	NAT5	0.97942	0.895025	0.913831	0.907519	1.67018
YOR259C	RPT4	1.07177	1.53688	1.36604	1.15669	1.07923
YOR285W		1.56917	1.18099	1.21419	1.47427	1.14076
YOR303W	CPA1	1.45397	0.986233	1.13288	1.98618	1.23114
YOR311C	HSD1	0.993092	1.71713	1.09429	1.05702	1.05702
YOR347C	PYK2	1.03526	1.95884	1.15669	1.04247	0.795536
YOR382W	FIT2	0.946058	0.90125	0.965936	0.952638	4.75683
YOR383C	FIT3	0.959264	0.864537	1.01396	1.06437	2.23457
YOR385W		1.68179	1	0.913831	0.965936	1.08673
YPL004C	LSP1	1.52626	1.38511	1.18099	1.38511	0.926588
YPL024W	RMI1	1.00696	1.56917	0.959264	0.959264	1.08673
YPL091W	GLR1	1.09429	1.81504	1.1487	1.39474	0.882703
YPL106C	SSE1	0.895025	1.98618	1.43396	0.82932	0.972655
YPL154C	PEP4	2.2974	1.7411	1.40444	1.82766	1.10191
YPL170W	DAP1	0.895025	1.81504	1.24833	0.812252	1.75321
YPL171C	OYE3	0.876606	3.27161	1.20581	1.13288	0.972655
YPL240C	HSP82	1.02811	3.09513	1.51572	0.972655	1.21419
YPL250C	ICY2	1.48452	1.26576	2.53151	1.56917	1.14076
YPL270W	MDL2	1.01396		1.04972	1.08673	1.79005
YPL274W	SAM3	1.36604	0.986233	1.85318	1.05702	0.846745
YPR020W	ATP20	0.993092	0.895025	0.864537	1.02101	1.58008
YPR103W	PRE2	1.1487	1.47427	1.52626	1.16473	1.09429
YPR167C	MET16	1.19748	1.28343	2.9897	1.22264	0.939523
SID	GN	40µM Ag	200µM As	2 µM Cd	30µM Hg	1,5mM Zn
YAL005C	SSA1	0.521233	3.45815	1.52626	0.920188	0.888843
YAL009W	SPO7	0.972655	1.01396	1.09429	1.03526	0.570382
YAR075W		0.876606	0.632878	1.07923	1.12506	0.926588
YBL039C	URA7	0.768438	0.664343	0.757858	0.655197	0.806642
YBL076C	ILS1	1.05702	1.10191	0.972655	1.32869	0.646176
YBR063C		0.965936		1.3566	1.33793	0.594604
YBR092C	PHO3	0.737135	0.650671	0.840896	0.80107	0.97942
YBR169C	SSE2		1.44393	0.650671	1.20581	1.03526
YBR189W	RPS9B	0.812252	0.63728	0.864537	0.795536	0.965936
YBR191W	RPL21A	0.888843	0.574349	0.920188	0.907519	0.768438
YCL008C	STP22	1.10957	1.58008	1.11729	1.39474	0.632878
YCL055W	KAR4	0.952638	1.07923	1.19748	1.12506	0.486327
YCR057C	PWP2	0.926588	0.514057	1.02811	0.876606	0.939523
YCR098C	GIT1	1.04247	1.03526	1.18921	1.11729	0.655197
YDL014W	NOP1	0.76313	1.10191	0.835088	0.641713	0.840896
YDL080C	THI3	0.986233		1.26576	1.11729	0.659754
YDL130W	RPP1B	0.876606	0.641713	0.812252	0.790041	1.16473
YDL179W	PCL9	1.02101	0.258816	1.02811	1.22264	0.959264
YDL205C	HEM3	0.939523		0.80107	1.04247	0.655197
YDR247W	VHS1	1.18921	0.524858	1.02101	1.16473	0.959264
YDR260C	SWM1	0.972655	1.07177	0.876606	1.03526	0.482968
YDR384C	ATO3	0.90125	0.63728	0.858565	0.852635	0.926588
YDR399W	HPT1	0.90125	0.641713	0.737135	0.876606	1.13288
YDR418W	RPL12B	0.747425	0.539614	0.817902	0.806642	1.10957
YDR439W	LRS4	1	0.607097	1	1.05702	0.986233
YDR463W	STP1	1.01396	0.450625	1	1.03526	1.06437
YDR500C	RPL37B	0.882703	0.655197	0.864537	0.864537	1.06437
YDR523C	SPS1	0.920188	0.246558	0.972655	1.02811	1.01396
YEL026W	SNU13	0.895025	0.650671	0.779165	0.607097	1.12506
YER019C-A	SBH2	0.97942	1.00696	0.972655	0.888843	0.524858
YER055C	HIS1	1.22264	0.655197	0.882703	1.6358	0.986233
YER056C	FCY2		0.823591	0.554785	1.18921	0.907519
YER115C	SPR6	0.993092	1.04247	0.619854	1.04972	0.895025
YER156C		0.939523	0.952638	0.959264	0.80107	0.646176
YFL016C	MDJ1	0.993092	1.30134	1.1487	1.13288	0.586417
YFR013W	IOC3	1.06437	1.02811	1.04247	0.598739	1.02811
YFR055W		0.939523	0.768438	0.876606	1.06437	0.615572
YGL029W	CGR1	0.926588	0.939523	0.920188	0.972655	0.615572
YGL031C	RPL24A	0.726986	0.535887	0.852635	0.913831	1.21419
YGL055W	OLE1	0.882703	0.650671	1.1487	0.535887	1.16473
YGL062W	PYC1	1.14076	1.22264	1.07177	1.17283	0.586417
YGL103W	RPL28	0.784584	0.574349	0.840896	0.882703	1.02811
YGL135W	RPL1B	0.80107	0.615572	0.858565	0.716978	1.06437
YGR092W	DBF2	0.939523	0.870551	1	0.993092	0.423373
YGR098C	ESP1	0.939523	1.02811	0.82932	0.946058	0.395021
YGR100W	MDR1	1.00696	1.01396	1.04247	1.13288	0.479632
YGR118W	RPS23A	0.939523	0.632878	0.90125	1.02101	1.24833
YGR148C	RPL24B	0.773782	0.524858	0.80107	0.907519	1.09429
YGR159C	NSR1	0.63728	0.547147	0.697372	0.632878	0.80107
YGR245C	SDA1	0.864537	0.888843	0.757858	0.650671	1.00696
YHL004W	MRP4	0.993092	0.920188	0.993092	0.882703	0.590496
YHR141C	RPL42B	0.840896	0.628507	0.768438	0.90125	1.03526
YHR184W	SSP1	0.986233	0.972655	0.97942	1	0.590496
YIL069C	RPS24B	0.779165	0.582367	0.82932	0.840896	1.07177
YIL126W	STH1	1	1.07923	1.13288	0.926588	0.590496
YIL133C	RPL16A	0.784584	0.524858	0.864537	0.817902	1.02101
YJL050W	MTR4	0.795536	0.773782	0.864537	0.650671	0.926588
YJL128C	PBS2	0.993092	0.939523	1.00696	1.11729	0.486327
YJL173C	RFA3	1.00696	1.14076	0.920188	1.02811	0.602904
YJL190C	RPS22A	0.768438	0.517632	0.817902	0.852635	1.10191
YJL217W		0.888843	0.80107	0.742262	0.76313	0.655197
YJR123W	RPS5	0.817902	0.641713	0.864537	0.76313	0.986233
YKL180W	RPL17A	0.692555	0.646176	0.80107	0.747425	1.10191
YKR057W	RPS21A	0.790041	0.655197	0.823591	0.835088	0.907519
YLR029C	RPL15A	0.80107	0.547147	0.812252	0.946058	1.17283
YLR061W	RPL22A	0.870551	0.624165	0.806642	0.757858	1.30134
YLR128W	DCN1	0.946058	0.986233	0.972655	0.952638	0.659754
YLR130C	ZRT2	0.933033	0.852635	0.933033	0.965936	0.590496
YLR144C	ACF2	0.993092		1.04972	1.05702	0.650671
YLR167W	RPS31	0.817902	0.624165	0.835088	1	0.939523
YLR175W	CBF5	0.641713	0.566442	0.702222	0.646176	0.858565
YLR197W	SIK1	0.920188	0.650671	0.823591	0.687771	0.939523
YLR214W	FRE1	0.784584	0.650671	0.63728	0.574349	0.806642
YLR231C	BNA5	0.933033	0.641713	0.920188	1.00696	0.946058
YLR239C	LIP2	0.972655	0.946058	0.876606	0.779165	0.598739
YLR249W	YEF3	0.598739	0.80107	0.806642	0.678302	0.795536
YLR340W	RPP0	0.852635	0.607097	0.840896	0.82932	0.939523
YLR344W	RPL26A	0.790041	0.528509	0.726986	0.697372	1.01396
YLR390W	ECM19	0.959264	1.15669	0.933033	1.07177	0.558644
YLR413W		0.80107	0.882703	0.939523	0.641713	1.01396
YML024W	RPS17A	0.784584	0.574349	0.864537	0.864537	1.17283
YML054C	CYB2	0.986233		1	0.959264	0.586417
YML056C	IMD4	0.732043	0.615572	0.702222	0.586417	0.939523
YML061C	PIF1	1.00696		1.04972	1.10957	0.582367
YML063W	RPS1B	0.737135	0.63728	0.90125	0.888843	1.05702
YMR006C	PLB2	0.952638	0.888843	1.01396	1.00696	0.61132
YMR041C		1.02101	0.262429	0.959264	1.04972	0.959264
YMR131C	RRB1	0.823591	0.768438	0.812252	0.659754	1.02811
YMR217W	GUA1	0.664343	0.641713	0.747425	0.441351	0.920188
YMR219W	ESC1	0.779165	0.687771	0.779165	0.590496	0.882703
YMR229C	RRP5	0.726986	0.812252	0.716978	0.590496	1.02811
YMR290C	HAS1	0.895025	0.707107	0.732043	0.632878	0.907519
YNL112W	DBP2	0.721965	0.747425	0.732043	0.641713	0.835088
YNL132W	KRE33	0.870551	0.876606	0.702222	0.619854	0.946058
YNL141W	AAH1	0.876606	0.747425	0.702222	0.659754	1.03526
YNL178W	RPS3	0.870551	0.624165	0.870551	0.920188	1.00696
YNL193W		0.986233		1.00696	1	0.602904
YNL223W	ATG4	0.946058	0.852635	0.646176	0.946058
YNL250W	RAD50	0.986233	1	0.876606	0.913831	0.411796
YNL255C	GIS2	0.846745	0.840896	0.852635	0.655197	1.25701
YNL256W	FOL1	0.97942	0.946058	1.01396	0.895025	0.594604
YNL302C	RPS19B	0.757858	0.554785	0.726986	0.737135	1.16473
YNR006W	VPS27	1.03526	1.03526	0.972655	1.05702	0.550953
YNR013C	PHO91	0.972655	0.933033	0.946058	1.07177	0.5
YOL040C	RPS15	0.697372	0.566442	0.817902	0.668964	0.920188
YOR019W		0.993092		1.01396	0.933033	0.602904
YOR193W	PEX27	0.993092	0.632878	0.97942	0.97942	1.17283
YOR234C	RPL33B	0.90125	0.598739	0.90125	0.870551	1.20581
YOR310C	NOP58	0.784584	0.624165	0.726986	0.664343	0.939523
YOR390W		1.00696	0.514057	0.993092	0.90125	1.04247
YPL023C	MET12	1.03526	0.34151	0.972655	0.993092	0.952638
YPL030W		0.939523	0.952638	0.641713	0.757858	1.01396
YPL032C	SVL3	1.01396	0.858565	0.697372	0.550953	1.05702
YPL036W	PMA2	0.384219	1.04972	0.97942	1.06437	0.82932
YPL043W	NOP4	0.817902	0.806642	0.594604	0.858565	0.926588
YPL220W	RPL1A	0.82932	0.570382	0.817902	0.895025	0.952638
YPL281C	ERR2	0.646176	1.48452	1.28343	0.993092	0.732043
YPR035W	GLN1	0.913831	0.594604	0.655197	0.757858	1.02101
YPR124W	CTR1	0.742262	0.678302	0.624165	0.550953	0.840896

## Sheet: Fig.5 Jin
Jin_Genes expressed greater/minor than 1,5 fold
SID	GN	20µM Ag	400µM As	5µM Cd	19µM Hg	1mM Zn
YAL005C	SSA1	1.16086	3.91581	1.66908	1.29952	1.68611
YAL012W	CYS3	1.58451	5.52158	1.62256	1.52089	1.4053
YAL025C	MAK16	1.92925	1.10296	1.65214	1.6285	1.30511
YAL036C	RBG1	1.83536	1.08434	1.53925	1.69106	1.38687
YAL038W	CDC19	0.991513	1.10583	2.327	2.21036	1.50149
YAL043C	PTA1	1.72973	2.00029	1.64115	1.88634	1.93795
YAL048C	GEM1	2.10336	1.81373	1.4335	1.723	2.17465
YAL059W	ECM1	2.03466	1.34309	1.68218	1.87145	1.91006
YAL061W		1.50653	1.38713	0.913451	0.902706	1.30185
YAL064C-A		2.04406	2.05469	1.47846	1.89688	2.17676
YAL067C	SEO1	1.59612	3.2353	1.3308	1.33213	1.57748
YAR028W		1.50236	1.11539	1.36156	1.14802	1.2611
YAR029W		2.36383	1.44918	1.43766	1.61538	1.4886
YAR035W	YAT1	1.5738	1.71908	2.42064	2.23364	1.4186
YBL004W	UTP20	1.73261	1.43726	1.79782	1.9584	1.86848
YBL008W	HIR1	1.60933	1.76421	1.26275	1.3258	1.33164
YBL014C	RRN6	1.88524	1.57588	1.61972	1.88128	1.75604
YBL028C		2.75544	1.41895	1.70228	1.85297	2.30787
YBL033C	RIB1	0.656896	1.50648	0.717247	0.652652	0.61546
YBL039C	URA7	1.73363	1.51825	1.85548	2.07704	1.84443
YBL042C	FUI1	3.33532	1.65001	1.72938	1.83186	1.73386
YBL054W		3.22331	1.96424	2.24073	1.9679	1.85702
YBL064C	PRX1	0.589887	2.56867	0.822213	0.975125	0.647526
YBL066C	SEF1	1.7146	1.69215	1.62391	1.78674	2.18739
YBL072C	RPS8A	3.24076	3.32265	3.79365	4.74567	4.00904
YBL075C	SSA3	1.27549	1.62402	1.2355	1.0385	1.05305
YBL112C		1.01376	1.30501	0.83804	1.17793	1.79051
YBR006W	UGA2	1.1387	1.77188	1.24823	1.20239	1.4712
YBR008C	FLR1	1.13545	34.7608	0.99955	1.17292	1.34598
YBR031W	RPL4A	1.32384	1.24567	1.72765	1.46115	1.58872
YBR040W	FIG1	3.2241	2.73018	1.88354	1.97999	3.19689
YBR046C	ZTA1	0.730284	1.88275	0.742528	0.675333	0.774455
YBR050C	REG2	0.524557	1.55246	0.868485	0.478998	0.373237
YBR054W	YRO2	3.27638	15.5329	5.37034	5.34826	4.91924
YBR063C		1.83146	1.42254	1.37243	1.48791	1.44348
YBR066C	NRG2	1.83763	1.25505	1.66508	2.08313	1.59363
YBR072W	HSP26	1.14153	4.09137	0.729427	0.544935	0.790295
YBR092C	PHO3	1.06787	0.972924	1.35124	1.7107	1.28308
YBR101C	FES1	1.2388	2.44421	0.627231	0.62303	1.17543
YBR104W	YMC2	1.53713	1.01278	1.58379	1.66482	1.4066
YBR118W	TEF2	1.31843	2.4397	1.54255	1.4755	1.74601
YBR141C		2.2139	1.49342	1.17339	1.31021	1.24586
YBR142W	MAK5	1.71036	0.632023	0.962742	0.857361	0.974146
YBR169C	SSE2	0.919828	3.27625	0.893463	0.777702	1.1366
YBR208C	DUR1,2	1.54001	0.786188	0.604617	0.395734	0.721699
YBR213W	MET8	1.79917	15.5965	1.69444	1.67984	1.49339
YBR222C	PCS60	1.61497	1.54775	1.32292	1.23679	1.48268
YBR231C	SWC5	1.07793	1.89019	1.45097	1.41331	1.12012
YBR244W	GPX2	1.6868	1.40946	1.42477	2.94172	1.404
YBR247C	ENP1	2.30071	1.65928	2.16347	2.49427	1.96986
YBR267W	REI1	3.26075	2.12716	1.88219	2.19487	2.03735
YBR287W	ZSP1	1.27075	1.70423	1.92077	1.7963	1.80225
YBR293W	VBA2	0.51556	1.67056	0.818471	0.712337	0.531502
YCL017C	NFS1	1.46499	1.62408	1.22938	1.236	1.40211
YCL026C-A	FRM2	1.46642	85.6904	1.31046	1.50657	1.66858
YCL035C	GRX1	1.5389	1.19452	1.23027	1.24017	1.41352
YCL036W	GFD2	4.27435	2.10805	2.19261	1.91829	1.96802
YCL037C	SRO9	2.60248	2.01575	2.45994	3.34245	3.24329
YCL049C		0.556285	1.56587	0.841928	0.63121	0.564315
YCL054W	SPB1	2.90544	1.72307	2.18371	2.47303	2.13945
YCL068C		2.1346	1.85446	1.61015	1.70175	2.40848
YCL073C		2.18267	2.20323	1.68671	1.86908	2.88592
YCR005C	CIT2	2.01698	1.40523	2.25154	1.7321	1.89289
YCR012W	PGK1	1.15008	1.24064	2.42272	1.42594	1.71359
YCR020C-A	MAK31	3.36332	3.45756	3.73133	3.7621	3.66279
YCR028C	FEN2	1.39928	1.50985	1.44772	1.67931	1.88848
YCR031C	RPS14A	2.27521	1.85034	2.07687	2.16665	2.10214
YCR038C	BUD5	1.74844	1.64188	1.48699	1.71838	2.08869
YCR047C	BUD23	2.55706	1.85765	1.87777	1.74533	2.0782
YCR057C	PWP2	2.3918	1.65039	2.30689	2.60862	2.15655
YCR061W		1.74926	2.31059	1.53496	1.57986	1.73691
YCR063W	BUD31	1.68845	2.35025	2.38343	2.56724	1.78124
YCR065W	HCM1	2.04946	3.07613	2.87845	3.84743	2.99499
YCR072C		3.60423	2.25127	2.64721	2.88117	2.28873
YCR088W	ABP1	1.66215	1.55976	1.3186	1.28247	1.46946
YDL003W	MCD1	1.79947	2.07287	1.98606	2.23415	1.52663
YDL031W	DBP10	2.15454	1.07449	1.65503	1.83322	1.664
YDL038C		2.30227	3.00018	2.24528	2.10483	2.28422
YDL039C	PRM7	1.87459	2.7466	1.8939	1.84418	1.96578
YDL059C	RAD59	0.942969	3.6359	0.935515	0.687734	0.697895
YDL060W	TSR1	1.72472	1.37969	1.92018	2.01406	1.78587
YDL063C		1.61891	1.01659	1.44861	1.57728	1.45357
YDL066W	IDP1	1.55135	1.65319	1.55611	1.86257	1.87828
YDL112W	TRM3	1.51071	0.910672	1.08669	1.16712	1.18951
YDL124W		0.908158	3.14491	1.10623	1.00521	0.88032
YDL127W	PCL2	1.53692	1.61328	1.76159	1.96378	1.54502
YDL129W		2.54163	1.47375	1.59032	1.28967	1.96609
YDL130W	RPP1B	2.17359	1.67699	1.72658	1.71893	2.01479
YDL156W		1.46105	2.01083	1.34745	1.65919	1.67746
YDL167C	NRP1	2.80801	1.75749	2.42433	2.94693	2.44884
YDL168W	SFA1	1.34997	7.56199	1.15501	1.45374	1.34058
YDL180W		0.656642	2.05813	0.719538	0.660589	0.687451
YDL182W	LYS20	1.61773	1.28852	1.41096	1.40971	1.1791
YDL184C	RPL41A	2.8982	2.09201	1.8961	2.30181	2.08651
YDL195W	SEC31	2.31367	1.99179	1.92387	1.94155	2.49029
YDL205C	HEM3	1.72323	2.34237	2.16846	2.1999	2.53409
YDL209C	CWC2	1.38912	1.91905	1.96442	1.98145	1.41573
YDL243C	AAD4	0.583488	42.5863	0.632175	0.494183	0.672436
YDL246C	SOR2	1.51673	1.57226	1.50948	1.51767	1.88542
YDR011W	SNQ2	1.30309	5.96059	1.22997	1.46947	1.51687
YDR033W	MRH1	0.818157	2.43376	1.78145	1.87709	1.23961
YDR034W-B		1.7119	1.57127	1.33665	1.43559	1.85878
YDR039C	ENA2	1.36406	1.31443	1.3927	1.42598	1.50408
YDR040C	ENA1	1.45527	1.28126	1.46376	1.55571	1.52218
YDR043C	NRG1	1.43319	1.68619	1.69907	1.38017	1.18885
YDR045C	RPC11	2.01832	1.53784	1.6492	1.68613	1.84649
YDR046C	BAP3	1.92575	3.05409	2.21131	2.09168	1.58422
YDR054C	CDC34	0.870224	1.55649	1.04301	0.965065	1.13804
YDR060W	MAK21	1.62423	1.12795	1.62625	1.71715	1.48772
YDR083W	RRP8	1.5106	0.942854	1.40386	1.53959	1.23696
YDR087C	RRP1	1.61222	0.847716	1.24048	1.15927	1.2105
YDR089W		1.45159	1.89003	1.63485	1.51529	1.51709
YDR101C	ARX1	1.92778	2.00668	2.65712	3.04698	2.06373
YDR120C	TRM1	1.4375	0.918771	1.5281	1.45927	1.12867
YDR123C	INO2	2.75296	1.02827	1.16066	0.958038	1.63777
YDR132C		0.914261	7.28903	0.989257	1.19571	1.06631
YDR134C		1.70711	1.95653	1.82544	1.97069	1.89124
YDR135C	YCF1	1.13849	3.91211	0.944412	1.17522	1.12357
YDR171W	HSP42	0.668798	2.04893	0.619667	0.431311	0.793802
YDR188W	CCT6	1.53164	1.51967	1.54542	1.47209	1.53251
YDR213W	UPC2	1.60191	1.11171	1.71033	1.38456	1.50231
YDR214W	AHA1	1.25005	1.83262	1.41427	1.39266	1.23305
YDR222W		3.78016	3.08483	3.17214	4.00538	4.44078
YDR227W	SIR4	1.27981	1.59041	1.1746	1.14977	1.15406
YDR253C	MET32	1.0767	9.10242	1.53337	0.873256	0.818003
YDR254W	CHL4	2.08949	2.24115	1.74973	2.19927	2.52956
YDR258C	HSP78	0.745401	3.13531	0.698587	0.612321	1.45378
YDR261C	EXG2	1.22213	2.01463	1.26667	1.32351	1.22063
YDR270W	CCC2	1.37325	3.04161	1.28855	1.19516	2.39203
YDR275W	BSC2	1.49837	1.50702	1.84615	1.96986	1.67784
YDR281C	PHM6	1.12286	1.49266	1.8313	1.86025	1.71559
YDR299W	BFR2	3.15135	2.16058	2.40304	2.95333	2.35638
YDR318W	MCM21	1.61346	1.48045	1.3567	1.57058	1.69925
YDR324C	UTP4	1.80628	1.31213	1.61032	2.14979	1.65495
YDR368W	YPR1	0.861334	2.1541	0.869021	0.936917	0.945287
YDR377W	ATP17	1.03558	1.52194	1.37724	1.5544	1.29477
YDR398W	UTP5	2.4615	1.54131	2.06508	2.19188	1.92017
YDR450W	RPS18A	1.70444	1.53531	1.86454	1.86743	1.56622
YDR451C	YHP1	1.36382	1.7507	2.40055	2.92714	1.42094
YDR488C	PAC11	2.34184	2.25742	1.73616	1.89705	2.6263
YDR496C	PUF6	1.25529	1.05585	1.42816	1.58361	1.15459
YDR502C	SAM2	1.1619	2.12496	1.29314	1.0538	0.950435
YDR528W	HLR1	1.48168	2.37426	2.06467	1.9573	1.64805
YDR533C	HSP31	1.17127	10.2692	1.05606	1.5566	1.6416
YEL020C		1.39897	1.53854	1.25578	1.38533	1.51246
YEL046C	GLY1	1.73427	2.17503	1.7621	1.98813	1.68604
YEL065W	SIT1	2.59536	1.64714	1.53766	1.59134	3.66313
YEL071W	DLD3	1.50202	3.75735	1.90015	1.72037	1.53116
YEL076C		2.20744	1.90147	1.62733	1.87384	1.55397
YER042W	MXR1	1.45546	3.89598	1.54851	1.34103	1.23387
YER053C	PIC2	0.959214	1.66228	1.48709	0.849351	0.625884
YER064C		0.994748	1.80602	1.77467	2.03007	1.29356
YER069W	ARG5,6	1.23477	0.969603	1.00408	1.68053	1.29496
YER070W	RNR1	2.56222	2.98332	2.06889	2.42747	2.20555
YER082C	UTP7	1.45885	1.02034	1.32968	1.52153	1.26414
YER103W	SSA4	1.2784	10.2973	0.900017	0.843825	2.21016
YER110C	KAP123	1.98253	1.87014	2.2424	2.27767	2.0806
YER127W	LCP5	2.42734	1.55434	1.74626	1.86193	1.8794
YER130C		1.78702	1.16577	1.06783	1.1105	1.57851
YER132C	PMD1	1.76399	1.47695	1.45524	1.86353	1.72156
YER145C	FTR1	2.40626	0.997914	1.41996	1.63212	2.50592
YER146W	LSM5	2.16896	1.40322	1.52106	1.69547	2.00948
YER150W	SPI1	2.43711	2.71311	1.87361	1.34907	1.85664
YER169W	RPH1	1.5476	1.78208	1.71614	1.57834	1.73928
YER185W		1.25734	2.03216	1.19374	1.11357	1.41767
YFL016C	MDJ1	0.789497	2.18362	0.808891	0.665407	0.930553
YFL021W	GAT1	1.42588	1.664	1.13051	1.02878	1.1864
YFL023W	BUD27	2.44297	1.53068	1.65944	1.99306	1.98128
YFL030W	AGX1	0.620205	3.87858	0.610497	0.545706	0.559297
YFL057C	AAD16	0.671763	35.8283	0.750824	0.706509	0.765802
YFL065C		2.02455	1.60545	1.54138	1.69396	2.05252
YFR022W	ROG3	1.64591	2.27768	1.69315	1.69913	2.01957
YFR030W	MET10	1.30475	11.0689	1.70976	1.17316	1.04268
YFR034C	PHO4	1.71048	2.8707	1.89947	2.1643	1.76475
YGL008C	PMA1	1.23965	1.98616	1.42023	1.60359	1.59238
YGL029W	CGR1	2.42341	1.23003	1.32303	1.54803	1.37269
YGL056C	SDS23	1.691	1.41836	1.68457	1.48698	1.32288
YGL073W	HSF1	1.22842	1.51739	1.20324	1.19599	1.2643
YGL111W	NSA1	1.55739	1.21075	1.43388	1.35094	1.45949
YGL120C	PRP43	2.27934	1.58061	2.10369	2.39	2.27074
YGL126W	SCS3	1.54376	1.20329	1.35484	1.41854	1.64452
YGL137W	SEC27	2.1434	1.18312	1.13337	1.32375	1.54645
YGL156W	AMS1	1.43731	1.8285	1.17341	0.963168	1.4906
YGL158W	RCK1	1.15231	0.622266	2.00503	2.23719	0.685758
YGL163C	RAD54	0.778865	1.74382	0.913534	0.944136	0.853986
YGL171W	ROK1	1.71073	1.55767	1.64152	2.13066	1.64723
YGL178W	MPT5	1.8538	1.66945	1.53924	1.55962	2.02169
YGL179C	TOS3	1.9546	1.80622	1.99752	2.25882	2.93189
YGL180W	ATG1	0.617986	1.53951	0.969688	0.653014	0.775458
YGL184C	STR3	1.70395	8.27735	2.29216	1.37862	1.64776
YGL209W	MIG2	2.15783	2.21203	2.82049	4.1997	1.70029
YGL215W	CLG1	1.77357	1.63021	1.50744	1.61628	1.86991
YGR032W	GSC2	0.890424	2.62419	0.951086	1.16067	1.27598
YGR054W		1.84192	1.66466	1.93728	1.78418	2.27747
YGR055W	MUP1	1.76203	7.05005	2.50462	2.09734	1.59242
YGR060W	ERG25	1.35471	1.50648	1.54771	1.78435	1.63732
YGR065C	VHT1	1.41971	1.95463	1.48664	1.71217	1.66453
YGR078C	PAC10	1.56586	0.923941	1.14129	1.30123	1.42971
YGR079W		3.65555	3.01606	2.40102	2.0242	2.41201
YGR108W	CLB1	1.62259	1.2512	1.71317	1.66743	1.22766
YGR109C	CLB6	2.70113	3.31768	3.16736	3.48642	2.94345
YGR128C	UTP8	1.68805	1.07848	1.61062	1.78666	1.58375
YGR134W	CAF130	1.2588	1.76366	1.08741	1.09699	1.12693
YGR138C	TPO2	4.09277	4.82793	7.51857	9.64563	6.75785
YGR142W	BTN2	1.96622	6.01424	0.754677	0.377014	2.33441
YGR145W	ENP2	1.63845	0.879461	1.40515	1.41895	1.36341
YGR148C	RPL24B	1.86966	2.00613	2.18381	2.09855	2.08474
YGR153W		1.79727	1.66846	1.28269	1.38285	1.79446
YGR154C	GTO1	0.765269	5.15143	1.15375	0.752479	0.735505
YGR155W	CYS4	0.956133	2.68996	1.26016	1.15868	1.02433
YGR159C	NSR1	1.46928	1.68906	2.22336	1.99104	1.53842
YGR161C	RTS3	1.54832	2.66282	1.65752	1.52497	1.14007
YGR180C	RNR4	0.762213	3.05234	1.23981	1.42252	1.12502
YGR183C	QCR9	1.30698	1.69293	1.54838	1.52091	1.2073
YGR188C	BUB1	1.68528	1.33988	1.2547	1.40248	1.38001
YGR209C	TRX2	-0.998114	3.10264	0.996284	1.48498	1.06879
YGR211W	ZPR1	1.65525	2.58069	1.67401	1.67851	2.05095
YGR213C	RTA1	0.431598	2.81817	0.504531	0.40611	0.912267
YGR214W	RPS0A	2.02919	1.48253	1.67131	1.74235	1.64675
YGR234W	YHB1	0.597354	1.72405	0.984291	0.961538	0.716389
YGR239C	PEX21	2.21829	1.83384	1.17331	1.19124	1.23188
YGR245C	SDA1	1.66082	1.00326	1.54087	1.53301	1.52025
YGR250C		1.24708	2.8441	1.91403	1.78694	1.9854
YGR254W	ENO1	0.602065	1.45181	1.51835	0.986018	1.1311
YGR256W	GND2	0.712901	2.31356	0.786108	0.676842	0.763353
YGR280C	PXR1	1.5129	0.682976	1.05972	0.898545	0.708075
YHL012W		3.24689	2.84686	3.21086	3.67638	4.45379
YHL036W	MUP3	1.28518	8.83835	2.45944	2.13139	2.14224
YHL038C	CBP2	1.21236	2.62894	1.47203	1.40739	1.06977
YHL040C	ARN1	1.70623	2.38745	1.45687	1.64812	1.82336
YHL047C	ARN2	2.55881	1.28973	0.954035	1.2119	7.82983
YHR029C		0.845881	2.46827	0.713491	0.851716	0.825423
YHR033W		1.90519	1.17997	1.50344	1.57469	1.33939
YHR047C	AAP1'	2.33642	1.85963	1.88059	1.40969	1.35604
YHR055C	CUP1-2	11.7035	2.7515	0.562221	0.459692	1.16324
YHR066W	SSF1	1.87078	1.03117	1.36852	1.302	1.05984
YHR070W	TRM5	1.93449	1.43114	1.75135	2.05131	1.86544
YHR072W-A	NOP10	2.18689	1.3695	1.65089	1.76394	1.82303
YHR085W	IPI1	3.07303	1.78448	1.94961	2.21602	1.97707
YHR105W	YPT35	1.45104	1.65019	1.24361	1.23537	2.61826
YHR111W	UBA4	1.2327	2.4851	1.11577	1.25309	1.38086
YHR128W	FUR1	1.16391	1.12183	1.73744	1.45613	1.26082
YHR163W	SOL3	1.33254	0.857596	1.2543	1.37825	1.62165
YHR169W	DBP8	3.77091	2.00995	2.27711	2.57841	2.30949
YHR174W	ENO2	1.14483	2.39015	2.62648	2.38032	1.79136
YHR176W	FMO1	1.09751	13.9336	1.15187	1.05291	1.18298
YHR179W	OYE2	0.783564	5.68568	0.888897	0.804169	0.935716
YHR196W	UTP9	2.08085	1.65836	2.03432	2.0567	1.59643
YHR197W	RIX1	1.95934	1.03655	1.52915	1.6394	1.63023
YHR205W	SCH9	1.61993	1.49603	1.32761	1.477	1.535
YHR218W		1.17524	1.44514	1.18541	1.33426	1.78353
YIL019W	FAF1	1.75463	1.13971	1.37485	1.36969	1.47338
YIL046W	MET30	1.63491	4.68638	1.53155	1.61869	1.59456
YIL047C	SYG1	2.12646	2.28643	1.88809	2.25175	2.11882
YIL056W		0.657678	1.62062	1.02109	1.02434	0.94767
YIL066C	RNR3	1.17572	1.75601	1.03569	1.26212	1.21288
YIL074C	SER33	0.890908	3.69852	0.919092	0.869898	0.929817
YIL091C		2.17851	1.62779	1.97601	2.24206	1.65924
YIL117C	PRM5	0.500368	1.60634	1.03128	0.787501	0.559776
YIL130W	ASG1	0.842609	1.37677	1.67247	2.40567	1.77286
YIL142W	CCT2	1.38291	1.61632	1.25808	1.23669	1.32396
YIL143C	SSL2	1.54715	2.61865	1.5633	1.47116	1.44483
YIL168W		0.757662	11.6954	0.805899	0.791753	1.0431
YIR009W	MSL1	2.25214	2.35076	1.93406	1.74805	3.19889
YIR017C	MET28	0.906068	6.18208	2.00781	1.50535	1.06247
YIR018W	YAP5	0.88358	2.10015	1.1751	0.840195	0.964116
YIR030C	DCG1	1.30297	1.96797	1.14471	1.47613	1.12124
YIR032C	DAL3	1.52831	2.07997	1.12231	1.39988	1.41782
YIR035C		2.50612	2.70465	2.10844	2.38839	2.56972
YJL019W	MPS3	2.24896	2.22762	2.16805	2.24103	2.7221
YJL025W	RRN7	1.65916	1.39913	1.53613	1.62293	1.3604
YJL026W	RNR2	0.701833	2.3151	0.974915	0.947786	0.729251
YJL033W	HCA4	1.91389	1.12513	1.53658	1.59434	1.53671
YJL034W	KAR2	0.895039	1.79357	0.981557	0.996046	1.16882
YJL043W		2.58118	2.70385	2.07038	2.17712	2.91933
YJL052W	TDH1	0.701548	1.66964	1.00483	0.559635	1.17988
YJL059W	YHC3	1.56545	1.58836	1.37747	1.53608	1.88446
YJL060W	BNA3	0.947203	2.89601	0.995391	0.872814	0.954162
YJL069C	UTP18	2.56065	1.7394	1.99274	2.21586	1.92877
YJL078C	PRY3	2.15882	1.57011	2.38057	2.61877	2.61255
YJL079C	PRY1	1.74639	2.06277	1.23013	1.28632	1.67718
YJL098W	SAP185	2.06077	1.59331	1.79979	2.14049	1.64515
YJL100W	LSB6	1.13563	2.21064	1.47505	1.49343	1.39506
YJL101C	GSH1	1.20578	5.70771	1.28791	1.52064	1.41442
YJL109C	UTP10	1.31687	1.06849	1.43757	1.57387	1.30441
YJL110C	GZF3	1.54859	1.70371	1.73987	1.83036	1.46858
YJL116C	NCA3	1.48669	1.83457	1.60261	1.5416	1.23545
YJL122W		2.46331	1.64829	1.94416	2.07455	2.22479
YJL144W		0.950236	1.68135	0.417004	0.216433	0.786349
YJL148W	RPA34	1.66898	1.17314	1.5998	1.6698	1.55168
YJL194W	CDC6	1.70023	2.15018	2.3582	2.30783	1.82835
YJL200C		1.06943	1.12562	1.2503	1.51752	0.770713
YJL208C	NUC1	2.2044	1.39086	1.57849	1.68016	1.4383
YJL212C	OPT1	1.44319	3.90604	1.81355	1.76274	1.52532
YJL216C		1.78163	1.98585	2.26391	1.79963	3.909
YJL219W	HXT9	1.16394	1.37516	1.07145	1.11762	1.52586
YJR010W	MET3	1.068	33.2144	1.2639	0.701656	0.722105
YJR039W		1.8775	1.98286	1.6499	1.8351	2.49451
YJR046W	TAH11	1.92032	2.85266	1.43561	1.47417	1.97745
YJR063W	RPA12	2.80214	1.65098	1.9882	2.24521	2.0043
YJR077C	MIR1	1.3477	2.0202	1.62541	1.55549	1.28833
YJR097W	JJJ3	3.00246	2.45036	1.77027	1.99255	2.73599
YJR122W	CAF17	0.646408	3.20954	0.722731	0.712342	0.620933
YJR137C	ECM17	0.955913	15.9071	1.46492	1.07724	0.822693
YJR151C	DAN4	1.16579	1.69409	1.14715	1.2163	1.25041
YJR159W	SOR1	1.81139	1.63225	1.58335	1.64753	1.72885
YKL001C	MET14	1.73567	15.8072	1.57034	0.986758	1.14396
YKL029C	MAE1	2.91016	2.35116	2.40824	2.61938	3.26259
YKL043W	PHD1	1.05685	2.24595	1.0611	1.05656	1.38775
YKL051W	SFK1	1.62912	2.45729	2.03221	2.0844	1.52568
YKL060C	FBA1	1.0512	2.03376	2.60746	2.26838	2.06684
YKL071W		1.24808	96.8407	1.38227	1.48021	1.42937
YKL078W	DHR2	2.86728	1.2941	1.86917	2.31668	2.01527
YKL082C	RRP14	1.8651	1.34123	1.49113	1.34948	1.35277
YKL086W	SRX1	1.84264	3.96326	1.32053	1.85149	2.34143
YKL099C	UTP11	1.53606	1.08508	1.29865	1.37881	1.34239
YKL103C	LAP4	0.971119	4.22869	0.754626	0.717211	0.933742
YKL106W	AAT1	1.43365	1.72561	1.70375	2.02979	1.88686
YKL125W	RRN3	2.29604	2.66986	2.16456	2.31842	1.86005
YKL143W	LTV1	1.57784	1.13566	1.29281	1.36254	1.26883
YKL191W	DPH2	2.10611	1.89636	2.15037	2.16322	1.87118
YKL198C	PTK1	1.97886	2.02823	1.83596	1.92156	2.26955
YKL201C	MNN4	0.672377	2.55742	0.769497	0.816807	0.711663
YKL217W	JEN1	1.39088	1.26502	1.54097	1.30539	1.51326
YKL222C		2.37723	2.27006	1.82504	2.08819	3.27054
YKR024C	DBP7	3.68291	2.07894	2.23074	2.81694	2.41817
YKR039W	GAP1	1.801	1.99733	1.07076	0.901274	0.976153
YKR048C	NAP1	2.15888	1.66246	1.75011	1.73505	2.03126
YKR056W	TRM2	1.58361	1.16689	1.25639	1.51172	1.1923
YKR057W	RPS21A	1.63293	1.05373	1.3605	1.29638	1.30401
YKR061W	KTR2	0.882177	3.15388	0.858067	1.01165	1.0367
YKR063C	LAS1	1.70287	2.14602	1.48201	1.62046	1.80672
YKR069W	MET1	1.87626	16.6827	1.78373	1.26243	1.46116
YKR071C	DRE2	0.751309	4.1379	0.934422	1.02811	0.707389
YKR076W	ECM4	0.676521	11.1982	0.576592	0.571409	0.663328
YKR092C	SRP40	3.34125	1.90636	2.69514	3.22987	2.53123
YKR093W	PTR2	4.18289	4.49169	3.5647	1.34651	0.56736
YKR104W		3.03196	2.59694	1.86211	2.16014	2.6708
YLL008W	DRS1	1.58464	1.34714	1.67402	1.9167	1.5854
YLL011W	SOF1	2.23409	1.3834	1.74383	2.02156	1.52379
YLL012W	YEH1	1.90659	1.91864	2.01357	2.61268	1.68585
YLL014W		1.84446	1.32565	1.69961	1.93292	2.00913
YLL024C	SSA2	1.28332	2.6794	1.77995	1.68587	1.72078
YLL026W	HSP104	0.800288	2.80305	0.89962	0.70283	1.06101
YLL028W	TPO1	2.10826	2.93397	1.70716	1.96091	2.51084
YLL034C	RIX7	2.38375	1.62841	2.04423	2.66017	2.30049
YLL035W	GRC3	1.53242	1.61511	1.9741	1.96439	1.78993
YLL052C	AQY2	1.59747	1.64437	1.36842	1.59212	1.84452
YLL053C		1.17576	1.81671	1.14325	1.31585	1.84837
YLL060C	GTT2	0.76198	42.7696	0.796438	0.78916	0.774263
YLL061W	MMP1	1.94713	4.99781	1.79855	1.44022	1.52678
YLL062C	MHT1	1.4266	6.3485	1.47517	0.932114	0.864663
YLL063C	AYT1	1.68086	1.57375	1.69594	1.48473	1.86381
YLR034C	SMF3	1.194	1.66118	1.17588	1.15611	1.58506
YLR044C	PDC1	1.4309	1.82126	1.31845	2.12288	1.61428
YLR047C		1.50565	1.64893	1.39453	1.25807	2.08387
YLR056W	ERG3	1.39608	1.24887	1.56583	1.73489	1.50935
YLR063W		2.30371	1.30902	1.29851	1.36719	1.58553
YLR073C		3.02311	2.00321	1.73579	2.24147	1.7378
YLR092W	SUL2	1.31469	27.7282	1.62964	1.12285	1.27049
YLR099C	ICT1	1.41213	2.50909	1.28464	1.29189	1.46209
YLR108C		0.851948	7.02306	0.732832	0.984194	0.91078
YLR109W	AHP1	1.28738	2.02246	1.62564	1.54338	1.5887
YLR110C	CCW12	1.60907	1.89506	1.48845	1.56352	1.64755
YLR121C	YPS3	1.45034	2.0719	1.63806	1.62677	2.01965
YLR129W	DIP2	2.18889	1.49237	2.00668	2.43549	2.07551
YLR136C	TIS11	1.19632	2.76865	0.625133	0.404817	2.25494
YLR162W		1.808	2.751	1.29861	1.70316	1.58197
YLR179C		2.2732	2.83939	1.60066	1.64035	1.71167
YLR196W	PWP1	1.67564	1.20495	1.40205	1.43106	1.48977
YLR215C	CDC123	1.34853	1.49329	1.28821	1.52743	1.02414
YLR223C	IFH1	1.96542	1.24688	1.47123	1.55826	1.38441
YLR228C	ECM22	2.34539	2.27622	2.15699	2.27491	3.77154
YLR247C		1.08543	1.51095	1.19708	1.16951	1.1111
YLR264W	RPS28B	2.74104	1.68511	2.25147	2.63323	2.02195
YLR297W		1.08865	2.5721	1.0066	1.22482	1.16611
YLR340W	RPP0	1.07552	1.33651	2.20476	2.01467	1.8551
YLR367W	RPS22B	1.44128	1.0472	1.38928	1.44417	1.57447
YLR397C	AFG2	1.94948	1.50141	1.79703	1.87427	1.82357
YLR401C	DUS3	2.09772	1.26628	1.39994	1.62763	1.45321
YLR409C	UTP21	2.85827	2.07367	2.52183	2.63091	3.05893
YLR415C		1.83366	1.50039	1.35629	1.73667	1.877
YLR424W	SPP382	1.8287	1.81487	1.54807	1.59678	2.0614
YLR438W	CAR2	1.92979	1.06666	2.13553	1.56829	1.11775
YLR445W		2.71335	2.25159	1.91035	1.98846	2.25028
YML018C		2.06248	3.29223	1.66743	1.65438	1.58147
YML027W	YOX1	2.44976	2.78626	3.18405	4.0509	2.88123
YML043C	RRN11	3.31977	2.85562	1.90611	1.8947	1.63713
YML059C	NTE1	1.38194	1.33495	1.32745	1.52473	1.21029
YML080W	DUS1	2.28412	1.60271	1.52528	1.85464	1.53076
YML088W	UFO1	1.17977	1.95228	1.31583	1.2408	1.50283
YML113W	DAT1	2.06964	1.74897	1.71349	2.05155	1.64365
YML116W	ATR1	1.78799	15.916	2.14895	2.723	1.76623
YML130C	ERO1	0.565493	2.17649	0.825941	0.812071	0.67873
YML131W		0.523234	18.7893	0.571687	0.728751	0.702454
YMR014W	BUD22	1.62929	0.566425	1.12766	1.05468	0.780463
YMR016C	SOK2	2.16513	2.14642	1.36849	1.74264	1.86068
YMR034C		1.79649	1.82925	1.62445	1.74346	2.03029
YMR049C	ERB1	2.39958	1.56165	1.97913	2.27639	2.28123
YMR058W	FET3	3.62483	1.3855	1.73733	2.2143	4.43498
YMR069W	NAT4	2.09425	2.13227	1.43047	1.83071	2.3857
YMR084W		2.03688	1.42623	1.54582	1.02843	1.71725
YMR090W		0.586755	6.37023	0.466697	0.448714	0.544793
YMR101C	SRT1	2.00503	1.79458	1.43865	1.77952	2.07694
YMR102C		1.3049	1.67071	2.10826	1.98358	1.81864
YMR136W	GAT2	1.16003	0.555546	1.08023	1.46146	1.60556
YMR173W	DDR48	0.38839	1.61777	0.51725	0.485887	0.588585
YMR177W	MMT1	0.907738	2.86957	0.886674	0.857258	0.867958
YMR179W	SPT21	1.53481	2.45039	1.5716	1.69017	1.63935
YMR189W	GCV2	1.02623	0.503223	0.412894	0.784874	1.55101
YMR195W	ICY1	1.8	1.36235	2.64321	2.33235	1.6345
YMR199W	CLN1	0.926767	1.02418	1.86098	2.50683	1.57112
YMR239C	RNT1	1.55942	0.822625	1.11949	1.28879	1.26207
YMR246W	FAA4	1.31989	1.47518	1.86433	1.69783	1.59069
YMR251W	GTO3	1.16012	2.69065	1.52006	1.56141	1.75436
YMR252C		1.58895	1.44592	1.44318	1.26577	1.5213
YMR275C	BUL1	1.01931	1.53534	1.14911	1.18618	1.34959
YMR287C	MSU1	0.994817	1.57336	1.34802	1.62169	1.36745
YMR292W	GOT1	3.95119	3.57873	2.77215	3.1711	5.08489
YMR301C	ATM1	1.78241	2.57622	1.30786	1.40494	1.48934
YNL007C	SIS1	1.07029	2.85534	0.822544	0.699462	1.10006
YNL023C	FAP1	1.72267	1.59583	1.50954	1.94747	1.83395
YNL065W	AQR1	3.30004	4.10017	3.48308	3.96022	3.18604
YNL066W	SUN4	1.8174	1.81321	2.0853	3.09003	2.77425
YNL077W	APJ1	1.03966	1.6797	0.725837	0.717381	1.59941
YNL113W	RPC19	1.54174	1.29479	1.68958	2.0161	1.64209
YNL124W	NAF1	1.9554	1.68505	1.85543	1.9621	1.77499
YNL134C		0.866671	20.2688	0.746319	1.09624	1.18289
YNL141W	AAH1	1.86902	1.74329	2.05016	2.24819	1.78261
YNL160W	YGP1	1.41653	8.35987	1.71201	1.76709	1.18435
YNL164C	IBD2	1.70351	2.23356	1.53659	1.35323	1.41437
YNL182C	IPI3	2.24634	1.31292	1.6628	1.88651	1.78653
YNL191W		1.59082	4.96841	1.68737	1.4157	1.39664
YNL212W	VID27	0.833493	1.83673	0.900633	0.888431	0.792117
YNL221C	POP1	2.15241	2.23427	1.55292	1.82345	1.75324
YNL227C	JJJ1	1.71639	0.81471	0.892857	0.808649	0.983313
YNL231C	PDR16	1.40581	3.67072	1.44331	1.5812	1.39027
YNL234W		1.23305	1.5754	1.55239	1.78945	1.31954
YNL240C	NAR1	2.45773	4.57549	1.51059	1.93581	1.58488
YNL251C	NRD1	1.49421	1.78642	1.54736	1.57505	1.32108
YNL256W	FOL1	1.47583	2.027	1.27135	1.34199	1.39617
YNL259C	ATX1	1.52981	1.10758	1.3123	1.50472	1.85936
YNL277W	MET2	1.82726	10.6748	2.24739	1.51892	1.33887
YNL289W	PCL1	3.81571	5.44498	7.8862	9.49399	6.00255
YNL299W	TRF5	3.0889	1.81074	1.53084	1.8237	1.6729
YNL308C	KRI1	1.64614	1.11551	1.27267	1.28454	1.27641
YNL313C		2.59435	1.77449	1.90954	2.21	2.14573
YNR012W	URK1	1.56725	1.13239	1.45227	1.56343	1.23674
YNR015W	SMM1	1.86654	1.85395	1.85343	2.03468	1.93923
YNR053C	NOG2	4.24538	2.55419	2.73937	2.89957	2.66613
YNR056C	BIO5	2.80997	2.71869	2.10739	2.1977	3.3785
YNR060W	FRE4	1.06596	0.732493	0.827719	0.922501	2.96357
YNR072W	HXT17	2.32221	1.98413	1.78226	1.88953	2.37444
YOL010W	RCL1	2.30644	1.65836	1.6945	1.79348	1.53639
YOL011W	PLB3	1.40572	1.77974	1.88126	1.78472	1.61624
YOL013W-A		2.77616	2.40299	1.91559	2.05537	3.09676
YOL014W		2.76828	0.430385	0.637373	0.449299	1.03487
YOL078W	AVO1	1.5982	1.77965	1.61407	1.87991	2.45448
YOL086C	ADH1	1.01088	1.28816	2.28917	1.74337	1.55761
YOL124C	TRM11	2.21832	1.22079	1.56103	1.60193	1.3152
YOL151W	GRE2	1.31526	25.2333	1.39293	2.16952	1.48392
YOL158C	ENB1	1.24547	1.07964	1.00373	1.00156	3.08939
YOL162W		1.7911	1.70725	1.24393	1.37021	1.53049
YOL164W	BDS1	0.75421	1.5844	0.619383	0.553339	0.667401
YOL165C	AAD15	2.64776	3.21113	2.3574	2.54485	3.07164
YOR001W	RRP6	1.91039	1.3909	1.88783	1.8751	1.98636
YOR004W		2.33927	1.05761	1.31354	1.3637	1.44432
YOR023C	AHC1	1.1481	1.70354	1.21783	1.0625	1.02415
YOR049C	RSB1	1.17249	2.75532	1.40042	1.34932	1.33208
YOR058C	ASE1	1.18816	2.66002	1.12348	0.990746	1.09751
YOR066W		2.05918	2.02512	1.77743	2.07708	2.36069
YOR078W	BUD21	1.74174	1.48472	1.36267	1.49766	1.40458
YOR091W	RBF46	1.7502	0.988201	1.33055	1.57936	1.70582
YOR107W	RGS2	3.40295	2.56471	1.77822	1.82516	1.90574
YOR119C	RIO1	1.52012	0.793537	0.984717	0.979135	1.02125
YOR140W	SFL1	1.25668	1.28641	1.85916	1.67421	1.38281
YOR145C	PNO1	1.78143	1.30053	1.56756	1.71755	1.40927
YOR153W	PDR5	1.66764	8.38262	1.69327	1.68466	2.27683
YOR154W		1.8875	1.78809	1.66402	2.00199	2.10423
YOR162C	YRR1	1.00647	1.9327	0.876447	0.989707	0.986719
YOR182C	RPS30B	2.00957	1.26953	1.32155	1.42165	1.58318
YOR188W	MSB1	2.09463	1.26383	1.54898	1.99338	1.86682
YOR206W	NOC2	1.1789	1.07643	1.49098	1.77172	1.38491
YOR226C	ISU2	1.1489	2.61175	0.86958	1.02182	1.23595
YOR227W		0.945519	2.27577	0.9856	0.902739	1.15005
YOR247W	SRL1	1.36137	1.54672	1.54589	2.00125	1.59127
YOR272W	YTM1	1.60584	1.01602	1.52923	1.55627	1.38252
YOR287C		2.36848	1.3872	1.5262	1.85579	1.48178
YOR294W	RRS1	1.89627	1.48538	1.60014	1.72605	1.83896
YOR303W	CPA1	1.26963	1.52755	1.34828	1.44759	1.07464
YOR306C	MCH5	0.651351	1.93297	0.81013	0.82352	1.09695
YOR315W		3.30421	1.27755	1.96871	1.69225	1.59571
YOR337W	TEA1	1.93308	1.57215	1.50727	1.82192	1.86642
YOR338W		2.41842	4.47813	2.01384	1.35838	1.3548
YOR344C	TYE7	1.5263	1.38031	1.32424	1.50455	2.00691
YOR348C	PUT4	1.44213	1.98335	2.46729	1.67561	1.00942
YOR359W	VTS1	2.52582	1.93988	2.10112	2.22722	2.09154
YOR383C	FIT3	1.96407	2.01795	1.18821	1.24812	5.70937
YOR384W	FRE5	3.00478	2.90303	2.0535	2.08469	3.3586
YOR385W		2.67178	0.972139	1.00961	0.756916	1.42756
YPL012W	RRP12	1.90245	1.42432	1.91696	2.10352	1.8783
YPL014W		2.09741	1.21772	1.4399	1.59359	1.75204
YPL030W		1.74572	1.58039	1.97804	1.95756	1.62283
YPL043W	NOP4	2.28322	1.31066	1.78115	1.95217	1.68343
YPL079W	RPL21B	1.84491	1.88508	2.09613	2.21392	2.11543
YPL088W		0.403483	1.53263	0.782479	0.623387	0.690627
YPL091W	GLR1	0.779441	2.53835	0.816707	0.996016	0.776524
YPL126W	NAN1	1.45102	1.0409	1.54377	1.60751	1.397
YPL149W	ATG5	1.50065	1.17026	0.931854	0.916464	1.25775
YPL151C	PRP46	1.62355	1.7304	1.30541	1.36129	1.407
YPL153C	RAD53	1.06834	2.05427	1.28546	1.36899	1.10142
YPL171C	OYE3	0.890218	95.0258	0.787203	0.920293	1.10073
YPL177C	CUP9	1.18802	1.46339	1.51566	1.25069	1.06482
YPL183C		1.79355	1.19684	1.67372	2.04475	1.54952
YPL212C	PUS1	1.78251	1.59388	1.55675	1.82687	1.90546
YPL240C	HSP82	1.27779	6.05973	1.09479	0.918501	1.69991
YPL250C	ICY2	1.55961	4.08112	1.26017	1.01903	0.927394
YPL258C	THI21	1.45975	1.66782	1.22705	1.47224	1.5424
YPL265W	DIP5	0.842091	1.81044	2.2739	2.43595	1.21544
YPL269W	KAR9	1.55348	1.40204	1.50396	1.68722	2.26764
YPL274W	SAM3	1.58503	3.98317	1.48217	1.44555	1.34511
YPL275W	FDH2	2.19093	2.04929	1.62438	1.66916	2.82253
YPR048W	TAH18	2.01956	3.83691	1.48953	1.91426	1.63352
YPR049C	ATG11	1.24025	1.61542	1.18066	1.25044	1.34993
YPR065W	ROX1	1.60118	1.64597	1.19305	1.28026	1.37657
YPR078C		1.66415	1.57559	1.44284	1.47295	1.88014
YPR089W		1.83011	1.60158	1.71353	1.68385	2.01853
YPR102C	RPL11A	2.02977	1.83247	2.15444	2.26072	2.04676
YPR104C	FHL1	2.22771	1.86789	1.51163	2.27118	2.822
YPR112C	MRD1	1.5802	1.38531	1.5338	1.55806	1.37539
YPR117W		1.02488	2.10803	1.34381	1.44271	1.30072
YPR137W	RRP9	2.77389	1.33522	1.58869	1.85436	1.67121
YPR138C	MEP3	1.07946	1.81429	1.35998	1.98323	1.31401
YPR144C	NOC4	1.58144	1.11123	1.19433	1.27457	1.23064
YPR156C	TPO3	1.96514	2.1284	2.46224	2.72476	2.22216
YPR157W		4.01829	2.05675	2.42606	2.98672	3.98686
YPR158W		0.834725	1.92371	0.596342	0.455678	0.95259
YPR167C	MET16	0.866604	8.37128	1.11473	0.893511	0.756956
SID	GN	20µM Ag	400µM As	5µM Cd	19µM Hg	1mM Zn
YAL010C	MDM10	0.675274	0.620725	0.679505	0.664805	0.696806
YAL034C	FUN19	0.541724	0.645707	0.561832	0.478975	0.53091
YAL044C	GCV3	1.18068	0.58444	0.672604	0.945135	1.20421
YAL046C		0.869959	0.598226	0.810688	0.704751	0.666533
YAL060W	BDH1	0.606454	0.445688	0.547121	0.524843	0.578412
YAR018C	KIN3	0.702158	1.09417	0.68588	0.551943	0.518425
YAR071W	PHO11	0.582992	1.00597	0.738995	0.639652	0.64064
YBL002W	HTB2	0.963076	0.4196	0.781836	0.800058	0.720362
YBL021C	HAP3	0.690584	0.586108	0.595355	0.544487	0.559394
YBL025W	RRN10	0.438187	0.597058	0.579633	0.508179	0.428068
YBL026W	LSM2	0.7857	0.636136	0.638321	0.717453	0.710283
YBL029W		0.975467	0.571092	0.593169	0.62541	1.00951
YBL033C	RIB1	0.656896	1.50648	0.717247	0.652652	0.61546
YBL043W	ECM13	0.614836	0.755589	0.717829	0.70599	0.54357
YBL045C	COR1	0.62029	0.765439	0.640152	0.573677	0.480317
YBL064C	PRX1	0.589887	2.56867	0.822213	0.975125	0.647526
YBL078C	ATG8	0.540482	0.518301	0.497777	0.444435	0.536366
YBR009C	HHF1	0.8857	0.445835	0.782258	0.766213	0.663187
YBR010W	HHT1	0.69315	0.518831	0.674345	0.683097	0.62239
YBR033W	EDS1	0.329298	0.404111	0.320563	0.226104	0.357952
YBR050C	REG2	0.524557	1.55246	0.868485	0.478998	0.373237
YBR052C	RFS1	0.5878	0.555837	0.551022	0.403882	0.425858
YBR056W		0.658129	0.537305	0.576565	0.48831	0.598483
YBR067C	TIP1	0.917019	1.25284	0.987547	0.639031	0.771355
YBR072W	HSP26	1.14153	4.09137	0.729427	0.544935	0.790295
YBR087W	RFC5	0.65874	0.599934	0.648677	0.663495	0.643443
YBR093C	PHO5	0.505554	1.25873	0.641346	0.602366	0.707409
YBR096W		0.525978	0.486812	0.586386	0.521352	0.485526
YBR101C	FES1	1.2388	2.44421	0.627231	0.62303	1.17543
YBR111C	YSA1	0.602094	0.484848	0.548607	0.420858	0.487225
YBR119W	MUD1	0.658397	0.550721	0.689061	0.632363	0.49976
YBR129C	OPY1	0.632935	0.556232	0.709361	0.659687	0.591499
YBR138C		0.50197	0.750452	0.582103	0.504526	0.43001
YBR139W		0.372158	0.463721	0.371798	0.302209	0.325269
YBR142W	MAK5	1.71036	0.632023	0.962742	0.857361	0.974146
YBR149W	ARA1	0.472521	0.59848	0.646216	0.599251	0.48614
YBR161W	CSH1	0.615836	0.743301	0.881298	0.868893	0.861995
YBR201W	DER1	0.552081	0.542441	0.586146	0.577975	0.634546
YBR203W	COS111	0.485413	0.603125	0.687919	0.759255	0.658605
YBR208C	DUR1,2	1.54001	0.786188	0.604617	0.395734	0.721699
YBR217W	ATG12	0.586662	0.447451	0.646504	0.535825	0.503464
YBR279W	PAF1	0.931038	0.58607	0.720217	0.641281	0.630358
YBR285W		0.541117	0.394429	0.514089	0.505012	0.408352
YBR290W	BSD2	0.413425	0.469048	0.554241	0.555911	0.470104
YBR291C	CTP1	0.914344	1.07135	0.719181	0.807911	0.518688
YBR293W	VBA2	0.51556	1.67056	0.818471	0.712337	0.531502
YBR296C	PHO89	0.487895	1.18421	0.858273	0.65884	0.609084
YBR297W	MAL33	0.902576	0.73266	1.28107	0.676526	0.539898
YBR298C	MAL31	0.374053	0.455828	0.547633	0.673764	0.357045
YBR299W	MAL32	0.250602	0.246562	0.299496	0.258573	0.26892
YCL030C	HIS4	0.628125	0.490841	0.943485	0.823174	0.724165
YCL040W	GLK1	0.508634	0.848817	0.698373	0.498316	0.505643
YCL049C		0.556285	1.56587	0.841928	0.63121	0.564315
YCR003W	MRPL32	0.505084	0.600554	0.738569	0.736214	0.390538
YCR015C		0.734619	0.637877	0.684397	0.731192	0.656069
YCR073C	SSK22	0.590416	0.84621	0.566958	0.608532	0.589807
YCR075C	ERS1	0.767077	0.600482	0.814757	0.77775	0.66565
YCR090C		0.91049	0.663192	0.685721	0.656935	0.738067
YCR091W	KIN82	0.413341	0.405006	0.509988	0.432027	0.46543
YCR099C		0.478861	0.504987	0.552575	0.484609	0.516847
YCR100C		0.466505	0.551828	0.661503	0.541087	0.587347
YDL021W	GPM2	0.441706	0.82689	0.414219	0.267395	0.428636
YDL043C	PRP11	0.488076	0.424092	0.613185	0.577487	0.430587
YDL049C	KNH1	0.659257	0.38659	0.889458	0.83316	0.712002
YDL070W	BDF2	0.68871	0.735754	0.850217	0.745079	0.466437
YDL079C	MRK1	0.354534	0.351737	0.453161	0.369081	0.295383
YDL085W	NDE2	0.650525	0.658189	0.562408	0.466477	0.610359
YDL092W	SRP14	0.830261	0.606028	0.644675	0.690842	0.714408
YDL110C		0.450191	0.69811	0.558772	0.453052	0.489481
YDL119C		0.48028	0.576492	0.686064	0.674632	0.548237
YDL126C	CDC48	0.783668	0.960956	0.685227	0.655411	0.78338
YDL135C	RDI1	0.678141	0.641762	0.771915	0.663905	0.625723
YDL169C	UGX2	0.397344	0.685631	0.334768	0.205164	0.342479
YDL171C	GLT1	0.451302	1.03229	0.738771	0.764877	0.432588
YDL179W	PCL9	0.921829	0.638105	0.781537	0.803258	0.82713
YDL180W		0.656642	2.05813	0.719538	0.660589	0.687451
YDL204W	RTN2	0.495855	0.439541	0.428484	0.326158	0.428302
YDL215C	GDH2	0.533123	0.541468	0.958764	0.532042	0.462445
YDL216C	RRI1	0.54757	0.513242	0.61476	0.590912	0.614961
YDL243C	AAD4	0.583488	42.5863	0.632175	0.494183	0.672436
YDL248W	COS7	0.47067	0.533592	0.780537	0.630612	0.541691
YDR009W	GAL3	0.60037	0.667419	0.986904	0.674327	0.539191
YDR019C	GCV1	0.666205	0.633517	0.418515	0.60655	1.19899
YDR031W		0.632599	0.503117	0.557417	0.493435	0.522466
YDR044W	HEM13	0.654159	0.528028	0.794464	0.646379	0.583033
YDR056C		0.782932	0.503165	0.657194	0.752089	0.714031
YDR059C	UBC5	0.622665	1.21581	0.651457	0.426488	0.448077
YDR065W		0.518731	0.51397	0.466144	0.442132	0.453402
YDR067C		0.599725	0.771784	0.739147	0.717242	0.754381
YDR070C	FMP16	0.696277	0.676503	0.644525	0.72305	0.826726
YDR071C	PAA1	0.644239	0.714347	0.73054	0.68299	0.638651
YDR085C	AFR1	0.288097	0.413003	0.381183	0.28754	0.302461
YDR096W	GIS1	0.451331	0.657726	0.74469	0.577778	0.569142
YDR124W		0.703344	0.332513	0.544241	0.525191	0.715881
YDR142C	PEX7	0.527679	0.689427	0.666489	0.555451	0.499653
YDR171W	HSP42	0.668798	2.04893	0.619667	0.431311	0.793802
YDR178W	SDH4	0.675936	0.792249	0.683065	0.644579	0.581088
YDR202C	RAV2	0.494132	0.611711	0.682687	0.578322	0.618165
YDR224C	HTB1	0.487593	0.550561	0.598577	0.657467	0.58932
YDR225W	HTA1	0.881461	0.49973	0.820688	0.896258	0.724113
YDR247W	VHS1	0.547672	0.455743	0.611988	0.38942	0.586965
YDR252W	BTT1	0.851346	0.615173	0.704568	0.729847	0.675074
YDR256C	CTA1	0.690598	0.565982	0.730412	0.653432	0.474676
YDR258C	HSP78	0.745401	3.13531	0.698587	0.612321	1.45378
YDR277C	MTH1	0.450037	0.449875	0.687663	0.734921	0.418209
YDR289C	RTT103	0.534571	0.458173	0.529288	0.479108	0.461597
YDR302W	GPI11	0.54033	0.392751	0.584344	0.500673	0.504854
YDR306C		0.535031	0.611094	0.668396	0.55986	0.474622
YDR308C	SRB7	0.899418	0.65754	0.789964	0.692185	0.692458
YDR314C		0.496359	0.440214	0.413974	0.489153	0.523357
YDR316W	OMS1	0.542505	0.736372	0.666218	0.575533	0.48132
YDR322W	MRPL35	0.662396	0.617101	0.7634	0.676009	0.52313
YDR342C	HXT7	0.220039	0.304149	0.400372	0.30229	0.404496
YDR343C	HXT6	0.220003	0.249886	0.260428	0.199399	0.247775
YDR363W	ESC2	0.748789	0.491053	0.768291	0.659975	0.713201
YDR380W	ARO10	0.358005	0.359207	0.407884	0.151682	0.530107
YDR383C	NKP1	0.892411	0.536432	0.628476	0.614107	0.66306
YDR384C	ATO3	0.867799	0.513822	1.18382	0.893064	0.708085
YDR425W	SNX41	0.494533	0.78755	0.60885	0.577774	0.620124
YDR427W	RPN9	0.436304	0.770274	0.721954	0.658892	0.510446
YDR435C	PPM1	0.57435	0.592912	0.525312	0.465023	0.57137
YDR453C	TSA2	1.03683	0.918012	0.773198	0.592824	0.719916
YDR492W	IZH1	0.798193	0.543009	1.02883	1.02381	0.74184
YDR494W	RSM28	0.483251	0.710247	0.730434	0.693501	0.461416
YDR497C	ITR1	0.970638	0.566123	0.806218	0.848587	0.782914
YDR516C	EMI2	0.255986	0.495486	0.363307	0.178349	0.290768
YDR540C		0.715067	0.382572	0.775344	0.682352	0.49688
YEL011W	GLC3	0.51736	0.411855	0.447399	0.281364	0.407955
YEL012W	UBC8	0.442169	0.528594	0.505909	0.294692	0.348061
YEL024W	RIP1	0.461053	0.693741	0.652818	0.59417	0.546681
YEL039C	CYC7	0.403475	0.432277	0.389141	0.341998	0.321946
YEL057C		0.607117	0.453523	0.750002	0.460543	0.389263
YEL059C-A	SOM1	0.627262	1.31731	0.737262	0.870345	0.815827
YEL070W	DSF1	0.456821	0.413683	0.37583	0.380332	0.438456
YER016W	BIM1	0.714347	0.550712	0.660393	0.641655	0.611191
YER026C	CHO1	0.781433	0.416157	0.728996	0.659739	0.676466
YER053C	PIC2	0.959214	1.66228	1.48709	0.849351	0.625884
YER054C	GIP2	0.620598	0.827719	0.602747	0.355175	0.477081
YER055C	HIS1	0.871498	0.607943	0.835876	0.773144	0.857368
YER059W	PCL6	0.665442	0.486931	0.643691	0.587337	0.523026
YER065C	ICL1	0.618345	0.788917	1.1893	0.758334	0.740017
YER067W		0.189004	0.115708	0.167604	0.11938	0.200611
YER081W	SER3	0.512256	0.899289	0.746425	0.602156	0.720186
YER138W-A		0.590559	0.808185	0.511425	0.427883	0.688217
YER142C	MAG1	0.506642	1.04827	0.547645	0.476699	0.511525
YER174C	GRX4	0.670084	0.643054	0.61246	0.755042	0.496372
YFL014W	HSP12	0.309314	0.512721	0.125118	0.155653	0.188644
YFL017C	GNA1	0.966324	0.573293	0.700417	0.758691	0.631764
YFL030W	AGX1	0.620205	3.87858	0.610497	0.545706	0.559297
YFL048C	EMP47	0.550549	0.645161	0.750362	0.719538	0.56611
YFL052W		0.471538	0.460866	0.42044	0.458186	0.485126
YFL061W	DDI2	0.554603	1.2228	0.589414	0.542747	0.364661
YFR003C	YPI1	0.461487	0.51751	0.567685	0.496539	0.445379
YFR015C	GSY1	0.593183	0.305874	0.59179	0.372744	0.506237
YFR017C		0.799853	0.618552	0.708316	0.490098	0.637186
YFR033C	QCR6	0.504808	0.753756	0.537938	0.480109	0.446917
YFR041C	ERJ5	0.620178	0.587737	0.533322	0.487035	0.596684
YFR053C	HXK1	0.31908	0.397822	0.310558	0.194286	0.30298
YGL001C	ERG26	0.922782	0.533766	0.694927	0.682114	0.729187
YGL009C	LEU1	0.686893	1.20613	0.858671	1.07867	0.599697
YGL010W		0.569765	0.999221	0.911951	0.740955	0.54914
YGL035C	MIG1	0.523081	0.787129	1.0454	1.09177	0.757513
YGL037C	PNC1	0.373197	0.6965	0.497107	0.378617	0.431589
YGL061C	DUO1	0.678348	0.601157	0.716137	0.752836	0.571197
YGL086W	MAD1	0.771992	0.545158	0.763965	0.760896	0.670992
YGL098W	USE1	0.63574	0.558251	0.620721	0.576007	0.626692
YGL101W		0.710848	0.558768	0.947733	0.892746	0.752729
YGL117W		0.568809	0.4244	0.658458	0.608732	0.468812
YGL134W	PCL10	0.652886	0.485152	0.596634	0.587144	0.57221
YGL146C		0.477836	0.537083	0.538401	0.498514	0.554967
YGL158W	RCK1	1.15231	0.622266	2.00503	2.23719	0.685758
YGL159W		0.70323	0.629945	0.804544	0.810255	0.789515
YGL168W	HUR1	0.678854	0.469257	0.58356	0.59174	0.586232
YGL180W	ATG1	0.617986	1.53951	0.969688	0.653014	0.775458
YGL187C	COX4	0.493913	0.751213	0.620771	0.514475	0.433806
YGL223C	COG1	0.643985	0.613504	0.790689	0.716753	0.618127
YGL224C	SDT1	0.608472	0.750486	0.766583	0.627148	0.602657
YGL229C	SAP4	0.621732	0.432145	0.577881	0.468977	0.499615
YGL231C		0.610523	0.556746	0.657462	0.577057	0.634864
YGL253W	HXK2	0.539316	0.712372	0.702923	0.595653	0.642921
YGL255W	ZRT1	0.651831	0.225516	0.315374	0.326228	0.0610252
YGR008C	STF2	0.406562	0.309192	0.313386	0.226044	0.293475
YGR010W	NMA2	0.612974	1.44046	0.716553	0.705602	0.649811
YGR016W		0.434229	0.48956	0.569846	0.485501	0.354964
YGR019W	UGA1	0.528086	0.79818	0.571618	0.477696	0.607349
YGR021W		0.614613	0.543313	0.59877	0.588346	0.562022
YGR026W		0.657704	0.552584	0.718902	0.699677	0.610915
YGR033C	TIM21	0.65198	0.519829	0.760109	0.674714	0.576688
YGR043C		0.765351	0.918012	0.650605	0.566758	0.73366
YGR053C		0.679357	0.846525	0.676361	0.48173	0.525461
YGR088W	CTT1	0.384063	0.425604	0.471094	0.277655	0.321312
YGR095C	RRP46	0.845359	0.654943	0.869074	0.773874	0.75375
YGR110W		0.62091	0.879121	0.651182	0.49566	0.604811
YGR120C	COG2	0.713481	0.538204	0.68937	0.639632	0.689341
YGR136W	LSB1	0.59144	0.607866	0.659	0.536841	0.533615
YGR142W	BTN2	1.96622	6.01424	0.754677	0.377014	2.33441
YGR146C		0.50685	0.929956	0.688089	0.765832	0.954062
YGR192C	TDH3	0.555738	0.643058	0.708356	0.558478	0.497458
YGR195W	SKI6	0.771075	0.579579	0.785293	0.707769	0.662028
YGR209C	TRX2	-0.998114	3.10264	0.996284	1.48498	1.06879
YGR212W	SLI1	0.683962	0.604222	0.700231	0.68428	0.807761
YGR213C	RTA1	0.431598	2.81817	0.504531	0.40611	0.912267
YGR234W	YHB1	0.597354	1.72405	0.984291	0.961538	0.716389
YGR236C	SPG1	0.69909	0.484301	0.469965	0.572977	0.682874
YGR243W	FMP43	0.358987	0.413131	0.489781	0.679995	0.277055
YGR248W	SOL4	0.739251	0.645465	0.644608	0.506447	0.604361
YGR254W	ENO1	0.602065	1.45181	1.51835	0.986018	1.1311
YGR271C-A		1.13213	0.650305	0.915466	1.05981	0.815814
YGR286C	BIO2	0.514454	0.457358	0.597211	0.573023	0.439787
YGR289C	MAL11	0.396896	0.362974	0.525729	0.525887	0.420636
YGR292W	MAL12	0.227658	0.246262	0.238204	0.208501	0.178231
YHL015W	RPS20	0.558241	0.463319	0.594728	0.546914	0.606936
YHL021C	FMP12	0.553385	0.637109	0.679911	0.589699	0.566675
YHR015W	MIP6	0.534991	0.484571	0.701223	0.715134	0.504854
YHR017W	YSC83	0.449	0.565979	0.615783	0.549599	0.461582
YHR038W	RRF1	0.493825	0.659231	0.689536	0.68258	0.454032
YHR043C	DOG2	0.497673	0.572069	0.700349	0.633963	0.578533
YHR051W	COX6	0.581561	0.793342	0.643961	0.621481	0.52788
YHR055C	CUP1-2	11.7035	2.7515	0.562221	0.459692	1.16324
YHR056C	RSC30	0.692876	0.763085	0.808185	0.81644	0.656271
YHR087W		0.758288	0.795577	0.632823	0.368213	0.643948
YHR091C	MSR1	0.481965	0.675137	0.801738	0.80091	0.630342
YHR092C	HXT4	0.427141	0.616918	0.459019	0.400034	0.445909
YHR104W	GRE3	0.736133	0.750892	0.762928	0.626049	0.63937
YHR132W-A		0.512445	0.403382	0.499968	0.420484	0.416688
YHR137W	ARO9	0.644533	0.721064	0.872243	0.505053	0.893807
YHR138C		0.872311	0.747865	0.513271	0.440021	0.595774
YHR144C	DCD1	1.00336	0.641137	0.865224	0.928307	0.781403
YHR147C	MRPL6	0.595898	0.512563	0.625637	0.590943	0.457364
YHR152W	SPO12	0.705045	1.21117	0.739426	0.576336	0.643207
YHR159W		0.63121	0.564506	0.614439	0.520625	0.649047
YHR160C	PEX18	0.568095	0.468152	0.458033	0.370847	0.523489
YHR171W	ATG7	0.536417	0.758979	0.590462	0.427894	0.587092
YHR198C	FMP22	0.466564	0.473306	0.523032	0.505063	0.383405
YHR208W	BAT1	0.7049	0.63813	0.626253	0.672391	0.613621
YHR209W		0.34764	0.558058	0.394204	0.32232	0.402531
YHR210C		0.603861	0.471787	0.804111	0.624668	0.371425
YHR215W	PHO12	0.629378	0.909521	0.886926	0.753943	0.667869
YIL023C		0.505945	0.621261	0.578399	0.574818	0.531556
YIL029C		0.485779	0.461521	0.484964	0.470312	0.584706
YIL035C	CKA1	0.680406	0.556263	0.749142	0.77424	0.674777
YIL055C		0.633477	0.976038	0.624009	0.507483	0.676814
YIL056W		0.657678	1.62062	1.02109	1.02434	0.94767
YIL070C	MAM33	0.594909	0.776416	0.765914	0.732848	0.537031
YIL072W	HOP1	0.390434	0.741235	0.604368	0.46781	0.530684
YIL073C	SPO22	0.520486	0.794035	0.708552	0.647811	0.60845
YIL076W	SEC28	0.592266	0.515368	0.57963	0.605818	0.60019
YIL087C		0.863976	0.649621	0.721709	0.660306	0.768303
YIL111W	COX5B	0.508883	0.330459	0.376495	0.310632	0.41025
YIL113W	SDP1	0.573171	0.411582	0.616892	0.400662	0.531502
YIL117C	PRM5	0.500368	1.60634	1.03128	0.787501	0.559776
YIL136W	OM45	0.632583	0.635461	0.712225	0.553808	0.536919
YIL138C	TPM2	0.562174	0.579428	0.704935	0.708476	0.687507
YIL155C	GUT2	0.771992	0.688734	0.779599	0.656	0.704583
YIL162W	SUC2	0.650394	0.6767	0.538477	0.492633	0.571559
YIL164C	NIT1	0.60233	1.28039	0.699335	0.536414	0.56854
YIL172C		0.595642	0.847192	0.644587	0.575242	0.642034
YIR005W	IST3	0.637198	0.449135	0.543505	0.530819	0.533518
YIR038C	GTT1	0.81638	0.792487	0.655979	0.551937	0.671908
YIR042C		0.512135	0.720233	0.535066	0.436477	0.445641
YIR043C		0.609819	0.418456	0.539604	0.577985	0.530752
YJL031C	BET4	0.516012	0.607187	0.541284	0.470088	0.472137
YJL049W		0.490283	0.82352	0.713068	0.630768	0.531101
YJL052W	TDH1	0.701548	1.66964	1.00483	0.559635	1.17988
YJL055W		0.659591	0.618797	0.617513	0.633408	0.490367
YJL057C		0.563682	1.23263	0.607519	0.557625	0.637304
YJL061W	NUP82	0.914788	0.567028	0.908447	0.814531	0.642831
YJL091C	GWT1	0.704717	0.510308	0.749327	0.835771	0.684828
YJL102W	MEF2	0.513065	0.928402	0.712789	0.547909	0.526255
YJL106W	IME2	0.348466	0.390526	0.608672	0.524301	0.478776
YJL132W		0.60068	0.864917	0.786646	0.743218	0.583942
YJL137C	GLG2	0.542044	0.670695	0.644268	0.586789	0.492242
YJL144W		0.950236	1.68135	0.417004	0.216433	0.786349
YJL161W	FMP33	0.492349	0.472121	0.46813	0.410233	0.401613
YJL217W		0.655136	0.311025	0.546603	0.527026	0.593493
YJR009C	TDH2	0.561608	0.719388	0.694088	0.518309	0.491739
YJR011C		0.524543	0.510908	0.575652	0.501784	0.515706
YJR047C	ANB1	1.11381	0.848443	0.876056	0.622591	1.01522
YJR048W	CYC1	0.624723	0.877824	0.757318	0.766231	0.331852
YJR067C	YAE1	0.829002	0.541677	0.600842	0.720929	0.697442
YJR073C	OPI3	0.797556	0.349975	0.456417	0.470243	0.677585
YJR083C	ACF4	0.87687	0.56524	0.618682	0.646747	0.674309
YJR096W		0.756704	0.805594	0.707239	0.649287	0.747351
YJR101W	RSM26	0.653172	0.610739	0.765609	0.659252	0.506501
YJR102C	VPS25	0.579133	0.536872	0.595281	0.545197	0.557131
YJR116W		1.18575	0.65094	0.856054	0.942596	1.2259
YJR118C	ILM1	0.827014	0.504892	0.638525	0.710666	0.596577
YJR122W	CAF17	0.646408	3.20954	0.722731	0.712342	0.620933
YJR131W	MNS1	0.844716	0.612877	0.801443	0.908571	0.777424
YKL002W	DID4	0.678136	0.534948	0.663491	0.554865	0.466751
YKL011C	CCE1	0.556121	0.473736	0.551715	0.520926	0.482223
YKL018W	SWD2	0.670641	0.52872	0.603938	0.670003	0.606303
YKL026C	GPX1	0.588073	0.602185	0.54907	0.351775	0.443148
YKL035W	UGP1	0.522739	0.672246	0.622057	0.468828	0.547399
YKL065C	YET1	0.447563	0.571961	0.52734	0.454568	0.411595
YKL085W	MDH1	0.521972	0.851361	0.662006	0.546004	0.524571
YKL091C		0.540669	0.605928	0.66968	0.59679	0.567064
YKL096W	CWP1	0.442488	0.458888	0.4468	0.484365	0.404717
YKL117W	SBA1	0.570467	0.555062	0.490309	0.378246	0.554238
YKL122C	SRP21	0.861467	0.559165	0.723977	0.738334	0.635813
YKL130C	SHE2	0.813742	0.646199	0.771807	0.744164	0.682617
YKL138C	MRPL31	0.67999	0.616835	0.692042	0.674032	0.551168
YKL141W	SDH3	0.588028	0.732472	0.701562	0.634457	0.518387
YKL148C	SDH1	0.467784	0.825375	0.644887	0.514864	0.507092
YKL149C	DBR1	0.788041	0.554539	0.696262	0.643646	0.632291
YKL150W	MCR1	0.552129	0.814571	0.664655	0.609277	0.493119
YKL163W	PIR3	0.599945	1.40767	0.597136	0.489675	0.753835
YKL164C	PIR1	0.841581	0.613046	0.846934	0.846475	0.956242
YKL170W	MRPL38	0.776536	0.621153	0.749339	0.668056	0.546938
YKL185W	ASH1	0.855249	0.614677	0.793689	0.718375	0.815435
YKL187C		0.730503	0.773282	0.888612	0.643791	0.561381
YKL188C	PXA2	0.417929	0.490179	0.522193	0.431658	0.49681
YKL193C	SDS22	0.485084	0.610907	0.664889	0.594626	0.441408
YKL195W	MIA40	0.462223	0.648845	0.550158	0.476613	0.411785
YKR003W	OSH6	0.766237	0.575037	0.733832	0.694908	0.846181
YKR011C		0.510027	0.721683	0.597886	0.422064	0.452114
YKR035W-A	DID2	0.593208	0.624883	0.620124	0.564417	0.504081
YKR046C	PET10	0.712896	1.23062	0.829098	0.703017	0.646183
YKR058W	GLG1	0.415769	0.467351	0.699815	0.504638	0.548983
YKR065C	FMP18	0.577834	0.415968	0.517716	0.457911	0.471491
YKR074W		0.777853	0.490093	0.64874	0.553446	0.568731
YKR075C		0.435956	0.479869	0.70322	0.984262	0.430357
YKR076W	ECM4	0.676521	11.1982	0.576592	0.571409	0.663328
YKR083C	DAD2	0.96353	0.600175	0.686922	0.678771	0.730989
YKR091W	SRL3	0.420902	0.469426	0.579146	0.527087	0.627589
YKR093W	PTR2	4.18289	4.49169	3.5647	1.34651	0.56736
YKR098C	UBP11	0.552984	0.68898	0.728523	0.581591	0.367277
YLL009C	COX17	0.517028	0.422251	0.489019	0.360843	0.368164
YLL039C	UBI4	0.45835	0.856656	0.514263	0.423392	0.532116
YLL041C	SDH2	0.404377	0.723819	0.599938	0.51159	0.430091
YLR022C	SDO1	0.855871	0.599804	0.876701	0.900349	0.702726
YLR033W	RSC58	0.617753	0.537478	0.681594	0.61964	0.545158
YLR036C		0.643774	0.512271	0.776874	0.783803	0.636213
YLR049C		0.685824	0.364603	0.610784	0.618043	0.521289
YLR052W	IES3	0.764871	0.576239	0.704483	0.725721	0.706954
YLR058C	SHM2	0.761191	0.669586	0.495855	0.684388	0.903546
YLR065C		0.758708	0.586965	0.742727	0.744934	0.767407
YLR080W	EMP46	0.495533	0.405543	0.444482	0.366589	0.424995
YLR130C	ZRT2	0.892307	0.513677	0.760387	0.856502	0.190544
YLR132C		0.525956	0.581375	0.595561	0.524777	0.488775
YLR136C	TIS11	1.19632	2.76865	0.625133	0.404817	2.25494
YLR149C		0.500761	0.757691	0.495179	0.326039	0.532748
YLR151C	PCD1	0.333168	0.515791	0.473575	0.42657	0.346581
YLR174W	IDP2	0.536164	0.809841	1.02302	0.597232	0.424715
YLR178C	TFS1	0.86103	0.987245	0.806614	0.58499	0.6465
YLR181C	VTA1	0.733509	0.583043	0.703205	0.747462	0.669102
YLR193C		0.565844	0.703235	0.764567	0.726427	0.52404
YLR194C		0.546529	0.506655	0.502485	0.378334	0.547933
YLR205C	HMX1	0.587475	1.45097	0.842673	0.59858	1.15231
YLR211C		0.499164	0.359456	0.607179	0.418527	0.290824
YLR238W	FAR10	0.604807	0.580265	0.750689	0.63035	0.541627
YLR239C	LIP2	0.591761	0.500413	0.617772	0.601967	0.521137
YLR250W	SSP120	0.497936	0.765867	0.681106	0.612952	0.566521
YLR257W		0.443971	0.440118	0.507249	0.413947	0.389894
YLR258W	GSY2	0.632391	0.608062	0.640783	0.432358	0.61587
YLR262C	YPT6	0.430682	0.495135	0.582544	0.550815	0.464212
YLR271W		0.435762	0.276096	0.390943	0.295871	0.330369
YLR284C	ECI1	0.474773	0.345544	0.634772	0.465402	0.450907
YLR290C		0.570535	0.460484	0.657579	0.537473	0.549589
YLR304C	ACO1	0.543478	0.856502	0.846848	0.719099	0.447628
YLR307W	CDA1	0.268013	0.205001	0.374713	0.284324	0.243935
YLR312C		0.488157	1.11621	0.837717	0.676988	0.529434
YLR315W	NKP2	0.52157	0.554865	0.808891	0.7591	0.601641
YLR327C	RBF9	0.236373	0.230518	0.205967	0.121967	0.240757
YLR332W	MID2	0.369368	0.456615	0.484182	0.490393	0.469151
YLR345W		0.477669	0.59286	0.596011	0.497008	0.509289
YLR359W	ADE13	0.687815	0.64584	0.582825	0.623515	0.770772
YLR387C	REH1	0.709175	1.15539	0.628038	0.638305	0.697506
YLR404W		0.816587	0.553284	0.677112	0.707134	0.704171
YLR420W	URA4	0.758236	0.659783	0.8015	1.02829	0.857648
YLR449W	FPR4	0.816173	0.812005	0.785207	0.635877	0.69391
YML008C	ERG6	0.762974	0.628074	0.646893	0.65551	0.628634
YML019W	OST6	0.633312	0.560975	0.748761	0.697486	0.668972
YML036W	CGI121	0.83968	0.641486	0.662778	0.808754	0.951258
YML054C	CYB2	0.546517	0.599348	0.637255	0.490463	0.477742
YML062C	MFT1	0.747479	0.560592	0.651432	0.532459	0.551213
YML068W	ITT1	0.560529	0.522	0.51582	0.533749	0.623111
YML087C		0.642541	1.38796	0.722601	0.698358	0.658458
YML091C	RPM2	0.354246	1.26223	0.604149	0.539156	0.470241
YML105C	SEC65	0.695531	0.594651	0.668588	0.667285	0.625481
YML128C	MSC1	0.452519	0.541509	0.510545	0.399151	0.408861
YML129C	COX14	0.626833	0.592179	0.653279	0.571471	0.500323
YML130C	ERO1	0.565493	2.17649	0.825941	0.812071	0.67873
YML131W		0.523234	18.7893	0.571687	0.728751	0.702454
YMR011W	HXT2	0.40126	0.290585	0.568424	0.451916	0.378835
YMR013W-A		0.269662	0.530377	0.519794	0.607999	0.429072
YMR014W	BUD22	1.62929	0.566425	1.12766	1.05468	0.780463
YMR039C	SUB1	0.875687	0.725984	0.718417	0.604504	0.659957
YMR041C		0.770808	0.858856	0.610422	0.602431	0.666702
YMR052W	FAR3	0.656026	0.490468	0.587575	0.581808	0.680036
YMR062C	ECM40	0.59795	0.505976	0.718504	0.720871	0.631497
YMR081C	ISF1	0.473247	0.404532	0.373013	0.408787	0.419535
YMR090W		0.586755	6.37023	0.466697	0.448714	0.544793
YMR105C	PGM2	0.463643	0.318677	0.445436	0.268374	0.399015
YMR107W	SPG4	0.428927	0.332341	0.310897	0.414199	0.274108
YMR110C		0.440948	0.521515	0.568214	0.477632	0.471171
YMR117C	SPC24	0.434292	0.616633	0.742981	0.7211	0.503639
YMR120C	ADE17	0.962621	0.63174	0.598903	0.786448	1.12378
YMR125W	STO1	0.72293	0.636687	0.820035	0.831884	0.779685
YMR132C	JLP2	1.17974	0.546394	0.629489	0.726311	0.626053
YMR136W	GAT2	1.16003	0.555546	1.08023	1.46146	1.60556
YMR139W	RIM11	0.499528	0.577774	0.622216	0.577221	0.538138
YMR149W	SWP1	0.681849	0.644077	0.833313	0.732499	0.736909
YMR156C	TPP1	0.507877	0.423332	0.468656	0.623589	0.478819
YMR157C	FMP39	0.759423	0.634836	0.613727	0.557868	0.495123
YMR169C	ALD3	0.729618	0.869959	0.690527	0.531754	0.542847
YMR173W	DDR48	0.38839	1.61777	0.51725	0.485887	0.588585
YMR174C	PAI3	0.799405	0.517178	0.541765	0.477464	0.617761
YMR178W		0.527543	0.592782	0.67803	0.613508	0.546762
YMR189W	GCV2	1.02623	0.503223	0.412894	0.784874	1.55101
YMR193W	MRPL24	0.604361	0.611109	0.635453	0.589338	0.473972
YMR196W		0.980988	1.15183	0.904617	0.629034	0.950218
YMR197C	VTI1	0.490316	0.525384	0.543006	0.462	0.464356
YMR206W		0.366437	0.24874	0.254098	0.20857	0.251856
YMR228W	MTF1	0.61741	0.544167	0.547256	0.608324	0.468187
YMR233W		0.743705	0.4484	0.743119	0.754859	0.594248
YMR234W	RNH1	0.638411	0.621574	0.746046	0.709084	0.629933
YMR238W	DFG5	0.590619	0.672993	0.64592	0.579777	0.523226
YMR250W	GAD1	1.02064	0.660987	0.723437	0.618238	1.03688
YMR251W-A	HOR7	0.743257	0.631114	0.538419	0.404934	0.518772
YMR260C	TIF11	0.633016	0.445547	0.565819	0.491289	0.516412
YMR267W	PPA2	0.787662	0.611553	0.789341	0.799022	0.660332
YMR271C	URA10	0.717324	0.583165	0.709185	0.523426	0.503175
YMR274C	RCE1	0.85349	0.596958	0.744103	0.888644	0.850601
YMR280C	CAT8	0.482456	0.404326	0.537753	0.315162	0.41496
YMR281W	GPI12	0.604569	0.586758	0.641289	0.620852	0.585206
YMR284W	YKU70	0.495921	0.58853	0.707669	0.648	0.654074
YMR291W		0.396338	0.394563	0.644567	0.658822	0.496517
YMR303C	ADH2	0.950056	0.608324	1.48838	0.785774	0.697282
YMR304W	UBP15	0.421864	0.759434	0.603413	0.618977	0.529675
YMR311C	GLC8	0.52272	0.560711	0.559644	0.4477	0.443831
YMR319C	FET4	0.916498	0.301742	0.779885	0.562816	1.41752
YNL009W	IDP3	0.300044	0.259204	0.570288	0.310354	0.241951
YNL025C	SSN8	0.374046	0.549849	0.510386	0.441001	0.472375
YNL030W	HHF2	0.674523	0.337584	0.737572	0.63334	0.530287
YNL031C	HHT2	0.590054	0.407136	0.596026	0.614454	0.55679
YNL036W	NCE103	0.445252	1.02998	0.467677	0.380904	0.302341
YNL046W		0.910225	0.509689	0.623819	0.576429	0.61005
YNL051W	COG5	0.536731	0.479322	0.588578	0.56525	0.497592
YNL058C		0.721782	1.18699	0.680633	0.629989	0.658259
YNL078W	NIS1	0.842439	0.576256	0.952844	0.841446	0.828878
YNL090W	RHO2	0.909902	0.646906	0.824518	0.825962	0.798856
YNL098C	RAS2	0.52935	0.500851	0.597254	0.496411	0.473898
YNL104C	LEU4	0.682799	0.729081	0.673247	0.712814	0.574026
YNL117W	MLS1	0.536887	1.00724	0.701484	0.577131	0.559951
YNL119W	NCS2	0.944581	0.911951	0.948875	1.15188	0.638998
YNL129W	NRK1	0.917667	0.589053	0.753421	0.885787	0.862776
YNL144C		0.43572	0.329179	0.528332	0.504322	0.493537
YNL155W		0.802994	1.22669	0.967989	0.855337	0.644866
YNL173C	MDG1	0.489541	0.617745	0.70083	0.541272	0.469547
YNL177C	MRPL22	0.675516	0.641923	0.739869	0.703205	0.606119
YNL194C		0.268207	0.280905	0.226199	0.151655	0.199016
YNL220W	ADE12	0.588481	0.945734	0.808878	0.785935	0.636862
YNL274C		0.497139	0.618437	0.608535	0.477047	0.573197
YNL280C	ERG24	0.918771	0.649768	0.912692	0.915583	0.854088
YNL294C	RIM21	0.612775	0.596837	0.599176	0.595086	0.68754
YNL335W		0.549892	1.38554	0.511944	0.519036	0.386281
YNR001C	CIT1	0.548637	0.593958	0.720098	0.550512	0.52381
YNR016C	ACC1	1.05624	0.572803	0.900203	0.789652	0.860097
YNR028W	CPR8	0.713028	0.501849	0.692401	0.723233	0.681213
YNR034W-A		0.582282	0.513165	0.579019	0.273477	0.425795
YNR049C	MSO1	0.662221	0.499293	0.534925	0.439564	0.471883
YNR058W	BIO3	0.484208	0.635752	0.568427	0.621442	0.638529
YNR073C		0.354079	0.364443	0.311885	0.20276	0.314394
YOL012C	HTZ1	0.843177	0.578453	0.778355	0.757323	0.747205
YOL014W		2.76828	0.430385	0.637373	0.449299	1.03487
YOL023W	IFM1	0.46936	0.813988	0.795912	0.729331	0.690465
YOL031C	SIL1	0.444739	0.583226	0.604946	0.58012	0.581937
YOL032W		0.762905	1.01807	0.554453	0.475529	0.689465
YOL056W	GPM3	0.650462	0.50226	0.694531	0.711374	0.686662
YOL058W	ARG1	0.747591	0.332041	0.546645	1.20164	0.760537
YOL083W		0.472518	0.585796	0.427215	0.350819	0.486552
YOL100W	PKH2	0.609262	1.18475	0.747977	0.697642	0.774275
YOL108C	INO4	0.727267	0.528919	0.639533	0.472992	0.422697
YOL109W	ZEO1	0.490074	0.795792	0.516201	0.539089	0.490564
YOL113W	SKM1	0.469151	0.809527	0.604573	0.5951	0.520197
YOL136C	PFK27	0.674791	0.673197	0.724548	0.667967	0.550767
YOL140W	ARG8	0.939717	0.648849	0.810826	1.15592	0.895857
YOL152W	FRE7	0.396438	0.266772	0.713888	0.324845	0.363843
YOL157C		0.605085	0.67553	0.591474	0.561117	0.624041
YOL159C		0.422527	0.531652	0.402534	0.356092	0.401602
YOL164W	BDS1	0.75421	1.5844	0.619383	0.553339	0.667401
YOR036W	PEP12	0.679676	0.543886	0.546385	0.443713	0.586366
YOR039W	CKB2	0.627632	0.636991	0.705647	0.668798	0.61733
YOR052C		0.373932	0.690203	0.496872	0.428761	0.348529
YOR054C	VHS3	0.716527	0.856979	0.653727	0.607666	0.691845
YOR059C		0.609552	1.08984	0.613012	0.617353	0.657549
YOR061W	CKA2	0.660952	0.667054	0.783711	0.810392	0.614273
YOR065W	CYT1	0.698012	0.84473	0.647908	0.628919	0.635784
YOR073W	SGO1	0.758835	0.43201	0.938271	0.968758	0.510238
YOR134W	BAG7	0.562968	0.626979	0.922901	0.507751	0.683873
YOR150W	MRPL23	0.577304	0.50836	0.590514	0.543174	0.451276
YOR161C	PNS1	0.456596	0.471707	0.592182	0.669608	0.567991
YOR173W	DCS2	0.609894	0.534837	0.543576	0.365452	0.489855
YOR175C		0.943023	0.48113	0.843042	0.683957	0.979509
YOR176W	HEM15	0.688269	0.570705	0.764918	0.685204	0.648466
YOR178C	GAC1	0.539526	0.446816	0.533584	0.378903	0.512815
YOR179C	SYC1	1.00862	0.502074	0.639779	0.62443	0.686182
YOR193W	PEX27	0.436666	0.356968	0.4973	0.492254	0.487539
YOR195W	SLK19	0.697277	0.649857	0.828267	0.907161	0.796109
YOR232W	MGE1	0.596523	0.633943	0.740609	0.66004	0.542358
YOR237W	HES1	0.563158	0.404703	0.617135	0.657518	0.708376
YOR254C	SEC63	0.795064	0.636772	0.836176	0.822308	0.786361
YOR264W	DSE3	0.891194	0.497473	0.697696	0.750993	0.772159
YOR285W		0.632223	0.490225	0.475964	0.43503	0.56435
YOR288C	MPD1	0.780793	0.503842	0.731877	0.634812	0.698534
YOR289W		0.536251	0.469508	0.439802	0.376342	0.450635
YOR298C-A	MBF1	0.748604	0.973881	0.557398	0.473801	0.650229
YOR306C	MCH5	0.651351	1.93297	0.81013	0.82352	1.09695
YOR319W	HSH49	0.520993	0.467471	0.516881	0.505183	0.435343
YOR374W	ALD4	0.615029	0.798078	0.621728	0.449458	0.416767
YPL004C	LSP1	0.563441	0.478153	0.555948	0.436987	0.461391
YPL007C	TFC8	0.641721	0.597797	0.644052	0.704379	0.635619
YPL052W	OAZ1	0.654806	1.17723	0.653509	0.643985	0.635586
YPL060W	LPE10	0.347149	0.427151	0.371223	0.346307	0.330507
YPL065W	VPS28	0.707239	0.493442	0.697642	0.741818	0.681176
YPL070W	MUK1	0.493488	0.764129	0.874103	0.707884	0.639779
YPL071C		0.681296	0.513714	0.60326	0.539686	0.595752
YPL072W	UBP16	0.54528	0.516102	0.60828	0.536823	0.402369
YPL088W		0.403483	1.53263	0.782479	0.623387	0.690627
YPL089C	RLM1	0.638892	0.700314	0.763656	0.767819	0.745885
YPL109C		0.518745	0.583325	0.586717	0.49837	0.525956
YPL110C	GDE1	0.636084	0.723521	0.621693	0.541906	0.691673
YPL113C		0.385171	0.599244	0.563295	0.398483	0.281752
YPL123C	RNY1	0.540839	0.474956	0.497485	0.493289	0.56084
YPL124W	SPC29	0.577737	0.799239	0.769473	0.7628	0.49156
YPL146C	NOP53	1.03911	0.554471	1.05418	0.822768	0.497329
YPL155C	KIP2	0.662116	0.87522	0.813815	0.627857	0.546373
YPL156C	PRM4	0.464265	0.883869	0.782895	0.645553	0.499481
YPL166W		0.43473	0.530043	0.68754	0.472166	0.598111
YPL170W	DAP1	0.560111	0.569246	0.665513	0.621863	0.6872
YPL186C	UIP4	0.530434	0.362076	0.506799	0.261782	0.298705
YPL209C	IPL1	0.4879	0.77275	0.664443	0.748856	0.617425
YPL210C	SRP72	0.886187	0.642455	1.11999	1.10765	0.621458
YPL225W		0.650881	0.571909	0.678398	0.567102	0.604076
YPL230W		0.354824	0.41623	0.42744	0.418725	0.388119
YPL272C		0.538132	0.854737	0.755344	0.713801	0.605404
YPR026W	ATH1	0.700319	0.809068	0.689289	0.617909	0.727431
YPR030W	CSR2	0.424072	0.560196	0.482167	0.381797	0.406276
YPR035W	GLN1	0.476501	0.600839	0.584361	0.579562	0.731374
YPR042C	PUF2	0.499635	0.74672	0.906191	0.975572	0.833035
YPR061C	JID1	0.401606	0.561615	0.530766	0.467587	0.375772
YPR093C	ASR1	0.517237	0.780433	0.437126	0.410992	0.502737
YPR106W	ISR1	0.593528	0.501499	0.639726	0.619882	0.540412
YPR108W	RPN7	0.508937	0.791672	0.677365	0.556115	0.531522
YPR124W	CTR1	0.313681	0.179594	0.761853	0.244668	0.376716
YPR129W	SCD6	0.637052	0.582428	0.859151	0.748694	0.495894
YPR131C	NAT3	0.476574	0.408812	0.513426	0.494685	0.49478
YPR139C	VPS66	0.769154	0.637198	0.960707	0.959113	0.739126
YPR151C	SUE1	0.675566	0.793878	0.517952	0.574056	0.64761
YPR158W		0.834725	1.92371	0.596342	0.455678	0.95259
YPR160W	GPH1	0.357943	0.310715	0.308863	0.161257	0.325319
YPR184W	GDB1	0.832196	0.769278	0.68231	0.400537	0.677025

## Sheet: Fig.5B+C TP-analysis
T Profiler analysis_Jin genes in comparison with Hosiner genes (all genes expressed greater/minor than 1,5 fold) associated to significant GO terms
Hosiner_genes							Jin_genes
Ag up	Category	Aspect	E-value	Mean	ORFs		Ag up	Category	Aspect	E-value	Mean	ORFs
	response to external stimulus	P	2.20e-4	0.586	23			ribosome biogenesis and assembly	P	< 1.0e-15	0.728	103
	response to abiotic stimulus	P	1.64e-2	0.519	21			ribosome biogenesis	P	< 1.0e-15	0.737	93
	response to stimulus	P	3.22e-2	0.332	62			cytoplasm organization and biogenesis	P	< 1.0e-15	0.479	163
Ag down	macromolecule metabolism	P	1.40e-2	0.006	129			rRNA metabolism	P	< 1.0e-15	0.731	78
	metabolism	P	1.23e-2	0.068	267			rRNA processing	P	< 1.0e-15	0.731	78
	ribosome biogenesis and assembly	P	9.60e-3	-0.273	20			RNA metabolism	P	< 1.0e-15	0.579	111
	protein metabolism	P	2.61e-3	-0.028	105			RNA processing	P	4.86e-14	0.623	94
	protein metabolism	P	1.58e-3	-0.033	104			RNA processing	P	4.86e-14	0.623	94
	macromolecule biosynthesis	P	2.47e-5	-0.160	55			cell growth and/or maintenance	P	5.33e-10	0.179	458
	protein biosynthesis	P	9.20e-6	-0.203	46			cell organization and biogenesis	P	1.25e-8	0.284	228
	structural molecule activity	F	1.89e-4	-0.177	44			processing of 20S pre-rRNA	P	6.21e-6	0.811	29
	structural constituent of ribosome	F	5.87e-6	-0.259	36			nucleobase, nucleoside, nucleotide and nucleic acid metabolism	P	3.28e-4	0.180	265
	large ribosomal subunit	C	1.00e-2	-0.285	19			35S primary transcript processing	P	3.89e-3	0.707	23
	cytosolic large ribosomal subunit (sensu Eukarya)	C	1.00e-2	-0.285	19			ribosome assembly	P	1.51e-2	0.651	23
	cytosolic ribosome (sensu Eukarya)	C	3.13e-6	-0.281	34			RNA binding	F	2.22e-5	0.509	61
	ribosome	C	3.13e-6	-0.249	39			snoRNA binding	F	7.16e-5	0.895	21
	ribonucleoprotein complex	C	5.99e-8	-0.229	51			RNA helicase activity	F	5.06e-3	0.978	13
								nucleic acid binding	F	2.01e-2	0.258	108
								nucleolus	C	< 1.0e-15	0.754	96
								nucleus	C	8.17e-11	0.215	388
								ribonucleoprotein complex	C	1.31e-3	0.394	70
								small nucleolar ribonucleoprotein complex	C	5.28e-3	0.802	18
								cytosolic ribosome (sensu Eukarya)	C	4.71e-2	0.572	25
							Ag down	hexose transport	P	1.78e-2	-1202	9
As up	Category	Aspect	E-value	Mean	ORFs			macromolecule metabolism	P	5.06e-3	-0.203	290
	protein folding	P	1.25e-8	1228	19			energy pathways	P	3.80e-5	-0.520	70
	aldehyde metabolism	P	7.78e-6	1574	9			carbohydrate metabolism	P	1.69e-5	-0.495	81
	response to stimulus	P	9.46e-4	0.586	60			cytoplasm	C	3.89e-3	-0.121	667
	protein transport	P	2.17e-3	0.956	17			mitochondrion	C	1.60e-5	-0.384	133
	intracellular protein transport	P	3.56e-3	0.964	16
	protein targeting	P	6.55e-3	0.969	15		As up	Category	Aspect	E-value	Mean	ORFs
	response to stress	P	1.18e-2	0.587	48			sulfur metabolism	P	< 1.0e-15	2340	24
	intracellular transport	P	1.78e-2	0.783	22			sulfur amino acid metabolism	P	3.24e-14	2821	13
	obsolete molecular function	F	2.88e-7	1019	25			sulfate assimilation	P	2.16e-12	3893	7
	oxidoreductase activity, acting on the CH-OH group of donors, NAD or NADP as acceptor	F	6.76e-7	1040	23			methionine metabolism, UM-BBD_pathwayID:met	P	4.58e-9	3110	8
	oxidoreductase activity, acting on CH-OH group of donors	F	9.12e-7	1013	24			aspartate family amino acid metabolism	P	1.75e-6	2123	12
	heat shock protein activity	F	3.94e-6	1225	15			protein folding	P	5.76e-3	1274	18
	aryl-alcohol dehydrogenase activity	F	9.73e-6	1814	7			amine/polyamine transport	P	2.09e-2	1262	16
	oxidoreductase activity	F	1.26e-4	0.652	52			amino acid and derivative metabolism	P	4.37e-2	0.679	55
	catalytic activity	F	8.61e-4	0.398	169			response to stimulus	P	4.37e-2	0.523	103
	chaperone activity	F	1.31e-3	1067	14			response to chemical substance	P	4.54e-2	0.917	28
	ATPase activity	F	8.46e-3	0.843	20			transporter activity	F	9.60e-3	0.529	119
	hydrolase activity, acting on acid anhydrides	F	2.65e-2	0.785	21			amine transporter activity	F	2.87e-2	1280	15
As down	ribosome biogenesis and assembly	P	2.85e-3	-0.448	20			ATPase activity	F	3.62e-2	0.838	35
	macromolecule biosynthesis	P	4.28e-9	-0.354	53		As down	carbohydrate metabolism	P	4.71e-2	-0.296	81
	biosynthesis	P	1.18e-10	-0.214	93			energy pathways	P	3.35e-2	-0.344	70
	protein biosynthesis	P	1.58e-11	-0.496	43			macromolecule metabolism	P	1.23e-2	-0.087	290
	RNA binding	F	1.58e-2	-0.387	20			mitochondrion	C	3.48e-2	-0.199	133
	structural molecule activity	F	2.14e-11	-0.502	42
	structural constituent of ribosome	F	1.62e-14	-0.671	35		Cd up	Category	Aspect	E-value	Mean	ORFs
	nucleolus	C	3.76e-2	-0.371	19			ribosome biogenesis and assembly	P	< 1.0e-15	0.548	103
	cytosol	C	2.09e-2	-0.082	65			ribosome biogenesis	P	6.48e-14	0.541	93
	small ribosomal subunit	C	1.25e-3	-0.543	17			cytoplasm organization and biogenesis	P	3.42e-12	0.360	164
	eukaryotic 43S preinitiation complex	C	4.19e-4	-0.642	15			RNA metabolism	P	1.18e-10	0.428	111
	cytosolic small ribosomal subunit (sensu Eukarya)	C	4.19e-4	-0.642	15			rRNA processing	P	1.58e-10	0.523	78
	cytosolic large ribosomal subunit (sensu Eukarya)	C	1.76e-7	-0.737	19			rRNA metabolism	P	1.58e-10	0.523	78
	large ribosomal subunit	C	1.76e-7	-0.737	19			cell growth and/or maintenance	P	3.24e-10	0.155	459
	ribosome	C	4.86e-14	-0.613	38			RNA processing	P	8.74e-10	0.454	94
	cytosolic ribosome (sensu Eukarya)	C	1.62e-14	-0.688	34			RNA processing	P	8.74e-10	0.454	94
	ribonucleoprotein complex	C	< 1.0e-15	-0.521	50			cell organization and biogenesis	P	1.47e-6	0.213	229
								nucleobase, nucleoside, nucleotide and nucleic acid metabolism	P	3.28e-4	0.154	266
								processing of 20S pre-rRNA	P	5.60e-4	0.591	29
Cd up	Category	Aspect	E-value	Mean	ORFs			amine/polyamine transport	P	7.12e-4	0.828	16
	sulfur amino acid metabolism	P	3.36e-11	1208	16			ribosome assembly	P	2.85e-3	0.624	23
	sulfur metabolism	P	7.59e-10	1027	21			ribosomal subunit assembly	P	2.55e-2	0.630	18
	methionine metabolism, UM-BBD_pathwayID:met	P	8.40e-9	1188	14			RNA binding	F	7.78e-6	0.458	61
	aspartate family amino acid metabolism	P	3.32e-6	0.973	17			snoRNA binding	F	4.40e-4	0.721	21
Cd down	ribosome biogenesis and assembly	P	2.28e-3	-0.248	20			nucleic acid binding	F	9.92e-4	0.267	108
	macromolecule biosynthesis	P	2.83e-4	-0.047	56			amine transporter activity	F	1.73e-3	0.824	15
	protein biosynthesis	P	7.16e-5	-0.104	46			polyamine transporter activity	F	1.93e-2	1177	7
	nucleic acid binding	F	4.89e-2	-0.081	29			carboxylic acid transporter activity	F	4.54e-2	0.603	18
	binding	F	4.54e-2	-0.017	42			organic acid transporter activity	F	4.54e-2	0.603	18
	structural molecule activity	F	4.01e-5	-0.121	44			RNA helicase activity	F	4.71e-2	0.734	13
	structural constituent of ribosome	F	2.79e-6	-0.205	36			nucleolus	C	< 1.0e-15	0.558	96
	cytosol	C	1.45e-2	0.035	68			nucleus	C	8.24e-8	0.156	388
	cytosolic large ribosomal subunit (sensu Eukarya)	C	2.85e-3	-0.257	19			ribonucleoprotein complex	C	1.51e-2	0.295	70
	large ribosomal subunit	C	2.85e-3	-0.257	19			plasma membrane	C	3.10e-2	0.283	69
	nucleolus	C	3.28e-4	-0.311	19			small nucleolar ribonucleoprotein complex	C	3.22e-2	0.619	18
	cytosolic ribosome (sensu Eukarya)	C	2.79e-6	-0.221	34		Cd down	biological_process unknown	P	5.08e-4	-0.176	357
	ribosome	C	2.48e-6	-0.186	39			cytoplasm	C	2.28e-3	-0.110	668
	ribonucleoprotein complex	C	1.47e-6	-0.123	52			mitochondrion	C	2.97e-4	-0.305	133
Hg up	Category	Aspect	E-value	Mean	ORFs		Hg up	Category	Aspect	E-value	Mean	ORFs
	amine biosynthesis	P	4.90e-9	0.778	33			ribosome biogenesis and assembly	P	< 1.0e-15	0.634	103
	amino acid biosynthesis	P	4.90e-9	0.778	33			ribosome biogenesis	P	< 1.0e-15	0.632	93
	amino acid and derivative metabolism	P	1.38e-6	0.637	44			cytoplasm organization and biogenesis	P	1.62e-14	0.415	164
	amine metabolism	P	1.38e-6	0.637	44			RNA metabolism	P	2.76e-13	0.513	111
	amino acid metabolism	P	1.38e-6	0.637	44			rRNA metabolism	P	2.93e-12	0.615	78
	organic acid metabolism	P	2.10e-5	0.571	52			rRNA processing	P	2.93e-12	0.615	78
	regulation of cellular process	P	5.51e-5	1324	7			RNA processing	P	1.47e-11	0.531	94
	regulation of cell redox homeostasis	P	5.51e-5	1324	7			RNA processing	P	1.47e-11	0.531	94
	cell homeostasis	P	9.02e-4	0.858	14			cell growth and/or maintenance	P	1.71e-11	0.145	459
	homeostasis	P	9.02e-4	0.858	14			cell organization and biogenesis	P	1.10e-8	0.240	229
	oxygen and reactive oxygen species metabolism	P	9.92e-4	0.916	12			nucleobase, nucleoside, nucleotide and nucleic acid metabolism	P	3.51e-6	0.170	266
	response to oxidative stress	P	3.89e-3	0.950	10			processing of 20S pre-rRNA	P	3.80e-5	0.732	29
	response to biotic stimulus	P	1.40e-2	0.753	15			ribosome assembly	P	3.56e-3	0.679	23
	oxidoreductase activity	F	4.96e-5	0.554	54			amine/polyamine transport	P	2.01e-2	0.763	16
	oxidoreductase activity, acting on peroxide as acceptor	F	5.08e-4	1234	7			RNA binding	F	2.08e-6	0.514	61
	catalytic activity	F	6.47e-4	0.359	186			snoRNA binding	F	6.12e-5	0.875	21
Hg down	macromolecule metabolism	P	4.25e-3	0.081	131			nucleic acid binding	F	3.99e-4	0.280	108
	rRNA metabolism	P	6.47e-4	-0.403	14			RNA helicase activity	F	1.45e-2	0.892	13
	rRNA processing	P	6.47e-4	-0.403	14			binding	F	3.62e-2	0.148	155
	protein metabolism	P	2.97e-4	0.035	106			amine transporter activity	F	4.37e-2	0.749	15
	protein metabolism	P	2.10e-4	0.031	105			nucleolus	C	< 1.0e-15	0.646	96
	ribosome biogenesis	P	1.26e-4	-0.418	15			nucleus	C	2.84e-9	0.152	388
	macromolecule biosynthesis	P	7.54e-5	-0.077	56			small nucleolar ribonucleoprotein complex	C	5.52e-3	0.771	18
	protein biosynthesis	P	8.23e-6	-0.141	46			ribonucleoprotein complex	C	5.76e-3	0.321	70
	ribosome biogenesis and assembly	P	4.95e-6	-0.380	20		Hg down	polysaccharide metabolism	P	2.65e-2	-0.914	16
	RNA binding	F	2.18e-2	-0.195	20			glucan metabolism	P	1.51e-2	-0.976	15
	nucleic acid binding	F	2.49e-3	-0.157	29			biological_process unknown	P	3.72e-3	-0.241	357
	structural molecule activity	F	4.70e-5	-0.130	44			glycogen metabolism	P	2.98e-3	-1149	13
	structural constituent of ribosome	F	3.51e-6	-0.210	36			energy reserve metabolism	P	2.72e-3	-1068	15
	small nucleolar ribonucleoprotein complex	C	1.18e-2	-0.624	7			energy pathways	P	5.88e-4	-0.536	70
	cytosolic large ribosomal subunit (sensu Eukarya)	C	7.14e-3	-0.239	19			carbohydrate metabolism	P	1.26e-4	-0.529	81
	large ribosomal subunit	C	7.14e-3	-0.239	19			mitochondrion	C	1.40e-2	-0.352	133
	cytosolic ribosome (sensu Eukarya)	C	3.72e-6	-0.223	34			cytoplasm	C	2.49e-3	-0.179	668
	ribosome	C	1.65e-6	-0.198	39
	nucleolus	C	2.39e-7	-0.453	19
	ribonucleoprotein complex	C	7.35e-9	-0.183	52
Zn down	Category	Aspect	E-value	Mean	ORFs		Zn up	Category	Aspect	E-value	Mean	ORFs
	M phase	P	1.44e-3	-0.528	15			ribosome biogenesis and assembly	P	2.89e-11	0.490	103
	nuclear division	P	4.62e-4	-0.608	13			ribosome biogenesis	P	7.59e-10	0.488	93
								cytoplasm organization and biogenesis	P	3.04e-9	0.319	164
								cell growth and/or maintenance	P	6.00e-9	0.118	459
								RNA metabolism	P	1.21e-7	0.379	111
								rRNA metabolism	P	2.55e-7	0.468	78
								rRNA processing	P	2.55e-7	0.468	78
								RNA processing	P	6.76e-7	0.401	94
								RNA processing	P	6.76e-7	0.401	94
								cell organization and biogenesis	P	4.96e-5	0.168	229
								processing of 20S pre-rRNA	P	1.04e-2	0.544	29
								RNA binding	F	1.65e-3	0.379	61
								ATPase activity	F	5.28e-3	0.504	35
								snoRNA binding	F	1.09e-2	0.665	21
								ATPase activity	F	1.85e-2	0.546	27
								iron ion transporter activity	F	3.76e-2	1271	7
							Zn down	carbohydrate metabolism	P	8.21e-4	-0.497	81
								energy pathways	P	2.97e-4	-0.551	70
								nucleolus	C	1.33e-9	0.471	96
								nucleus	C	1.20e-4	0.088	388
								cytoplasm	C	3.76e-2	-0.167	668
								mitochondrion	C	5.99e-7	-0.488	133

## Sheet: Fig.5B overlaps
Hosiner_Jin_Gene overlaps (expression greater/minor than 1,2 fold in both experimental setups) associated to significant GO terms by T Profiler
SID	GN	H_Ag	J_Ag		SID	GN	H_As	J_As		SID	GN	H_Cd	J_Cd		SID	GN	H_Hg	J_Hg		SID	GN	H_Zn	J_Zn		metal	GO term	H	J
YAL012W	CYS3	1.45397	1.58451		YAL005C	SSA1	3.45815	3.91581		YAL005C	SSA1	1.52626	1.66908		YAL012W	CYS3	1.21419	1.52089		YBR008C	FLR1	1.23114	1.34598		Ag	sulfur compound metabolism	1.32177	1.74799
YEL071W	DLD3	1.64718	1.50202		YAL012W	CYS3	2.78949	5.52158		YAL012W	CYS3	3.45815	1.62256		YBR040W	FIG1	1.72907	1.97999		YBR244W	GPX2	1.26576	1.404		As	aldehyde metabolism	2.53362	22.2969
YGL184C	STR3	1.24833	1.70395		YBL064C	PRX1	1.53688	2.56867		YAL067C	SEO1	2.39496	1.3308		YBR063C		1.33793	1.48791		YER145C	FTR1	1.64718	2.50592			response to oxidative stress	2.26549	3.48105
YGR055W	MUP1	1.58008	1.76203		YBL075C	SSA3	1.72907	1.62402		YBL075C	SSA3	1.44393	1.2355		YBR141C		1.90528	1.31021		YHL036W	MUP3	1.72907	2.14224			response to stress	1.58492	1.93057
YHL036W	MUP3	1.33793	1.28518		YBR008C	FLR1	4.14106	34.7608		YBR063C		1.3566	1.37243		YBR244W	GPX2	2.94854	2.94172		YHL040C	ARN1	1.97247	1.82336			response to stimulus	2.30419	5.56477
YHR055C	CUP1-2	24.761	11.7035		YBR067C	TIP1	2	1.25284		YBR244W	GPX2	1.64718	1.42477		YCR028C	FEN2	1.31951	1.67931		YLL014W		2.05623	2.00913			sulfur compound metabolism	1.87051	13.5467
YKL001C	MET14	1.31039	1.73567		YBR072W	HSP26	2.56685	4.09137		YCR012W	PGK1	1.46409	2.42272		YDL168W	SFA1	1.39474	1.45374		YLR136C	TIS11	2.05623	2.25494			protein folding	2.50445	3.90192
YKR069W	MET1	1.30134	1.87626		YBR169C	SSE2	1.44393	3.27625		YCR028C	FEN2	1.61328	1.44772		YDL182W	LYS20	1.76541	1.40971		YMR058W	FET3	1.61328	4.43498			transmembrane transport	2.62721	9.26527
YLR092W	SUL2	1.21419	1.31469		YCR012W	PGK1	3.03143	1.24064		YDR046C	BAP3	1.68179	2.21131		YDR011W	SNQ2	1.3566	1.46947		YOR383C	FIT3	2.23457	5.70937			amino acid metabolism	0.653942	0.615637
YLR109W	AHP1	1.23114	1.28738		YDL124W		2.9897	3.14491		YDR502C	SAM2	2.08493	1.29314		YDR046C	BAP3	1.36604	2.09168		YPL240C	HSP82	1.21419	1.69991		Cd	response to oxidative stress	1.83814	1.44611
YNL160W	YGP1	1.59107	1.41653		YDL168W	SFA1	1.81504	7.56199		YEL071W	DLD3	1.86607	1.90015		YDR533C	HSP31	1.6245	1.5566		SID	GN	H_Zn	J_Zn			sulfur compound metabolism	2.65324	1.62725
YNL277W	MET2	1.28343	1.82726		YDL243C	AAD4	1.69349	42.5863		YER145C	FTR1	1.23114	1.41996		YGR055W	MUP1	1.22264	2.09734		YAL060W	BDH1	0.702222	0.578412			amino acid transport	1.75055	1.98397
YOL151W	GRE2	1.46409	1.31526		YDR011W	SNQ2	1.67018	5.96059		YGL184C	STR3	1.56917	2.29216		YGR209C	TRX2	2.9897	1.48498		YGL009C	LEU1	0.732043	0.599697			transmembrane transport	1.56141	1.62288
YOR303W	CPA1	1.45397	1.26963		YDR059C	UBC5	1.51572	1.21581		YGR055W	MUP1	1.87905	2.50462		YJL079C	PRY1	1.29235	1.28632		YHR208W	BAT1	0.812252	0.613621			iron assimilation	1.43263	1.53805
YOR385W		1.68179	2.67178		YDR171W	HSP42	1.95884	2.04893		YGR155W	CYS4	1.82766	1.26016		YJL101C	GSH1	1.34723	1.52064		YJL217W		0.655197	0.593493		Hg	response to oxidative stress	2.339	1.87268
YPL250C	ICY2	1.48452	1.55961		YDR258C	HSP78	1.51572	3.13531		YHL036W	MUP3	1.34723	2.45944		YKL071W		1.48452	1.48021		YLR130C	ZRT2	0.590496	0.190544			response to chemical stimulus	1.9911	2.05829
YPL274W	SAM3	1.36604	1.58503		YDR533C	HSP31	1.50525	10.2692		YHL040C	ARN1	1.76541	1.45687		YLR109W	AHP1	2.07053	1.54338		YLR239C	LIP2	0.598739	0.521137			amino acid metabolism	1.99875	1.42009
SID	GN	H_Ag	J_Ag		YEL071W	DLD3	1.3566	3.75735		YJL101C	GSH1	1.75321	1.28791		YML116W	ATR1	1.56917	2.723		YML054C	CYB2	0.586417	0.477742		Zn	iron ion homeostasis	1.90475	3.34571
YPR124W	CTR1	0.742262	0.313681		YER103W	SSA4	3.34035	10.2973		YJL212C	OPT1	1.6245	1.81355		YMR058W	FET3	1.28343	2.2143		YNL104C	LEU4	0.817902	0.574026			amino acid biosynthesis (leucine)	0.787399	0.595781
					YFL016C	MDJ1	1.30134	2.18362		YJR010W	MET3	5.93809	1.2639		YNL160W	YGP1	2.63902	1.76709
sulfur compound metabolism					YFL057C	AAD16	3.53081	35.8283		YJR137C	ECM17	2.17347	1.46492		YOL058W	ARG1	3.68075	1.20164		iron ion homeostasis
YAL012W	CYS3	1.45397	1.58451		YGR055W	MUP1	1.6245	7.05005		YKL001C	MET14	4.82323	1.57034		YOL151W	GRE2	3.07375	2.16952		YLR136C	TIS11	2.05623	2.25494
YGL184C	STR3	1.24833	1.70395		YGR142W	BTN2	1.86607	6.01424		YKR069W	MET1	1.90528	1.78373		YOL165C	AAD15	1.21419	2.54485		YER145C	FTR1	1.64718	2.50592
YKL001C	MET14	1.31039	1.73567		YGR209C	TRX2	2.71321	3.10264		YLL024C	SSA2	1.84038	1.77995		YOR303W	CPA1	1.98618	1.44759		YHL040C	ARN1	1.97247	1.82336
YKR069W	MET1	1.30134	1.87626		YHL036W	MUP3	1.31951	8.83835		YLL061W	MMP1	2.12874	1.79855		SID	GN	H_Hg	J_Hg		YMR058W	FET3	1.61328	4.43498
YNL277W	MET2	1.28343	1.82726		YHR029C		1.23114	2.46827		YLR092W	SUL2	2.60268	1.62964		YBR067C	TIP1	0.732043	0.639031		YOR383C	FIT3	2.23457	5.70937
		1.31949	1.74553		YHR179W	OYE2	2.41162	5.68568		YLR109W	AHP1	2.11404	1.62564		YJL217W		0.76313	0.527026				1.90475	3.34571
					YJL034W	KAR2	2.17347	1.79357		YLR367W	RPS22B	1.59107	1.38928		YLR239C	LIP2	0.779165	0.601967
					YJL079C	PRY1	1.6358	2.06277		YMR058W	FET3	1.30134	1.73733		YPL170W	DAP1	0.812252	0.621863		amino acid biosynthesis (leucine)
					YJL101C	GSH1	1.23114	5.70771		YNL160W	YGP1	2.04202	1.71201		YPR035W	GLN1	0.757858	0.579562		YGL009C	LEU1	0.732043	0.599697
					YKL001C	MET14	1.20581	15.8072		YNL277W	MET2	2.02792	2.24739		YPR124W	CTR1	0.550953	0.244668		YNL104C	LEU4	0.817902	0.574026
					YKL071W		1.55833	96.8407		YOL151W	GRE2	2.62079	1.39293							YHR208W	BAT1	0.812252	0.613621
					YKL103C	LAP4	1.81504	4.22869		YOR153W	PDR5	1.30134	1.69327		response to oxidative stress							0.787399	0.595781
					YLL024C	SSA2	3.34035	2.6794		YPL250C	ICY2	2.53151	1.26017		YBR244W	GPX2	2.94854	2.94172
					YLL026W	HSP104	3.91768	2.80305		YPL274W	SAM3	1.85318	1.48217		YGR209C	TRX2	2.9897	1.48498
					YLL060C	GTT2	2	42.7696		SID	GN	H_Cd	J_Cd		YJL101C	GSH1	1.34723	1.52064
					YLR109W	AHP1	2.25012	2.02246		YJL217W		0.742262	0.546603		YLR109W	AHP1	2.07053	1.54338
					YLR162W		1.53688	2.751		YPR035W	GLN1	0.655197	0.584361				2.339	1.87268
					YML116W	ATR1	1.31951	15.916		YPR124W	CTR1	0.624165	0.761853
					YML131W		2.80889	18.7893							amino acid metabolism
					YMR090W		1.3566	6.37023		response to oxidative stress					YAL012W	CYS3	1.21419	1.52089
					YMR173W	DDR48	1.81504	1.61777		YJL101C	GSH1	1.75321	1.28791		YDL182W	LYS20	1.76541	1.40971
					YNL007C	SIS1	1.84038	2.85534		YBR244W	GPX2	1.64718	1.42477		YJL101C	GSH1	1.34723	1.52064
					YNL134C		4.72397	20.2688		YLR109W	AHP1	2.11404	1.62564		YOL058W	ARG1	3.68075	1.20164
					YNL160W	YGP1	2.05623	8.35987				1.83814	1.44611		YOR303W	CPA1	1.98618	1.44759
					YOL151W	GRE2	4.50023	25.2333									1.99875	1.42009
					YOL165C	AAD15	3.09513	3.21113		sulfur compound metabolism
					YOR049C	RSB1	2.18859	2.75532		YAL012W	CYS3	3.45815	1.62256		response to chemical stimulus
					YOR153W	PDR5	2.32947	8.38262		YGL184C	STR3	1.56917	2.29216		YBR040W	FIG1	1.72907	1.97999
					YPL091W	GLR1	1.81504	2.53835		YJL212C	OPT1	1.6245	1.81355		YBR244W	GPX2	2.94854	2.94172
					YPL171C	OYE3	3.27161	95.0258		YJR137C	MET5	2.17347	1.46492		YGR209C	TRX2	2.9897	1.48498
					YPL240C	HSP82	3.09513	6.05973		YKL001C	MET14	4.82323	1.57034		YJL101C	GSH1	1.34723	1.52064
					YPL250C	ICY2	1.26576	4.08112		YKR069W	MET1	1.90528	1.78373		YLR109W	AHP1	2.07053	1.54338
					YPR167C	MET16	1.28343	8.37128		YNL277W	MET2	2.02792	2.24739		YML116W	ATR1	1.56917	2.723
					SID	GN	H_As	J_As		YGR155W	CYS4	1.82766	1.26016		YMR058W	FET3	1.28343	2.2143
					YBR138C		0.747425	0.750452		YJL101C	GSH1	1.75321	1.28791				1.9911	2.05829
					YDL179W	PCL9	0.258816	0.638105		YDR502C	SAM2	2.08493	1.29314
					YDR247W	VHS1	0.524858	0.455743		YJR010W	MET3	5.93809	1.2639
					YDR384C	ATO3	0.63728	0.513822				2.65324	1.62725
					YER055C	HIS1	0.655197	0.607943
					YHR208W	BAT1	0.712025	0.63813		amino acid transport
					YJL217W		0.80107	0.311025		YCR028C	FEN2	1.61328	1.44772
					YOR193W	PEX27	0.632878	0.356968		YDR046C	BAP3	1.68179	2.21131
					YPR035W	GLN1	0.594604	0.600839		YGR055W	MUP1	1.87905	2.50462
					YPR124W	CTR1	0.678302	0.179594		YHL036W	MUP3	1.34723	2.45944
										YLL061W	MMP1	2.12874	1.79855
					response to stress					YPL274W	SAM3	1.85318	1.48217
					YDR059C	UBC5	1.51572	1.21581				1.75055	1.98397
					YHR029C	YHI9	1.23114	2.46827
					YJL034W	KAR2	2.17347	1.79357		transmembrane transport
					YKL201C	MNN4	1.18921	2.55742		YAL005C	SSA1	1.52626	1.66908
					YMR173W	DDR48	1.81504	1.61777		YBL075C	SSA3	1.44393	1.2355
							1.58492	1.93057		YCR028C	FEN2	1.61328	1.44772
										YDR046C	BAP3	1.68179	2.21131
					response to chemical stimulus					YER145C	FTR1	1.23114	1.41996
					YML116W	ATR1	1.31951	15.916		YLL024C	SSA2	1.84038	1.77995
					YBR008C	FLR1	4.14106	34.7608		YMR058W	FET3	1.30134	1.73733
					YOR153W	PDR5	2.32947	8.38262		YPL274W	SAM3	1.85318	1.48217
							2.59668	19.6865				1.56141	1.62288
					response to oxidative stress					iron assimilation
					YBL064C	PRX1	1.53688	2.56867		YER145C	FTR1	1.23114	1.41996
					YDL124W		2.9897	3.14491		YHL040C	ARN1	1.76541	1.45687
					YDR011W	SNQ2	1.67018	5.96059		YMR058W	FET3	1.30134	1.73733
					YGR209C	TRX2	2.71321	3.10264				1.43263	1.53805
					YJL101C	GSH1	1.23114	5.70771
					YLL026W	HSP104	3.91768	2.80305
					YLR109W	AHP1	2.25012	2.02246
					YPL091W	GLR1	1.81504	2.53835
							2.26549	3.48105
					sulfur compound metabolism
					YJL101C	GSH1	1.23114	5.70771
					YKL001C	MET14	1.20581	15.8072
					YPR167C	MET16	1.28343	8.37128
					YAL012W	CYS3	2.78949	5.52158
					YGR209C	TRX2	2.71321	3.10264
					YLL060C	GTT2	2	42.7696
							1.87051	13.5467
					protein folding
					YAL005C	SSA1	3.45815	3.91581
					YBL075C	SSA3	1.72907	1.62402
					YBR072W	HSP26	2.56685	4.09137
					YBR169C	SSE2	1.44393	3.27625
					YDR258C	HSP78	1.51572	3.13531
					YER103W	SSA4	3.34035	10.2973
					YFL016C	MDJ1	1.30134	2.18362
					YLL024C	SSA2	3.34035	2.6794
					YLL026W	HSP104	3.91768	2.80305
					YNL007C	SIS1	1.84038	2.85534
					YPL240C	HSP82	3.09513	6.05973
							2.50445	3.90192
					transmembrane transport
					YAL005C	SSA1	3.45815	3.91581
					YBL075C	SSA3	1.72907	1.62402
					YBR008C	FLR1	4.14106	34.7608
					YDR258C	HSP78	1.51572	3.13531
					YER103W	SSA4	3.34035	10.2973
					YJL034W	KAR2	2.17347	1.79357
					YLL024C	SSA2	3.34035	2.6794
					YML116W	ATR1	1.31951	15.916
							2.62721	9.26527
					amino acid metabolism
					YER055C	HIS1	0.655197	0.607943
					YHR208W	BAT1	0.712025	0.63813
					YPR035W	GLN1	0.594604	0.600839
							0.653942	0.615637
					response to stimulus
					YAL005C	SSA1	3.45815	3.91581
					YBL064C	PRX1	1.53688	2.56867
					YBL075C	SSA3	1.72907	1.62402
					YBR008C	FLR1	4.14106	34.7608
					YBR072W	HSP26	2.56685	4.09137
					YDL124W		2.9897	3.14491
					YDR011W	SNQ2	1.67018	5.96059
					YDR059C	UBC5	1.51572	1.21581
					YDR258C	HSP78	1.51572	3.13531
					YER103W	SSA4	3.34035	10.2973
					YFL016C	MDJ1	1.30134	2.18362
					YGR209C	TRX2	2.71321	3.10264
					YHR029C	YHI9	1.23114	2.46827
					YJL034W	KAR2	2.17347	1.79357
					YJL101C	GSH1	1.23114	5.70771
					YLL024C	SSA2	3.34035	2.6794
					YLL026W	HSP104	3.91768	2.80305
					YLR109W	AHP1	2.25012	2.02246
					YML116W	ATR1	1.31951	15.916
					YMR173W	DDR48	1.81504	1.61777
					YOR153W	PDR5	2.32947	8.38262
					YPL091W	GLR1	1.81504	2.53835
					YPL240C	HSP82	3.09513	6.05973
							2.30419	5.56477
					aldehyde metabolism
					YDL168W	SFA1	1.81504	7.56199
					YDL243C	AAD4	1.69349	42.5863
					YOL165C	AAD15	3.09513	3.21113
					YFL057C	AAD16	3.53081	35.8283
							2.53362	22.2969

## Sheet: Fig.5C H_unique
Genes which were solely expressed (greater/minor than 1,5 fold) in the Hosiner data set associated to significant GO terms by T Profiler
SID	GN	H_Ag	J_Ag		SID	GN	H_As	J_As		SID	GN	H_Cd	J_Cd		SID	GN	H_Hg	J_Hg		SID	GN	H_Zn	J_Zn		metal	GO term	H
YBR016W		1.67018			YAL017W	PSK1	1.70527			YAL013W	DEP1	1.67018			YAL047C	SPC72	1.95884			YBR062C		1.64718			Ag	cell wall organization	1.78253
YBR281C		5.77572			YAL068C		1.87905			YAL015C	NTG1	1.55833			YAL054C	ACS1	1.94531			YDL021W	GPM2	2.09943	0.428636			sulfur amino acid metabolism	2.47689
YBR296C	PHO89	1.79005	0.487895		YBR145W	ADH5	2.28153			YAL027W		1.59107			YAL060W	BDH1	1.87905	0.524843		YDL040C	NAT1	1.6245			As	protein folding	2.65552
YCL040W	GLK1	2.36199	0.508634		YCL008C	STP22	1.58008			YAL028W	FRT2	1.52626			YAL063C	FLO9	1.52626			YDR071C	PAA1	1.71713	0.638651			proteasome assembly	1.7657
YCL042W		1.7411			YCL040W	GLK1	3.29436	0.848817		YAL032C	PRP45	1.50525			YAR062W		1.55833			YDR139C	RUB1	1.50525				aldehyde metabolism	3.63986
YCR007C		1.53688			YCL042W		2.36199			YAL041W	CDC24	1.75321			YAR066W		1.91853			YDR248C		1.6245				(ubiquitin-dependent) catabolism	1.87295
YDL022W	GPD1	1.72907			YCL043C	PDI1	1.97247			YAL042W	ERV46	1.7411			YBL010C		1.52626			YDR534C	FIT1	2.23457				response to oxidative stress	1.83928
YDL072C	YET3	1.6245			YCR107W	AAD3	2.41162			YAL047C	SPC72	2.39496			YBL011W	SCT1	1.56917			YEL021W	URA3	1.55833				translation	0.592599
YDL124W		2.02792	0.908158		YDL022W	GPD1	1.52626			YAL054C	ACS1	1.6245			YBL013W	FMT1	2.01391			YGR034W	RPL26B	2.31338				ribosome biogenesis	0.598578
YDL222C	FMP45	1.51572			YDL126C	CDC48	1.79005	0.960956		YAR008W	SEN34	2.23457			YBL043W	ECM13	1.56917	0.70599		YGR090W	UTP22	1.55833				GMP biosynthesis	0.641713
YDR077W	SED1	2.02792			YDR007W	TRP1	1.55833			YAR031W	PRM9	1.52626			YBL049W	MOH1	1.6358			YGR209C	TRX2	1.51572	1.06879		Cd	response to stress	2.01173
YDR158W	HOM2	1.53688			YDR032C	PST2	1.65864			YAR066W		2.63902			YBL050W	SEC17	2.07053			YHR010W	RPL27A	1.58008				protein folding	1.62349
YEL060C	PRB1	2.34567			YDR155C	CPR1	1.56917			YBL010C		1.64718			YBL055C		2.17347			YHR039C-A	VMA10	1.56917				response to oxidative stress	2.23104
YER052C	HOM3	1.67018			YDR472W	TRS31	2.54912			YBL019W	APN2	3.86375			YBL059W		2.71321			YHR139C	SPS100	1.51572			Hg	response to oxidative stress	2.12664
YER091C	MET6	1.82766			YDR513W	TTR1	1.94531			YBL021C	HAP3	2.65737	0.595355		YBL064C	PRX1	2.86791	0.975125		YJL002C	OST1	2				amino acid metabolism	2.00075
YER177W	BMH1	1.53688			YDR516C	EMI2	1.58008	0.495486		YBL026W	LSM2	1.89212	0.638321		YBL074C	AAR2	2			YJL131C		2.23457				ribosome biogenesis	0.633991
YFL039C	ACT1	1.53688			YEL030W	ECM10	1.51572			YBL033C	RIB1	1.56917	0.717247		YBL078C	ATG8	2.71321	0.444435		YJR085C		1.50525
YGR008C	STF2	1.53688	0.406562		YEL060C	PRB1	1.95884			YBL041W	PRE7	1.52626			YBR014C		1.60214			YKL054C	DEF1	16.1113
YGR086C	PIL1	1.6245			YER004W	FMP52	1.65864			YBL043W	ECM13	1.90528	0.717829		YBR024W	SCO2	1.55833			YKR030W	GMH1	1.75321
YHL021C	FMP12	1.76541	0.553385		YER172C	BRR2	1.60214			YBL046W		1.55833			YBR026C	ETR1	1.56917			YLR052W	IES3	1.56917	0.706954
YHL048W	COS8	1.59107			YFL013C	IES1	1.75321			YBL055C		3.09513			YBR045C	GIP1	2.65737			YLR251W	SYM1	1.60214
YHR053C	CUP1-1	7.1602			YFL056C	AAD6	4.46915			YBL059W		3.34035			YBR068C	BAP2	1.56917			YMR077C	VPS20	1.77769
YHR071W	PCL5	1.56917			YGL037C	PNC1	1.85318	0.6965		YBL064C	PRX1	3.45815	0.822213		YBR076W	ECM8	1.6358			YMR158W	MRPS8	1.85318
YHR087W		2.31338	0.758288		YGL039W		3.97237			YBL074C	AAR2	1.72907			YBR085W	AAC3	1.59107			YMR234W	RNH1	1.51572	0.629933
YHR102W	KIC1	1.81504			YHR027C	RPN1	1.55833			YBL090W	MRP21	1.81504			YBR138C		1.64718	0.504526		YMR251W-A	HOR7	1.54756	0.518772
YJL060W	BNA3	1.64718	0.947203		YHR053C	CUP1-1	1.6245			YBR001C	NTH2	1.54756			YBR139W		1.55833	0.302209		YMR256C	COX7	1.71713
YJL159W	HSP150	1.71713			YHR104W	GRE3	1.52626	0.750892		YBR067C	TIP1	1.64718	0.987547		YBR147W		1.64718			YMR280C	CAT8	1.69349	0.41496
YJL171C		2.23457			YHR178W	STB5	1.69349			YBR076W	ECM8	2.12874			YBR148W	YSW1	1.58008			YNL012W	SPO1	2.28153
YJR137C	ECM17	1.53688	0.955913		YHR199C	FMP34	1.56917			YBR147W		1.93187			YBR188C	NTC20	1.77769			YNL048W	ALG11	1.79005
YLR120C	YPS1	2.02792			YIL075C	RPN2	1.85318			YBR155W	CNS1	1.77769			YBR211C	AME1	2.23457			YNL050C		1.71713
YLR152C		1.79005			YJL159W	HSP150	1.61328			YBR188C	NTC20	1.98618			YBR256C	RIB5	2.2974			YNL147W	LSM7	1.51572
YLR194C		1.52626	0.546529		YJL160C		1.72907			YBR211C	AME1	1.77769			YCL009C	ILV6	1.58008			YNL196C		1.81504
YLR303W	MET17	2.51403			YJR045C	SSC1	3.89062			YBR294W	SUL1	1.82766			YCL018W	LEU2	2.18859			YNL216W	RAP1	1.81504
YLR414C		2.58471			YJR104C	SOD1	1.70527			YCL040W	GLK1	2.26577	0.698373		YCL040W	GLK1	2.47942	0.498316		YNL224C		1.72907
YML100W	TSL1	1.55833			YJR155W	AAD10	4.56305			YCL043C	PDI1	1.55833			YCL042W		1.85318			YNL225C	CNM67	1.59107
YMR169C	ALD3	1.50525	0.729618		YKL035W	UGP1	1.53688	0.672246		YCR035C	RRP43	1.50525			YCL074W		1.60214			YOL109W	ZEO1	1.7411	0.490564
YMR173W	DDR48	1.59107	0.38839		YKL085W	MDH1	1.50525	0.851361		YCR036W	RBK1	1.69349			YDL124W		2.39496	1.00521		YOL121C	RPS19A	1.59107
YMR196W		1.55833	0.980988		YKL145W	RPT1	1.50525			YDL022W	GPD1	1.79005			YDL198C	GGC1	1.86607			YOR210W	RPB10	1.7411
YMR251W-A	HOR7	2.25012	0.743257		YLR021W		1.77769			YDL059C	RAD59	1.58008	0.935515		YDR032C	PST2	1.70527			YOR253W	NAT5	1.67018
YNL036W	NCE103	1.52626	0.445252		YLR216C	CPR6	3.94493			YDL124W		3.03143	1.10623		YDR035W	ARO3	2.28153			YOR382W	FIT2	4.75683
YNL134C		1.77769	0.866671		YLR259C	HSP60	2.77022			YDR123C	INO2	1.69349	1.16066		YDR061W		1.50525			YPL170W	DAP1	1.75321	0.6872
YNL192W	CHS1	1.87905			YLR303W	MET17	3.07375			YDR155C	CPR1	1.54756			YDR077W	SED1	1.53688			YPL270W	MDL2	1.79005
YNL208W		3.24901			YLR460C		2.8481			YDR513W	TTR1	1.54756			YDR158W	HOM2	2.17347			YPR020W	ATP20	1.58008
YNL336W	COS1	1.72907			YML100W	TSL1	1.50525			YEL060C	PRB1	1.64718			YDR349C	YPS7	1.71713			SID	GN	H_Zn	J_Zn
YOL016C	CMK2	1.6245			YMR186W	HSC82	2.39496			YER091C	MET6	4.92458			YDR353W	TRR1	3.01049			YAL009W	SPO7	0.570382
YOR220W		1.69349			YMR250W	GAD1	1.7411	0.660987		YER103W	SSA4	1.75321	0.900017		YDR421W	ARO80	1.6245			YBL076C	ILS1	0.646176
YOR230W	WTM1	1.56917			YMR251W-A	HOR7	1.7411	0.631114		YER153C	PET122	1.89212			YDR453C	TSA2	1.77769	0.592824		YBR063C		0.594604	1.44348
YOR285W		1.56917	0.632223		YMR276W	DSK2	1.52626			YFL024C	EPL1	1.72907			YDR513W	TTR1	2.08493			YCL008C	STP22	0.632878
YPL004C	LSP1	1.52626	0.563441		YMR303C	ADH2	1.53688	0.608324		YFR016C		1.53688			YER052C	HOM3	2.02792			YCL055W	KAR4	0.486327
YPL154C	PEP4	2.2974			YMR310C		1.6245			YGR204W	ADE3	1.50525			YER055C	HIS1	1.6358	0.773144		YCR098C	GIT1	0.655197	2.53409
SID	GN	H_Ag	J_Ag		YMR318C	ADH6	2.12874			YGR209C	TRX2	1.8025	0.996284		YER143W	DDI1	1.60214			YDL080C	THI3	0.659754
YAL005C	SSA1	0.521233	1.16086		YNL038W	GPI15	1.51572			YHR178W	STB5	1.51572			YER175C	TMT1	1.72907			YDL205C	HEM3	0.655197
YGR159C	NSR1	0.63728	1.46928		YNL046W		1.64718	0.509689		YIL074C	SER33	2.11404	0.919092		YFL014W	HSP12	1.6245	0.155653		YDR260C	SWM1	0.482968
YLR175W	CBF5	0.641713			YNL064C	YDJ1	3.09513			YJL060W	BNA3	2.71321	0.995391		YGL009C	LEU1	2.88786	1.07867		YER019C-A	SBH2	0.524858
YLR249W	YEF3	0.598739			YNL111C	CYB5	1.54756			YKL103C	LAP4	1.70527	0.754626		YHR008C	SOD2	1.61328			YER156C		0.646176
YPL036W	PMA2	0.384219			YNL175C	NOP13	1.51572			YKL201C	MNN4	2.20381	0.769497		YHR018C	ARG4	2.63902			YFL016C	MDJ1	0.586417	0.930553
YPL281C	ERR2	0.646176			YNL241C	ZWF1	2.63902			YLL026W	HSP104	1.55833	0.89962		YHR029C		1.81504	0.851716		YFR055W		0.615572
					YNL315C	ATP11	1.76541			YLR021W		1.52626			YHR071W	PCL5	2.65737			YGL029W	CGR1	0.615572	1.37269
fungal-type cell wall organization					YNL331C	AAD14	4.62675			YLR052W	IES3	1.72907	0.704483		YHR090C	YNG2	1.51572			YGL062W	PYC1	0.586417
YDL222C	FMP45	1.51572			YNR010W	CSE2	2.51403			YLR116W	MSL5	1.56917			YHR106W	TRR2	1.76541			YGR092W	DBF2	0.423373
YDR077W	SED1	2.02792			YNR040W		1.67018			YLR180W	SAM1	1.64718			YHR200W	RPN10	1.6358			YGR098C	ESP1	0.395021
YER177W	BMH1	1.53688			YOL038W	PRE6	1.50525			YLR216C	CPR6	1.59107			YHR208W	BAT1	1.84038	0.672391		YGR100W	MDR1	0.479632
YFL039C	ACT1	1.53688			YOL091W	SPO21	1.50525			YLR286C	CTS1	1.56917			YIL116W	HIS5	1.51572			YHL004W	MRP4	0.590496
YHR102W	KIC1	1.81504			YOL155C		1.6245			YLR303W	MET17	8.63383			YIR034C	LYS1	1.86607			YHR184W	SSP1	0.590496
YJL159W	HSP150	1.71713			YOR007C	SGT2	2.02792			YLR307W	CDA1	1.51572	0.374713		YJL159W	HSP150	1.52626			YIL126W	STH1	0.590496
YJR137C	MET5	1.53688	0.955913		YOR027W	STI1	2.32947			YLR431C	ATG23	1.98618			YJR016C	ILV3	1.50525			YJL128C	PBS2	0.486327
YLR120C	YPS1	2.02792			YOR052C		1.79005	0.690203		YLR460C		1.70527			YJR104C	SOD1	1.82766			YJL173C	RFA3	0.602904
YLR194C		1.52626	0.546529		YOR113W	AZF1	1.56917			YML028W	TSA1	1.81504			YJR109C	CPA2	2.44528			YLR128W	DCN1	0.659754
YLR414C	PUN1	2.58471			YOR117W	RPT5	1.52626			YML131W		1.61328	0.571687		YKL035W	UGP1	1.58008	0.468828		YLR144C	ACF2	0.650671
		1.78253			YOR259C	RPT4	1.53688			YMR172W	HOT1	1.72907			YKL103C	LAP4	1.97247	0.717211		YLR390W	ECM19	0.558644
					YOR311C	HSD1	1.71713			YMR173W	DDR48	2.28153	0.51725		YKL120W	OAC1	1.7411			YML061C	PIF1	0.582367
sulfur amino acid metabolism					YOR347C	PYK2	1.95884			YNL064C	YDJ1	1.59107			YKR066C	CCP1	2.18859			YMR006C	PLB2	0.61132
YBR281C	DUG2	5.77572			YPL024W	RMI1	1.56917			YNL134C		2.90795	0.746319		YLR027C	AAT2	1.70527			YNL193W		0.602904
YDR158W	HOM2	1.53688			YPL106C	SSE1	1.98618			YNL241C	ZWF1	2.92817			YLR303W	MET17	2.47942			YNL250W	RAD50	0.411796
YER052C	HOM3	1.67018			YPL154C	PEP4	1.7411			YOR007C	SGT2	1.56917			YLR348C	DIC1	1.51572			YNL256W	FOL1	0.594604	1.39617
YER091C	MET6	1.82766			YPL170W	DAP1	1.81504	0.569246		YOR020C	HSP10	1.50525			YLR355C	ILV5	1.60214			YNR006W	VPS27	0.550953
YJR137C	MET5	1.53688	0.955913		SID	GN	H_As	J_As		YOR027W	STI1	1.56917			YLR460C		1.85318			YNR013C	PHO91	0.5
YLR303W	MET17	2.51403			YAR075W		0.632878			YPL240C	HSP82	1.51572	1.09479		YML028W	TSA1	2.65737			YOR019W		0.602904
		2.47689			YBR092C	PHO3	0.650671	0.972924		YPR103W	PRE2	1.52626			YML029W	USA1	1.89212
					YBR189W	RPS9B	0.63728			YPR167C	MET16	2.9897	1.11473		YML100W	TSL1	1.53688
					YBR191W	RPL21A	0.574349			SID	GN	H_Cd	J_Cd		YMR090W		1.67018	0.448714
					YCR057C	PWP2	0.514057	1.65039		YBR169C	SSE2	0.650671	0.893463		YMR173W	DDR48	2.01391	0.485887
					YDL130W	RPP1B	0.641713	1.67699		YER056C	FCY2	0.554785			YMR318C	ADH6	1.51572
					YDR399W	HPT1	0.641713			YER115C	SPR6	0.619854			YNL104C	LEU4	2.36199	0.712814
					YDR418W	RPL12B	0.539614			YLR214W	FRE1	0.63728			YNL134C		3.36359	1.09624
					YDR439W	LRS4	0.607097			YNL223W	ATG4	0.646176			YNL208W		2.05623
					YDR463W	STP1	0.450625			YPL030W		0.641713	1.97804		YNL241C	ZWF1	1.61328
					YDR500C	RPL37B	0.655197			YPL043W	NOP4	0.594604	1.78115		YOL064C	MET22	1.52626
					YDR523C	SPS1	0.246558								YOR108W	LEU9	1.97247
					YEL026W	SNU13	0.650671			response to stress					YOR202W	HIS3	2.14355
					YGL031C	RPL24A	0.535887			YAL013W	DEP1	1.67018			YOR226C	ISU2	1.81504	1.02182
					YGL055W	OLE1	0.650671			YAL015C	NTG1	1.55833			YPL154C	PEP4	1.82766
					YGL103W	RPL28	0.574349			YAL027W	SAW1	1.59107			YPL250C	ICY2	1.56917	1.01903
					YGL135W	RPL1B	0.615572			YAL028W	FRT2	1.52626			YORF	NAME	HgCl2	19µM Hg
					YGR118W	RPS23A	0.632878			YBL019W	APN2	3.86375			YBL039C	URA7	0.655197	2.07704
					YGR148C	RPL24B	0.524858	2.00613		YBL046W	PSY4	1.55833			YDL014W	NOP1	0.641713
					YGR159C	NSR1	0.547147	1.68906		YBL055C		3.09513			YEL026W	SNU13	0.607097
					YHR141C	RPL42B	0.628507			YBL064C	PRX1	3.45815	0.822213		YFR013W	IOC3	0.598739
					YIL069C	RPS24B	0.582367			YDL022W	GPD1	1.79005			YGL055W	OLE1	0.535887
					YIL133C	RPL16A	0.524858			YDL059C	RAD59	1.58008	0.935515		YGR159C	NSR1	0.632878	1.99104
					YJL190C	RPS22A	0.517632			YDL124W		3.03143	1.10623		YGR245C	SDA1	0.650671	1.53301
					YJR123W	RPS5	0.641713			YDR513W	GRX2	1.54756			YJL050W	MTR4	0.650671
					YKL180W	RPL17A	0.646176			YEL060C	PRB1	1.64718			YLR175W	CBF5	0.646176
					YKR057W	RPS21A	0.655197	1.05373		YER103W	SSA4	1.75321	0.900017		YLR214W	FRE1	0.574349
					YLR029C	RPL15A	0.547147			YFL024C	EPL1	1.72907			YLR413W		0.641713
					YLR061W	RPL22A	0.624165			YGR209C	TRX2	1.8025	0.996284		YML056C	IMD4	0.586417
					YLR167W	RPS31	0.624165			YHR178W	STB5	1.51572			YMR131C	RRB1	0.659754
					YLR175W	CBF5	0.566442			YKL201C	MNN4	2.20381	0.769497		YMR217W	GUA1	0.441351
					YLR197W	SIK1	0.650671			YLL026W	HSP104	1.55833	0.89962		YMR219W	ESC1	0.590496
					YLR214W	FRE1	0.650671			YLR431C	ATG23	1.98618			YMR229C	RRP5	0.590496
					YLR231C	BNA5	0.641713			YML028W	TSA1	1.81504			YMR290C	HAS1	0.632878
					YLR340W	RPP0	0.607097	1.33651		YMR172W	HOT1	1.72907			YNL112W	DBP2	0.641713
					YLR344W	RPL26A	0.528509			YMR173W	DDR48	2.28153	0.51725		YNL132W	KRE33	0.619854
					YML024W	RPS17A	0.574349			YNL241C	ZWF1	2.92817			YNL141W	AAH1	0.659754	2.24819
					YML056C	IMD4	0.615572			YOR007C	SGT2	1.56917			YNL255C	GIS2	0.655197
					YML063W	RPS1B	0.63728			YPL240C	HSP82	1.51572	1.09479		YPL032C	SVL3	0.550953
					YMR041C		0.262429	0.858856				2.01173
					YMR217W	GUA1	0.641713								response to oxidative stress
					YNL178W	RPS3	0.624165			protein folding					YBL055C		2.17347
					YNL302C	RPS19B	0.554785			YBR155W	CNS1	1.77769			YBL064C	PRX1	2.86791	0.975125
					YOL040C	RPS15	0.566442			YCL043C	PDI1	1.55833			YBL055C	GRX7	2.17347
					YOR234C	RPL33B	0.598739			YER103W	SSA4	1.75321	0.900017		YDR353W	TRR1	3.01049
					YOR310C	NOP58	0.624165			YLL026W	HSP104	1.55833	0.89962		YDR453C	TSA2	1.77769	0.592824
					YOR390W		0.514057			YLR216C	CPR6	1.59107			YDR513W	GRX2	2.08493
					YPL023C	MET12	0.34151			YML028W	TSA1	1.81504			YDL124W		2.39496	1.00521
					YPL220W	RPL1A	0.570382			YNL064C	YDJ1	1.59107			YFL014W	HSP12	1.6245	0.155653
										YOR020C	HSP10	1.50525			YHR008C	SOD2	1.61328
					protein folding					YOR027W	STI1	1.56917			YHR106W	TRR2	1.76541
					YCL043C	PDI1	1.97247			YPL240C	HSP82	1.51572	1.09479		YJR104C	SOD1	1.82766
					YEL030W	ECM10	1.51572					1.62349			YKR066C	CCP1	2.18859
					YJR045C	SSC1	3.89062								YML028W	TSA1	2.65737
					YLR216C	CPR6	3.94493			response to oxidative stress					YNL241C	ZWF1	1.61328
					YLR259C	HSP60	2.77022			YAL015C	NTG1	1.55833					2.12664
					YMR186W	HSC82	2.39496			YBL055C		3.09513
					YNL064C	YDJ1	3.09513			YBL064C	PRX1	3.45815	0.822213		amino acid metabolism
					YOR027W	STI1	2.32947			YDL124W		3.03143	1.10623		YBL013W	FMT1	2.01391
					YPL106C	SSE1	1.98618			YDR513W	GRX2	1.54756			YCL009C	ILV6	1.58008
							2.65552			YGR209C	TRX2	1.8025	0.996284		YCL018W	LEU2	2.18859
										YHR178W	STB5	1.51572			YDR035W	ARO3	2.28153
					proteasome assembly					YLL026W	HSP104	1.55833	0.89962		YDR158W	HOM2	2.17347
					YIL075C	RPN2	1.85318			YML028W	TSA1	1.81504			YDR421W	ARO80	1.6245
					YKL145W	RPT1	1.50525			YNL241C	ZWF1	2.92817			YER052C	HOM3	2.02792
					YLR021W	IRC25	1.77769					2.23104			YER055C	HIS1	1.6358	0.773144
					YMR186W	HSC82	2.39496								YGL009C	LEU1	2.88786	1.07867
					YOR117W	RPT5	1.52626								YHR018C	ARG4	2.63902
					YOR259C	RPT4	1.53688								YHR208W	BAT1	1.84038	0.672391
							1.7657								YIL116W	HIS5	1.51572
															YIR034C	LYS1	1.86607
					(ubiquitin-dependent) catabolism										YJR016C	ILV3	1.50525
					YBR145W	ADH5	2.28153								YJR109C	CPA2	2.44528
					YCL008C	STP22	1.58008								YLR027C	AAT2	1.70527
					YCL040W	GLK1	3.29436	0.848817							YLR303W	MET17	2.47942
					YDL126C	CDC48	1.79005	0.960956							YLR355C	ILV5	1.60214
					YEL060C	PRB1	1.95884								YNL104C	LEU4	2.36199	0.712814
					YHR027C	RPN1	1.55833								YOL064C	MET22	1.52626
					YHR104W	GRE3	1.52626	0.750892							YOR108W	LEU9	1.97247
					YIL075C	RPN2	1.85318								YOR202W	HIS3	2.14355
					YIL075C	RPN2	1.85318										2.00075
					YKL085W	MDH1	1.50525	0.851361
					YKL145W	RPT1	1.50525								ribosome biogenesis
					YLR021W	IRC25	1.77769								YDL014W	NOP1	0.641713
					YMR250W	GAD1	1.7411	0.660987							YEL026W	SNU13	0.607097
					YMR276W	DSK2	1.52626								YGR159C	NSR1	0.632878	1.99104
					YMR303C	ADH2	1.53688	0.608324							YGR245C	SDA1	0.650671	1.53301
					YNL064C	YDJ1	3.09513								YJL050W	MTR4	0.650671
					YNL241C	ZWF1	2.63902								YLR175W	CBF5	0.646176
					YOL038W	PRE6	1.50525								YMR131C	RRB1	0.659754
					YOR117W	RPT5	1.52626								YMR229C	RRP5	0.590496
					YOR259C	RPT4	1.53688								YMR290C	HAS1	0.632878
					YPL154C	PEP4	1.7411								YNL112W	DBP2	0.641713
							1.87295								YNL132W	KRE33	0.619854
																	0.633991
					protein metabolism
					YAL017W	PSK1	1.70527
					YCL008C	STP22	1.58008
					YCL043C	PDI1	1.97247
					YDR155C	CPR1	1.56917
					YEL030W	ECM10	1.51572
					YEL060C	PRB1	1.95884
					YHR027C	RPN1	1.55833
					YIL075C	RPN2	1.85318
					YJR045C	SSC1	3.89062
					YKL145W	RPT1	1.50525
					YLR216C	CPR6	3.94493
					YLR259C	HSP60	2.77022
					YMR186W	HSC82	2.39496
					YMR276W	DSK2	1.52626
					YNL038W	GPI15	1.51572
					YNL064C	YDJ1	3.09513
					YOL038W	PRE6	1.50525
					YOR027W	STI1	2.32947
					YOR117W	RPT5	1.52626
					YOR259C	RPT4	1.53688
					YPL106C	SSE1	1.98618
					YPL154C	PEP4	1.7411
					response to oxidative stress
					YDR513W	TTR1	1.94531
					YHR053C	CUP1-1	1.6245
					YHR104W	GRE3	1.52626	0.750892
					YHR178W	STB5	1.69349
					YJR104C	SOD1	1.70527
					YMR250W	GAD1	1.7411	0.660987
					YNL241C	ZWF1	2.63902
							1.83928
					aldehyde metabolism
					YCR107W	AAD3	2.41162
					YFL056C	AAD6	4.46915
					YJR155W	AAD10	4.56305
					YMR318C	ADH6	2.12874
					YNL331C	AAD14	4.62675
							3.63986
					translation
					YBR189W	RPS9B	0.63728
					YBR191W	RPL21A	0.574349
					YDL130W	RPP1B	0.641713	1.67699
					YDR418W	RPL12B	0.539614
					YDR500C	RPL37B	0.655197
					YGL031C	RPL24A	0.535887
					YGL103W	RPL28	0.574349
					YGL135W	RPL1B	0.615572
					YGR118W	RPS23A	0.632878
					YGR148C	RPL24B	0.524858	2.00613
					YHR141C	RPL42B	0.628507
					YIL069C	RPS24B	0.582367
					YIL133C	RPL16A	0.524858
					YJL190C	RPS22A	0.517632
					YJR123W	RPS5	0.641713
					YKL180W	RPL17A	0.646176
					YKR057W	RPS21A	0.655197	1.05373
					YLR029C	RPL15A	0.547147
					YLR061W	RPL22A	0.624165
					YLR167W	RPS31	0.624165			protein metabolism
					YLR340W	RPP0	0.607097	1.33651		YBR189W	RPS9B	0.63728
					YLR344W	RPL26A	0.528509			YBR191W	RPL21A	0.574349
					YML024W	RPS17A	0.574349			YDR418W	RPL12B	0.539614
					YML063W	RPS1B	0.63728			YDR500C	RPL37B	0.655197
					YNL178W	RPS3	0.624165			YDR523C	SPS1	0.246558
					YNL302C	RPS19B	0.554785			YGL031C	RPL24A	0.535887
					YOL040C	RPS15	0.566442			YGL103W	RPL28	0.574349
					YOR234C	RPL33B	0.598739			YGL135W	RPL1B	0.615572
					YPL220W	RPL1A	0.570382			YGR118W	RPS23A	0.632878
							0.592599			YGR148C	RPL24B	0.524858	2.00613
										YHR141C	RPL42B	0.628507
					ribosome biogenesis					YIL069C	RPS24B	0.582367
					YBR189W	RPS9B	0.63728			YIL133C	RPL16A	0.524858
					YCR057C	PWP2	0.514057	1.65039		YJL190C	RPS22A	0.517632
					YDR418W	RPL12B	0.539614			YJR123W	RPS5	0.641713
					YEL026W	SNU13	0.650671			YKL180W	RPL17A	0.646176
					YGR118W	RPS23A	0.632878			YKR057W	RPS21A	0.655197	1.05373
					YGR159C	NSR1	0.547147	1.68906		YLR029C	RPL15A	0.547147
					YGR148C	RPL24B	0.524858	2.00613		YLR061W	RPL22A	0.624165
					YJR123W	RPS5	0.641713			YLR167W	RPS31	0.624165
					YKR057W	RPS21A	0.655197	1.05373		YLR344W	RPL26A	0.528509
					YLR167W	RPS31	0.624165			YML024W	RPS17A	0.574349
					YLR175W	CBF5	0.566442			YML063W	RPS1B	0.63728
					YLR197W	NOP56	0.650671			YNL178W	RPS3	0.624165
					YLR340W	RPP0	0.607097	1.33651		YNL302C	RPS19B	0.554785
					YML024W	RPS17A	0.574349			YOL040C	RPS15	0.566442
					YML063W	RPS1B	0.63728			YOR234C	RPL33B	0.598739
					YNL178W	RPS3	0.624165			YPL220W	RPL1A	0.570382
					YNL302C	RPS19B	0.554785
					YOL040C	RPS15	0.566442
					YOR310C	NOP58	0.624165
							0.598578
					GMP biosynthesis
					YDR399W	HPT1	0.641713
					YMR217W	GUA1	0.641713
							0.641713

## Sheet: Fig.5C J_unique
Genes which were solely expressed (greater/minor than 1,5 fold) in the Jin data set associated to significant GO terms by T Profiler
SID	GN	J_Ag	H_Ag		SID	GN	J_As	H_As		SID	GN	J_Cd	H_Cd		SID	GN	H_Hg	J_Hg		SID	GN	J_Zn	H_Zn		metal	GO term	J
YCL036W	GFD2		4.27435		YCL026C-A	FRM2		85.6904		YAL025C	MAK16		1.65214		YAL025C	MAK16		1.6285		YAL005C	SSA1	0.888843	1.68611		Ag	ribonucleoprotein complex biogenesis	2.13946
YNR053C	NOG2		4.24538		YJR010W	MET3	1.09429	33.2144		YAL036C	RBG1		1.53925		YAL036C	RBG1		1.69106		YAL038W	CDC19		1.50149			ribosome biogenesis	1.93661
YKR093W	PTR2		4.18289		YLR092W	SUL2		27.7282		YAL038W	CDC19		2.327		YAL038W	CDC19		2.21036		YAL043C	PTA1		1.93795			nucleic acid metabolism	1.8413
YGR138C	TPO2		4.09277		YKR069W	MET1		16.6827		YAL043C	PTA1		1.64115		YAL043C	PTA1		1.88634		YAL048C	GEM1		2.17465			iron ion homeostasis	1.79044
YPR157W			4.01829		YJR137C	ECM17	1.12506	15.9071		YAL059W	ECM1		1.68218		YAL048C	GEM1		1.723		YAL059W	ECM1		1.91006			generation of energy	0.531928
YMR292W	GOT1		3.95119		YBR213W	MET8		15.5965		YAR035W	YAT1		2.42064		YAL059W	ECM1		1.87145		YAL064C-A			2.17676			cellular respiration	0.630741
YNL289W	PCL1		3.81571		YBR054W	YRO2		15.5329		YBL004W	UTP20		1.79782		YAL064C-A			1.89688		YAL067C	SEO1	1.06437	1.57748		As	sulfur compound metabolic process	8.62144
YDR222W			3.78016		YHR176W	FMO1		13.9336		YBL014C	RRN6		1.61972		YAR029W			1.61538		YBL004W	UTP20		1.86848			iron ion homeostasis	1.79526
YHR169W	DBP8		3.77091		YIL168W			11.6954		YBL028C			1.70228		YAR035W	YAT1		2.23364		YBL014C	RRN6		1.75604			generation of energy	0.50998
YKR024C	DBP7		3.68291		YKR076W	ECM4		11.1982		YBL039C	URA7	0.757858	1.85548		YBL004W	UTP20		1.9584		YBL028C			2.30787			glycine catabolism	0.573727
YGR079W			3.65555		YFR030W	MET10		11.0689		YBL042C	FUI1		1.72938		YBL014C	RRN6		1.88128		YBL039C	URA7	0.806642	1.84443		Cd	ribonucleoprotein complex biogenesis	1.68295
YMR058W	FET3	1.07923	3.62483		YNL277W	MET2		10.6748		YBL054W			2.24073		YBL028C			1.85297		YBL042C	FUI1		1.73386			sulfur compound metabolic process	1.54515
YCR072C			3.60423		YDR253C	MET32		9.10242		YBL066C	SEF1		1.62391		YBL039C	URA7	0.655197	2.07704		YBL054W			1.85702			glycine catabolism	0.501337
YOR107W	RGS2		3.40295		YGL184C	STR3		8.27735		YBL072C	RPS8A		3.79365		YBL042C	FUI1		1.83186		YBL066C	SEF1		2.18739			generation of energy	0.567481
YCR020C-A	MAK31		3.36332		YDR132C			7.28903		YBR031W	RPL4A		1.72765		YBL054W			1.9679		YBL072C	RPS8A		4.00904		Hg	ribonucleoprotein complex biogenesis	1.87124
YKR092C	SRP40		3.34125		YLR108C			7.02306		YBR040W	FIG1		1.88354		YBL066C	SEF1		1.78674		YBL112C			1.79051			ribosome biogenesis	1.51599
YBL042C	FUI1		3.33532		YLL062C	MHT1		6.3485		YBR054W	YRO2		5.37034		YBL072C	RPS8A		4.74567		YBR031W	RPL4A		1.58872			generation of energy	0.431776
YML043C	RRN11		3.31977		YIR017C	MET28		6.18208		YBR066C	NRG2		1.66508		YBR054W	YRO2		5.34826		YBR040W	FIG1	1	3.19689		Zn	iron ion homeostasis	2.94922
YOR315W			3.30421		YNL289W	PCL1		5.44498		YBR104W	YMC2		1.58379		YBR066C	NRG2		2.08313		YBR054W	YRO2		4.91924			ribonucleoprotein complex biogenesis	1.63268
YNL065W	AQR1		3.30004		YGR154C	GTO1		5.15143		YBR118W	TEF2		1.54255		YBR092C	PHO3	0.80107	1.7107		YBR066C	NRG2		1.59363			ribosome biogenesis	1.61805
YBR054W	YRO2		3.27638		YLL061W	MMP1		4.99781		YBR213W	MET8		1.69444		YBR104W	YMC2		1.66482		YBR118W	TEF2		1.74601			nucleic acid metabolic process	1.58991
YBR267W	REI1		3.26075		YNL191W			4.96841		YBR247C	ENP1		2.16347		YBR213W	MET8		1.67984		YBR247C	ENP1		1.96986			generation of energy	0.471812
YHL012W			3.24689		YGR138C	TPO2		4.82793		YBR267W	REI1		1.88219		YBR247C	ENP1		2.49427		YBR267W	REI1		2.03735			cellular respiration	0.53878
YBL072C	RPS8A		3.24076		YIL046W	MET30		4.68638		YBR287W	ZSP1		1.92077		YBR267W	REI1		2.19487		YBR287W	ZSP1		1.80225			glutamate metabolism	0.567632
YBR040W	FIG1		3.2241		YNL240C	NAR1		4.57549		YCL036W	GFD2		2.19261		YBR287W	ZSP1		1.7963		YCL026C-A	FRM2		1.66858
YBL054W			3.22331		YKR093W	PTR2		4.49169		YCL037C	SRO9		2.45994		YCL026C-A	FRM2		1.50657		YCL036W	GFD2		1.96802
YDR299W	BFR2		3.15135		YOR338W			4.47813		YCL054W	SPB1		2.18371		YCL036W	GFD2		1.91829		YCL037C	SRO9		3.24329
YNL299W	TRF5		3.0889		YKR071C	DRE2		4.1379		YCL068C			1.61015		YCL037C	SRO9		3.34245		YCL054W	SPB1		2.13945
YHR085W	IPI1		3.07303		YNL065W	AQR1		4.10017		YCL073C			1.68671		YCL054W	SPB1		2.47303		YCL068C			2.40848
YKR104W			3.03196		YPL274W	SAM3	0.986233	3.98317		YCR005C	CIT2		2.25154		YCL068C			1.70175		YCL073C			2.88592
YLR073C			3.02311		YKL086W	SRX1		3.96326		YCR020C-A	MAK31		3.73133		YCL073C			1.86908		YCR005C	CIT2		1.89289
YOR384W	FRE5		3.00478		YDR135C	YCF1		3.91211		YCR031C	RPS14A		2.07687		YCR005C	CIT2		1.7321		YCR012W	PGK1	0.965936	1.71359
YJR097W	JJJ3		3.00246		YJL212C	OPT1	0.946058	3.90604		YCR047C	BUD23		1.87777		YCR020C-A	MAK31		3.7621		YCR020C-A	MAK31		3.66279
YKL029C	MAE1		2.91016		YER042W	MXR1		3.89598		YCR057C	PWP2	1.02811	2.30689		YCR031C	RPS14A		2.16665		YCR028C	FEN2	0.876606	1.88848
YCL054W	SPB1		2.90544		YFL030W	AGX1		3.87858		YCR061W			1.53496		YCR038C	BUD5		1.71838		YCR031C	RPS14A		2.10214
YDL184C	RPL41A		2.8982		YPR048W	TAH18		3.83691		YCR063W	BUD31		2.38343		YCR047C	BUD23		1.74533		YCR038C	BUD5		2.08869
YKL078W	DHR2		2.86728		YIL074C	SER33	0.959264	3.69852		YCR065W	HCM1		2.87845		YCR057C	PWP2	0.876606	2.60862		YCR047C	BUD23		2.0782
YLR409C	UTP21		2.85827		YNL231C	PDR16		3.67072		YCR072C			2.64721		YCR061W			1.57986		YCR057C	PWP2	0.939523	2.15655
YNR056C	BIO5		2.80997		YDL059C	RAD59	1.10191	3.6359		YDL003W	MCD1		1.98606		YCR063W	BUD31		2.56724		YCR061W			1.73691
YDL167C	NRP1		2.80801		YMR292W	GOT1		3.57873		YDL031W	DBP10		1.65503		YCR065W	HCM1		3.84743		YCR063W	BUD31		1.78124
YJR063W	RPA12		2.80214		YCR020C-A	MAK31		3.45756		YDL038C			2.24528		YCR072C			2.88117		YCR065W	HCM1		2.99499
YOL013W-A			2.77616		YBL072C	RPS8A		3.32265		YDL039C	PRM7		1.8939		YDL003W	MCD1		2.23415		YCR072C			2.28873
YPR137W	RRP9		2.77389		YGR109C	CLB6		3.31768		YDL060W	TSR1		1.92018		YDL031W	DBP10		1.83322		YDL003W	MCD1		1.52663
YOL014W			2.76828		YML018C			3.29223		YDL066W	IDP1		1.55611		YDL038C			2.10483		YDL031W	DBP10		1.664
YBL028C			2.75544		YAL067C	SEO1	1.11729	3.2353		YDL127W	PCL2		1.76159		YDL039C	PRM7		1.84418		YDL038C			2.28422
YDR123C	INO2		2.75296		YJR122W	CAF17		3.20954		YDL129W			1.59032		YDL060W	TSR1		2.01406		YDL039C	PRM7		1.96578
YLR264W	RPS28B		2.74104		YKR061W	KTR2		3.15388		YDL130W	RPP1B	0.812252	1.72658		YDL063C			1.57728		YDL060W	TSR1		1.78587
YLR445W			2.71335		YDR222W			3.08483		YDL167C	NRP1		2.42433		YDL066W	IDP1		1.86257		YDL066W	IDP1		1.87828
YGR109C	CLB6		2.70113		YCR065W	HCM1		3.07613		YDL184C	RPL41A		1.8961		YDL127W	PCL2		1.96378		YDL127W	PCL2		1.54502
YOL165C	AAD15	1.01396	2.64776		YDR046C	BAP3	1.11729	3.05409		YDL195W	SEC31		1.92387		YDL130W	RPP1B	0.790041	1.71893		YDL129W			1.96609
YCL037C	SRO9		2.60248		YGR180C	RNR4		3.05234		YDL205C	HEM3	0.80107	2.16846		YDL156W			1.65919		YDL130W	RPP1B	1.16473	2.01479
YEL065W	SIT1		2.59536		YDR270W	CCC2		3.04161		YDL209C	CWC2		1.96442		YDL167C	NRP1		2.94693		YDL156W			1.67746
YNL313C			2.59435		YGR079W			3.01606		YDL246C	SOR2		1.50948		YDL184C	RPL41A		2.30181		YDL167C	NRP1		2.44884
YJL043W			2.58118		YDL038C			3.00018		YDR033W	MRH1		1.78145		YDL195W	SEC31		1.94155		YDL184C	RPL41A		2.08651
YER070W	RNR1		2.56222		YER070W	RNR1		2.98332		YDR043C	NRG1		1.69907		YDL205C	HEM3	1.04247	2.1999		YDL195W	SEC31		2.49029
YJL069C	UTP18		2.56065		YLL028W	TPO1		2.93397		YDR045C	RPC11		1.6492		YDL209C	CWC2		1.98145		YDL205C	HEM3	0.655197	2.53409
YHL047C	ARN2		2.55881		YOR384W	FRE5		2.90303		YDR060W	MAK21		1.62625		YDL246C	SOR2		1.51767		YDL246C	SOR2		1.88542
YCR047C	BUD23		2.55706		YJL060W	BNA3	1.14076	2.89601		YDR089W			1.63485		YDR033W	MRH1		1.87709		YDR011W	SNQ2	0.726986	1.51687
YDL129W			2.54163		YFR034C	PHO4		2.8707		YDR101C	ARX1		2.65712		YDR040C	ENA1		1.55571		YDR034W-B			1.85878
YOR359W	VTS1		2.52582		YMR177W	MMT1		2.86957		YDR120C	TRM1		1.5281		YDR045C	RPC11		1.68613		YDR039C	ENA2		1.50408
YIR035C			2.50612		YML043C	RRN11		2.85562		YDR134C			1.82544		YDR060W	MAK21		1.71715		YDR040C	ENA1		1.52218
YJL122W			2.46331		YJR046W	TAH11		2.85266		YDR188W	CCT6		1.54542		YDR083W	RRP8		1.53959		YDR045C	RPC11		1.84649
YDR398W	UTP5		2.4615		YHL012W			2.84686		YDR213W	UPC2		1.71033		YDR089W			1.51529		YDR046C	BAP3	0.939523	1.58422
YNL240C	NAR1		2.45773		YGR250C			2.8441		YDR222W			3.17214		YDR101C	ARX1		3.04698		YDR089W			1.51709
YML027W	YOX1		2.44976		YLR179C			2.83939		YDR253C	MET32		1.53337		YDR134C			1.97069		YDR101C	ARX1		2.06373
YFL023W	BUD27		2.44297		YGR213C	RTA1		2.81817		YDR254W	CHL4		1.74973		YDR222W			4.00538		YDR123C	INO2	0.90125	1.63777
YER150W	SPI1		2.43711		YML027W	YOX1		2.78626		YDR275W	BSC2		1.84615		YDR254W	CHL4		2.19927		YDR134C			1.89124
YER127W	LCP5		2.42734		YLR136C	TIS11		2.76865		YDR281C	PHM6		1.8313		YDR275W	BSC2		1.96986		YDR188W	CCT6		1.53251
YGL029W	CGR1	0.926588	2.42341		YHR055C	CUP1-2	1.13288	2.7515		YDR299W	BFR2		2.40304		YDR281C	PHM6		1.86025		YDR213W	UPC2		1.50231
YOR338W			2.41842		YDL039C	PRM7		2.7466		YDR324C	UTP4		1.61032		YDR299W	BFR2		2.95333		YDR222W			4.44078
YER145C	FTR1	1.18099	2.40626		YBR040W	FIG1	0.959264	2.73018		YDR398W	UTP5		2.06508		YDR318W	MCM21		1.57058		YDR254W	CHL4		2.52956
YMR049C	ERB1		2.39958		YNR056C	BIO5		2.71869		YDR450W	RPS18A		1.86454		YDR324C	UTP4		2.14979		YDR270W	CCC2		2.39203
YCR057C	PWP2	0.926588	2.3918		YER150W	SPI1		2.71311		YDR451C	YHP1		2.40055		YDR377W	ATP17		1.5544		YDR275W	BSC2		1.67784
YLL034C	RIX7		2.38375		YIR035C			2.70465		YDR488C	PAC11		1.73616		YDR398W	UTP5		2.19188		YDR281C	PHM6		1.71559
YKL222C			2.37723		YJL043W			2.70385		YDR528W	HLR1		2.06467		YDR450W	RPS18A		1.86743		YDR299W	BFR2		2.35638
YOR287C			2.36848		YMR251W	GTO3		2.69065		YEL046C	GLY1		1.7621		YDR451C	YHP1		2.92714		YDR318W	MCM21		1.69925
YAR029W			2.36383		YGR155W	CYS4	1.13288	2.68996		YEL065W	SIT1		1.53766		YDR488C	PAC11		1.89705		YDR324C	UTP4		1.65495
YLR228C	ECM22		2.34539		YKL125W	RRN3		2.66986		YEL076C			1.62733		YDR496C	PUF6		1.58361		YDR398W	UTP5		1.92017
YDR488C	PAC11		2.34184		YGR161C	RTS3		2.66282		YER042W	MXR1		1.54851		YDR528W	HLR1		1.9573		YDR450W	RPS18A		1.56622
YOR004W			2.33927		YOR058C	ASE1		2.66002		YER064C			1.77467		YEL046C	GLY1		1.98813		YDR488C	PAC11		2.6263
YHR047C	AAP1'		2.33642		YHL038C	CBP2		2.62894		YER070W	RNR1		2.06889		YEL065W	SIT1		1.59134		YDR528W	HLR1		1.64805
YNR072W	HXT17		2.32221		YGR032W	GSC2		2.62419		YER110C	KAP123		2.2424		YEL071W	DLD3	1.02101	1.72037		YDR533C	HSP31	1.07177	1.6416
YDL195W	SEC31		2.31367		YIL143C	SSL2		2.61865		YER127W	LCP5		1.74626		YEL076C			1.87384		YEL020C			1.51246
YOL010W	RCL1		2.30644		YOR226C	ISU2	1.03526	2.61175		YER146W	LSM5		1.52106		YER064C			2.03007		YEL046C	GLY1		1.68604
YLR063W			2.30371		YKR104W			2.59694		YER150W	SPI1		1.87361		YER069W	ARG5,6		1.68053		YEL065W	SIT1		3.66313
YDL038C			2.30227		YGR211W	ZPR1		2.58069		YER169W	RPH1		1.71614		YER070W	RNR1		2.42747		YEL071W	DLD3	1.1487	1.53116
YBR247C	ENP1		2.30071		YMR301C	ATM1		2.57622		YFL023W	BUD27		1.65944		YER082C	UTP7		1.52153		YEL076C			1.55397
YKL125W	RRN3		2.29604		YLR297W			2.5721		YFL065C			1.54138		YER110C	KAP123		2.27767		YER070W	RNR1		2.20555
YML080W	DUS1		2.28412		YOR107W	RGS2		2.56471		YFR022W	ROG3		1.69315		YER127W	LCP5		1.86193		YER103W	SSA4	0.933033	2.21016
YPL043W	NOP4	0.817902	2.28322		YKL201C	MNN4	1.18921	2.55742		YFR030W	MET10		1.70976		YER132C	PMD1		1.86353		YER110C	KAP123		2.0806
YGL120C	PRP43		2.27934		YNR053C	NOG2		2.55419		YFR034C	PHO4		1.89947		YER145C	FTR1	0.939523	1.63212		YER127W	LCP5		1.8794
YCR031C	RPS14A		2.27521		YLR099C	ICT1		2.50909		YGL056C	SDS23		1.68457		YER146W	LSM5		1.69547		YER130C			1.57851
YLR179C			2.2732		YHR111W	UBA4		2.4851		YGL120C	PRP43		2.10369		YER169W	RPH1		1.57834		YER132C	PMD1		1.72156
YIR009W	MSL1		2.25214		YKL051W	SFK1		2.45729		YGL158W	RCK1		2.00503		YFL023W	BUD27		1.99306		YER146W	LSM5		2.00948
YJL019W	MPS3		2.24896		YMR179W	SPT21		2.45039		YGL171W	ROK1		1.64152		YFL065C			1.69396		YER150W	SPI1		1.85664
YNL182C	IPI3		2.24634		YJR097W	JJJ3		2.45036		YGL178W	MPT5		1.53924		YFR022W	ROG3		1.69913		YER169W	RPH1		1.73928
YLL011W	SOF1		2.23409		YBR101C	FES1		2.44421		YGL179C	TOS3		1.99752		YFR034C	PHO4		2.1643		YFL023W	BUD27		1.98128
YPR104C	FHL1		2.22771		YBR118W	TEF2		2.4397		YGL209W	MIG2		2.82049		YGL008C	PMA1		1.60359		YFL065C			2.05252
YOL124C	TRM11		2.21832		YDR033W	MRH1		2.43376		YGL215W	CLG1		1.50744		YGL029W	CGR1	0.972655	1.54803		YFR022W	ROG3		2.01957
YGR239C	PEX21		2.21829		YOL013W-A			2.40299		YGR054W			1.93728		YGL120C	PRP43		2.39		YFR034C	PHO4		1.76475
YBR141C		1.02811	2.2139		YHR174W	ENO2		2.39015		YGR060W	ERG25		1.54771		YGL158W	RCK1		2.23719		YGL008C	PMA1		1.59238
YEL076C			2.20744		YHL040C	ARN1		2.38745		YGR079W			2.40102		YGL171W	ROK1		2.13066		YGL120C	PRP43		2.27074
YJL208C	NUC1		2.2044		YDR528W	HLR1		2.37426		YGR108W	CLB1		1.71317		YGL178W	MPT5		1.55962		YGL126W	SCS3		1.64452
YPL275W	FDH2		2.19093		YKL029C	MAE1		2.35116		YGR109C	CLB6		3.16736		YGL179C	TOS3		2.25882		YGL137W	SEC27		1.54645
YLR129W	DIP2		2.18889		YIR009W	MSL1		2.35076		YGR128C	UTP8		1.61062		YGL209W	MIG2		4.1997		YGL171W	ROK1		1.64723
YHR072W-A	NOP10		2.18689		YCR063W	BUD31		2.35025		YGR138C	TPO2		7.51857		YGL215W	CLG1		1.61628		YGL178W	MPT5		2.02169
YCL073C			2.18267		YDL205C	HEM3		2.34237		YGR148C	RPL24B	0.80107	2.18381		YGR054W			1.78418		YGL179C	TOS3		2.93189
YIL091C			2.17851		YJL026W	RNR2		2.3151		YGR159C	NSR1	0.697372	2.22336		YGR060W	ERG25		1.78435		YGL184C	STR3	0.920188	1.64776
YDL130W	RPP1B	0.876606	2.17359		YGR256W	GND2		2.31356		YGR161C	RTS3		1.65752		YGR065C	VHT1		1.71217		YGL209W	MIG2		1.70029
YER146W	LSM5		2.16896		YCR061W			2.31059		YGR183C	QCR9		1.54838		YGR079W			2.0242		YGL215W	CLG1		1.86991
YMR016C	SOK2		2.16513		YIL047C	SYG1		2.28643		YGR211W	ZPR1		1.67401		YGR108W	CLB1		1.66743		YGR054W			2.27747
YKR048C	NAP1		2.15888		YFR022W	ROG3		2.27768		YGR214W	RPS0A		1.67131		YGR109C	CLB6		3.48642		YGR055W	MUP1	0.926588	1.59242
YJL078C	PRY3		2.15882		YLR228C	ECM22		2.27622		YGR245C	SDA1	0.757858	1.54087		YGR128C	UTP8		1.78666		YGR060W	ERG25		1.63732
YGL209W	MIG2		2.15783		YOR227W			2.27577		YGR250C			1.91403		YGR138C	TPO2		9.64563		YGR065C	VHT1		1.66453
YDL031W	DBP10		2.15454		YKL222C			2.27006		YGR254W	ENO1		1.51835		YGR148C	RPL24B	0.907519	2.09855		YGR079W			2.41201
YNL221C	POP1		2.15241		YDR488C	PAC11		2.25742		YHL012W			3.21086		YGR159C	NSR1	0.632878	1.99104		YGR109C	CLB6		2.94345
YGL137W	SEC27		2.1434		YLR445W			2.25159		YHR033W			1.50344		YGR161C	RTS3		1.52497		YGR128C	UTP8		1.58375
YCL068C			2.1346		YCR072C			2.25127		YHR047C	AAP1'		1.88059		YGR183C	QCR9		1.52091		YGR138C	TPO2		6.75785
YIL047C	SYG1		2.12646		YKL043W	PHD1		2.24595		YHR070W	TRM5		1.75135		YGR211W	ZPR1		1.67851		YGR142W	BTN2	1.13288	2.33441
YLL028W	TPO1		2.10826		YDR254W	CHL4		2.24115		YHR072W-A	NOP10		1.65089		YGR214W	RPS0A		1.74235		YGR148C	RPL24B	1.09429	2.08474
YKL191W	DPH2		2.10611		YNL221C	POP1		2.23427		YHR085W	IPI1		1.94961		YGR245C	SDA1	0.650671	1.53301		YGR153W			1.79446
YAL048C	GEM1		2.10336		YNL164C	IBD2		2.23356		YHR128W	FUR1		1.73744		YGR250C			1.78694		YGR159C	NSR1	0.80107	1.53842
YLR401C	DUS3		2.09772		YJL019W	MPS3		2.22762		YHR169W	DBP8		2.27711		YHL012W			3.67638		YGR211W	ZPR1		2.05095
YPL014W			2.09741		YGL209W	MIG2		2.21203		YHR174W	ENO2		2.62648		YHL036W	MUP3	1.14076	2.13139		YGR214W	RPS0A		1.64675
YOR188W	MSB1		2.09463		YJL100W	LSB6		2.21064		YHR196W	UTP9		2.03432		YHL040C	ARN1	1.12506	1.64812		YGR245C	SDA1	1.00696	1.52025
YMR069W	NAT4		2.09425		YCL073C			2.20323		YHR197W	RIX1		1.52915		YHR033W			1.57469		YGR250C			1.9854
YDR254W	CHL4		2.08949		YML130C	ERO1		2.17649		YIL046W	MET30		1.53155		YHR070W	TRM5		2.05131		YHL012W			4.45379
YHR196W	UTP9		2.08085		YEL046C	GLY1		2.17503		YIL047C	SYG1		1.88809		YHR072W-A	NOP10		1.76394		YHL047C	ARN2		7.82983
YML113W	DAT1		2.06964		YDR299W	BFR2		2.16058		YIL091C			1.97601		YHR085W	IPI1		2.21602		YHR070W	TRM5		1.86544
YML018C			2.06248		YDR368W	YPR1		2.1541		YIL130W	ASG1		1.67247		YHR169W	DBP8		2.57841		YHR072W-A	NOP10		1.82303
YJL098W	SAP185		2.06077		YJL194W	CDC6		2.15018		YIL143C	SSL2		1.5633		YHR174W	ENO2		2.38032		YHR085W	IPI1		1.97707
YOR066W			2.05918		YMR016C	SOK2		2.14642		YIR009W	MSL1		1.93406		YHR196W	UTP9		2.0567		YHR105W	YPT35		2.61826
YCR065W	HCM1		2.04946		YKR063C	LAS1		2.14602		YIR017C	MET28		2.00781		YHR197W	RIX1		1.6394		YHR163W	SOL3		1.62165
YAL064C-A			2.04406		YMR069W	NAT4		2.13227		YIR035C			2.10844		YIL046W	MET30		1.61869		YHR169W	DBP8		2.30949
YMR084W			2.03688		YPR156C	TPO3		2.1284		YJL019W	MPS3		2.16805		YIL047C	SYG1		2.25175		YHR174W	ENO2		1.79136
YAL059W	ECM1		2.03466		YBR267W	REI1		2.12716		YJL025W	RRN7		1.53613		YIL091C			2.24206		YHR196W	UTP9		1.59643
YPR102C	RPL11A		2.02977		YDR502C	SAM2	0.907519	2.12496		YJL033W	HCA4		1.53658		YIL130W	ASG1		2.40567		YHR197W	RIX1		1.63023
YGR214W	RPS0A		2.02919		YCL036W	GFD2		2.10805		YJL043W			2.07038		YIR009W	MSL1		1.74805		YHR205W	SCH9		1.535
YFL065C			2.02455		YPR117W			2.10803		YJL069C	UTP18		1.99274		YIR017C	MET28		1.50535		YHR218W			1.78353
YPR048W	TAH18		2.01956		YIR018W	YAP5		2.10015		YJL078C	PRY3		2.38057		YIR035C			2.38839		YIL046W	MET30		1.59456
YDR045C	RPC11		2.01832		YDL184C	RPL41A		2.09201		YJL098W	SAP185		1.79979		YJL019W	MPS3		2.24103		YIL047C	SYG1		2.11882
YCR005C	CIT2		2.01698		YIR032C	DAL3		2.07997		YJL110C	GZF3		1.73987		YJL025W	RRN7		1.62293		YIL091C			1.65924
YOR182C	RPS30B		2.00957		YKR024C	DBP7		2.07894		YJL116C	NCA3		1.60261		YJL033W	HCA4		1.59434		YIL130W	ASG1		1.77286
YMR101C	SRT1		2.00503		YLR409C	UTP21		2.07367		YJL122W			1.94416		YJL043W			2.17712		YIR009W	MSL1		3.19889
YER110C	KAP123		1.98253		YDL003W	MCD1		2.07287		YJL148W	RPA34		1.5998		YJL059W	YHC3		1.53608		YIR035C			2.56972
YKL198C	PTK1		1.97886		YLR121C	YPS3		2.0719		YJL194W	CDC6		2.3582		YJL069C	UTP18		2.21586		YJL019W	MPS3		2.7221
YGR142W	BTN2	1.06437	1.96622		YDL180W			2.05813		YJL208C	NUC1		1.57849		YJL078C	PRY3		2.61877		YJL033W	HCA4		1.53671
YLR223C	IFH1		1.96542		YPR157W			2.05675		YJL216C			2.26391		YJL098W	SAP185		2.14049		YJL043W			2.91933
YPR156C	TPO3		1.96514		YAL064C-A			2.05469		YJR039W			1.6499		YJL109C	UTP10		1.57387		YJL059W	YHC3		1.88446
YOR383C	FIT3	0.959264	1.96407		YPL153C	RAD53		2.05427		YJR063W	RPA12		1.9882		YJL110C	GZF3		1.83036		YJL069C	UTP18		1.92877
YHR197W	RIX1		1.95934		YPL275W	FDH2		2.04929		YJR077C	MIR1		1.62541		YJL116C	NCA3		1.5416		YJL078C	PRY3		2.61255
YNL124W	NAF1		1.9554		YKL060C	FBA1		2.03376		YJR097W	JJJ3		1.77027		YJL122W			2.07455		YJL079C	PRY1	0.870551	1.67718
YGL179C	TOS3		1.9546		YER185W			2.03216		YJR159W	SOR1		1.58335		YJL148W	RPA34		1.6698		YJL098W	SAP185		1.64515
YLR397C	AFG2		1.94948		YKL198C	PTK1		2.02823		YKL029C	MAE1		2.40824		YJL194W	CDC6		2.30783		YJL122W			2.22479
YLL061W	MMP1	1.1487	1.94713		YNL256W	FOL1	0.946058	2.027		YKL051W	SFK1		2.03221		YJL200C			1.51752		YJL148W	RPA34		1.55168
YHR070W	TRM5		1.93449		YOR066W			2.02512		YKL060C	FBA1		2.60746		YJL208C	NUC1		1.68016		YJL194W	CDC6		1.82835
YOR337W	TEA1		1.93308		YJR077C	MIR1		2.0202		YKL078W	DHR2		1.86917		YJL212C	OPT1	0.933033	1.76274		YJL212C	OPT1	1.04247	1.52532
YLR438W	CAR2		1.92979		YOR383C	FIT3	0.864537	2.01795		YKL106W	AAT1		1.70375		YJL216C			1.79963		YJL216C			3.909
YAL025C	MAK16		1.92925		YCL037C	SRO9		2.01575		YKL125W	RRN3		2.16456		YJR039W			1.8351		YJL219W	HXT9		1.52586
YDR101C	ARX1		1.92778		YDR261C	EXG2		2.01463		YKL191W	DPH2		2.15037		YJR063W	RPA12		2.24521		YJR039W			2.49451
YDR046C	BAP3	1.1487	1.92575		YDL156W			2.01083		YKL198C	PTK1		1.83596		YJR077C	MIR1		1.55549		YJR046W	TAH11		1.97745
YJR046W	TAH11		1.92032		YHR169W	DBP8		2.00995		YKL217W	JEN1		1.54097		YJR097W	JJJ3		1.99255		YJR063W	RPA12		2.0043
YJL033W	HCA4		1.91389		YDR101C	ARX1		2.00668		YKL222C			1.82504		YJR159W	SOR1		1.64753		YJR097W	JJJ3		2.73599
YOR001W	RRP6		1.91039		YGR148C	RPL24B	0.524858	2.00613		YKR024C	DBP7		2.23074		YKL029C	MAE1		2.61938		YJR159W	SOR1		1.72885
YLL012W	YEH1		1.90659		YLR073C			2.00321		YKR048C	NAP1		1.75011		YKL051W	SFK1		2.0844		YKL029C	MAE1		3.26259
YHR033W			1.90519		YAL043C	PTA1		2.00029		YKR092C	SRP40		2.69514		YKL060C	FBA1		2.26838		YKL051W	SFK1		1.52568
YPL012W	RRP12		1.90245		YKR039W	GAP1		1.99733		YKR093W	PTR2		3.5647		YKL078W	DHR2		2.31668		YKL060C	FBA1		2.06684
YOR294W	RRS1		1.89627		YDL195W	SEC31		1.99179		YKR104W			1.86211		YKL086W	SRX1		1.85149		YKL078W	DHR2		2.01527
YOR154W			1.8875		YGL008C	PMA1		1.98616		YLL008W	DRS1		1.67402		YKL106W	AAT1		2.02979		YKL086W	SRX1		2.34143
YBL014C	RRN6		1.88524		YJL216C			1.98585		YLL011W	SOF1		1.74383		YKL125W	RRN3		2.31842		YKL106W	AAT1		1.88686
YJR039W			1.8775		YNR072W	HXT17		1.98413		YLL012W	YEH1		2.01357		YKL191W	DPH2		2.16322		YKL125W	RRN3		1.86005
YDL039C	PRM7		1.87459		YOR348C	PUT4		1.98335		YLL014W		0.97942	1.69961		YKL198C	PTK1		1.92156		YKL191W	DPH2		1.87118
YHR066W	SSF1		1.87078		YJR039W			1.98286		YLL028W	TPO1		1.70716		YKL222C			2.08819		YKL198C	PTK1		2.26955
YGR148C	RPL24B	0.773782	1.86966		YIR030C	DCG1		1.96797		YLL034C	RIX7		2.04423		YKR024C	DBP7		2.81694		YKL217W	JEN1		1.51326
YNL141W	AAH1	0.876606	1.86902		YBL054W			1.96424		YLL035W	GRC3		1.9741		YKR048C	NAP1		1.73505		YKL222C			3.27054
YNR015W	SMM1		1.86654		YDR134C			1.95653		YLL063C	AYT1		1.69594		YKR056W	TRM2		1.51172		YKR024C	DBP7		2.41817
YKL082C	RRP14		1.8651		YGR065C	VHT1		1.95463		YLR056W	ERG3		1.56583		YKR063C	LAS1		1.62046		YKR048C	NAP1		2.03126
YGL178W	MPT5		1.8538		YML088W	UFO1		1.95228		YLR073C			1.73579		YKR092C	SRP40		3.22987		YKR063C	LAS1		1.80672
YPL079W	RPL21B		1.84491		YOR359W	VTS1		1.93988		YLR121C	YPS3		1.63806		YKR104W			2.16014		YKR092C	SRP40		2.53123
YLL014W		0.97942	1.84446		YOR306C	MCH5		1.93297		YLR129W	DIP2		2.00668		YLL008W	DRS1		1.9167		YKR104W			2.6708
YKL086W	SRX1		1.84264		YOR162C	YRR1		1.9327		YLR179C			1.60066		YLL011W	SOF1		2.02156		YLL008W	DRS1		1.5854
YGR054W			1.84192		YPR158W			1.92371		YLR228C	ECM22		2.15699		YLL012W	YEH1		2.61268		YLL011W	SOF1		1.52379
YBR066C	NRG2		1.83763		YDL209C	CWC2		1.91905		YLR264W	RPS28B		2.25147		YLL014W		1.05702	1.93292		YLL012W	YEH1		1.68585
YAL036C	RBG1		1.83536		YLL012W	YEH1		1.91864		YLR340W	RPP0	0.840896	2.20476		YLL024C	SSA2	1.02101	1.68587		YLL024C	SSA2	0.90125	1.72078
YLR415C			1.83366		YKR092C	SRP40		1.90636		YLR397C	AFG2		1.79703		YLL028W	TPO1		1.96091		YLL028W	TPO1		2.51084
YBR063C		0.965936	1.83146		YEL076C			1.90147		YLR409C	UTP21		2.52183		YLL034C	RIX7		2.66017		YLL034C	RIX7		2.30049
YPR089W			1.83011		YKL191W	DPH2		1.89636		YLR424W	SPP382		1.54807		YLL035W	GRC3		1.96439		YLL035W	GRC3		1.78993
YLR424W	SPP382		1.8287		YLR110C	CCW12		1.89506		YLR438W	CAR2		2.13553		YLL052C	AQY2		1.59212		YLL052C	AQY2		1.84452
YNL066W	SUN4		1.8174		YBR231C	SWC5		1.89019		YLR445W			1.91035		YLR044C	PDC1		2.12288		YLL053C			1.84837
YJR159W	SOR1		1.81139		YDR089W			1.89003		YML018C			1.66743		YLR056W	ERG3		1.73489		YLL061W	MMP1	0.913831	1.52678
YLR162W		0.76313	1.808		YPL079W	RPL21B		1.88508		YML027W	YOX1		3.18405		YLR073C			2.24147		YLL063C	AYT1		1.86381
YDR324C	UTP4		1.80628		YBR046C	ZTA1		1.88275		YML043C	RRN11		1.90611		YLR110C	CCW12		1.56352		YLR034C	SMF3		1.58506
YKR039W	GAP1		1.801		YER110C	KAP123		1.87014		YML080W	DUS1		1.52528		YLR121C	YPS3		1.62677		YLR044C	PDC1		1.61428
YMR195W	ICY1		1.8		YPR104C	FHL1		1.86789		YML113W	DAT1		1.71349		YLR129W	DIP2		2.43549		YLR047C			2.08387
YDL003W	MCD1		1.79947		YHR047C	AAP1'		1.85963		YML116W	ATR1	1.18921	2.14895		YLR162W		0.965936	1.70316		YLR056W	ERG3		1.50935
YBR213W	MET8		1.79917		YCR047C	BUD23		1.85765		YMR034C			1.62445		YLR179C			1.64035		YLR063W			1.58553
YGR153W			1.79727		YCL068C			1.85446		YMR049C	ERB1		1.97913		YLR215C	CDC123		1.52743		YLR073C			1.7378
YMR034C			1.79649		YNR015W	SMM1		1.85395		YMR084W			1.54582		YLR223C	IFH1		1.55826		YLR109W	AHP1	1.10957	1.5887
YPL183C			1.79355		YCR031C	RPS14A		1.85034		YMR102C			2.10826		YLR228C	ECM22		2.27491		YLR110C	CCW12		1.64755
YOL162W			1.7911		YNL212W	VID27		1.83673		YMR179W	SPT21		1.5716		YLR264W	RPS28B		2.63323		YLR121C	YPS3		2.01965
YML116W	ATR1	0.993092	1.78799		YJL116C	NCA3		1.83457		YMR195W	ICY1		2.64321		YLR340W	RPP0	0.82932	2.01467		YLR129W	DIP2		2.07551
YER130C			1.78702		YGR239C	PEX21		1.83384		YMR199W	CLN1		1.86098		YLR397C	AFG2		1.87427		YLR162W		0.939523	1.58197
YPL212C	PUS1		1.78251		YDR214W	AHA1		1.83262		YMR246W	FAA4		1.86433		YLR401C	DUS3		1.62763		YLR179C			1.71167
YMR301C	ATM1		1.78241		YPR102C	RPL11A		1.83247		YMR251W	GTO3		1.52006		YLR409C	UTP21		2.63091		YLR228C	ECM22		3.77154
YJL216C			1.78163		YMR034C			1.82925		YMR292W	GOT1		2.77215		YLR415C			1.73667		YLR264W	RPS28B		2.02195
YOR145C	PNO1		1.78143		YGL156W	AMS1		1.8285		YNL023C	FAP1		1.50954		YLR424W	SPP382		1.59678		YLR340W	RPP0	0.939523	1.8551
YGL215W	CLG1		1.77357		YLR044C	PDC1		1.82126		YNL065W	AQR1		3.48308		YLR438W	CAR2		1.56829		YLR367W	RPS22B	1.10957	1.57447
YER132C	PMD1		1.76399		YLL053C			1.81671		YNL066W	SUN4		2.0853		YLR445W			1.98846		YLR397C	AFG2		1.82357
YIL019W	FAF1		1.75463		YLR424W	SPP382		1.81487		YNL113W	RPC19		1.68958		YML018C			1.65438		YLR409C	UTP21		3.05893
YOR091W	RBF46		1.7502		YPR138C	MEP3		1.81429		YNL124W	NAF1		1.85543		YML027W	YOX1		4.0509		YLR415C			1.877
YCR061W			1.74926		YAL048C	GEM1		1.81373		YNL141W	AAH1	0.702222	2.05016		YML043C	RRN11		1.8947		YLR424W	SPP382		2.0614
YCR038C	BUD5		1.74844		YNL066W	SUN4		1.81321		YNL164C	IBD2		1.53659		YML059C	NTE1		1.52473		YLR445W			2.25028
YJL079C	PRY1	0.993092	1.74639		YNL299W	TRF5		1.81074		YNL182C	IPI3		1.6628		YML080W	DUS1		1.85464		YML018C			1.58147
YPL030W		0.939523	1.74572		YPL265W	DIP5		1.81044		YNL191W			1.68737		YML113W	DAT1		2.05155		YML027W	YOX1		2.88123
YOR078W	BUD21		1.74174		YGL179C	TOS3		1.80622		YNL221C	POP1		1.55292		YMR016C	SOK2		1.74264		YML043C	RRN11		1.63713
YEL046C	GLY1		1.73427		YER064C			1.80602		YNL234W			1.55239		YMR034C			1.74346		YML080W	DUS1		1.53076
YBL039C	URA7	0.768438	1.73363		YMR101C	SRT1		1.79458		YNL240C	NAR1		1.51059		YMR049C	ERB1		2.27639		YML088W	UFO1		1.50283
YBL004W	UTP20		1.73261		YOR154W			1.78809		YNL251C	NRD1		1.54736		YMR069W	NAT4		1.83071		YML113W	DAT1		1.64365
YAL043C	PTA1		1.72973		YNL251C	NRD1		1.78642		YNL289W	PCL1		7.8862		YMR101C	SRT1		1.77952		YML116W	ATR1		1.76623
YDL060W	TSR1		1.72472		YHR085W	IPI1		1.78448		YNL299W	TRF5		1.53084		YMR102C			1.98358		YMR016C	SOK2		1.86068
YDL205C	HEM3	0.939523	1.72323		YER169W	RPH1		1.78208		YNL313C			1.90954		YMR179W	SPT21		1.69017		YMR034C			2.03029
YNL023C	FAP1		1.72267		YOL011W	PLB3		1.77974		YNR015W	SMM1		1.85343		YMR195W	ICY1		2.33235		YMR049C	ERB1		2.28123
YNL227C	JJJ1		1.71639		YOL078W	AVO1		1.77965		YNR053C	NOG2		2.73937		YMR199W	CLN1		2.50683		YMR069W	NAT4		2.3857
YBL066C	SEF1		1.7146		YNL313C			1.77449		YNR056C	BIO5		2.10739		YMR246W	FAA4		1.69783		YMR084W			1.71725
YDR034W-B			1.7119		YBR006W	UGA2		1.77188		YNR072W	HXT17		1.78226		YMR251W	GTO3		1.56141		YMR101C	SRT1		2.07694
YGL171W	ROK1		1.71073		YBL008W	HIR1		1.76421		YOL010W	RCL1		1.6945		YMR287C	MSU1		1.62169		YMR102C			1.81864
YFR034C	PHO4		1.71048		YGR134W	CAF130		1.76366		YOL011W	PLB3		1.88126		YMR292W	GOT1		3.1711		YMR136W	GAT2		1.60556
YBR142W	MAK5		1.71036		YDL167C	NRP1		1.75749		YOL013W-A			1.91559		YNL023C	FAP1		1.94747		YMR179W	SPT21		1.63935
YDR134C			1.70711		YIL066C	RNR3		1.75601		YOL078W	AVO1		1.61407		YNL065W	AQR1		3.96022		YMR189W	GCV2		1.55101
YHL040C	ARN1	0.965936	1.70623		YDR451C	YHP1		1.7507		YOL086C	ADH1		2.28917		YNL066W	SUN4		3.09003		YMR195W	ICY1		1.6345
YDR450W	RPS18A		1.70444		YML113W	DAT1		1.74897		YOL124C	TRM11		1.56103		YNL113W	RPC19		2.0161		YMR199W	CLN1		1.57112
YNL164C	IBD2		1.70351		YGL163C	RAD54		1.74382		YOL165C	AAD15	0.97942	2.3574		YNL124W	NAF1		1.9621		YMR246W	FAA4		1.59069
YKR063C	LAS1		1.70287		YNL141W	AAH1	0.747425	1.74329		YOR001W	RRP6		1.88783		YNL141W	AAH1	0.659754	2.24819		YMR251W	GTO3		1.75436
YJL194W	CDC6		1.70023		YJL069C	UTP18		1.7394		YOR066W			1.77743		YNL182C	IPI3		1.88651		YMR252C			1.5213
YGL056C	SDS23		1.691		YPL151C	PRP46		1.7304		YOR107W	RGS2		1.77822		YNL221C	POP1		1.82345		YMR292W	GOT1		5.08489
YCR063W	BUD31		1.68845		YKL106W	AAT1		1.72561		YOR140W	SFL1		1.85916		YNL231C	PDR16		1.5812		YNL023C	FAP1		1.83395
YGR128C	UTP8		1.68805		YGR234W	YHB1		1.72405		YOR145C	PNO1		1.56756		YNL234W			1.78945		YNL065W	AQR1		3.18604
YBR244W	GPX2	1.07177	1.6868		YCL054W	SPB1		1.72307		YOR154W			1.66402		YNL240C	NAR1		1.93581		YNL066W	SUN4		2.77425
YGR188C	BUB1		1.68528		YAR035W	YAT1		1.71908		YOR188W	MSB1		1.54898		YNL251C	NRD1		1.57505		YNL077W	APJ1		1.59941
YLL063C	AYT1		1.68086		YOL162W			1.70725		YOR247W	SRL1		1.54589		YNL259C	ATX1		1.50472		YNL113W	RPC19		1.64209
YLR196W	PWP1		1.67564		YBR287W	ZSP1		1.70423		YOR272W	YTM1		1.52923		YNL277W	MET2	1.02101	1.51892		YNL124W	NAF1		1.77499
YJL148W	RPA34		1.66898		YJL110C	GZF3		1.70371		YOR287C			1.5262		YNL289W	PCL1		9.49399		YNL141W	AAH1	1.03526	1.78261
YOR153W	PDR5	0.846745	1.66764		YOR023C	AHC1		1.70354		YOR294W	RRS1		1.60014		YNL299W	TRF5		1.8237		YNL182C	IPI3		1.78653
YPR078C			1.66415		YJR151C	DAN4		1.69409		YOR315W			1.96871		YNL313C			2.21		YNL221C	POP1		1.75324
YCR088W	ABP1		1.66215		YGR183C	QCR9		1.69293		YOR337W	TEA1		1.50727		YNR012W	URK1		1.56343		YNL240C	NAR1		1.58488
YGR245C	SDA1	0.864537	1.66082		YBL066C	SEF1		1.69215		YOR338W			2.01384		YNR015W	SMM1		2.03468		YNL259C	ATX1		1.85936
YJL025W	RRN7		1.65916		YGR159C	NSR1	0.547147	1.68906		YOR348C	PUT4		2.46729		YNR053C	NOG2		2.89957		YNL289W	PCL1		6.00255
YGR211W	ZPR1		1.65525		YDR043C	NRG1		1.68619		YOR359W	VTS1		2.10112		YNR056C	BIO5		2.1977		YNL299W	TRF5		1.6729
YNL308C	KRI1		1.64614		YLR264W	RPS28B		1.68511		YOR384W	FRE5		2.0535		YNR072W	HXT17		1.88953		YNL313C			2.14573
YFR022W	ROG3		1.64591		YNL124W	NAF1		1.68505		YPL012W	RRP12		1.91696		YOL010W	RCL1		1.79348		YNR015W	SMM1		1.93923
YGR145W	ENP2		1.63845		YJL144W			1.68135		YPL030W		0.641713	1.97804		YOL011W	PLB3		1.78472		YNR053C	NOG2		2.66613
YIL046W	MET30		1.63491		YNL077W	APJ1		1.6797		YPL043W	NOP4	0.594604	1.78115		YOL013W-A			2.05537		YNR056C	BIO5		3.3785
YKR057W	RPS21A	0.790041	1.63293		YDL130W	RPP1B	0.641713	1.67699		YPL079W	RPL21B		2.09613		YOL078W	AVO1		1.87991		YNR060W	FRE4		2.96357
YMR014W	BUD22		1.62929		YMR102C			1.67071		YPL126W	NAN1		1.54377		YOL086C	ADH1		1.74337		YNR072W	HXT17		2.37444
YKL051W	SFK1		1.62912		YBR293W	VBA2		1.67056		YPL177C	CUP9		1.51566		YOL124C	TRM11		1.60193		YOL010W	RCL1		1.53639
YDR060W	MAK21		1.62423		YJL052W	TDH1		1.66964		YPL183C			1.67372		YOR001W	RRP6		1.8751		YOL011W	PLB3		1.61624
YPL151C	PRP46		1.62355		YGL178W	MPT5		1.66945		YPL212C	PUS1		1.55675		YOR066W			2.07708		YOL013W-A			3.09676
YGR108W	CLB1		1.62259		YGR153W			1.66846		YPL265W	DIP5		2.2739		YOR091W	RBF46		1.57936		YOL078W	AVO1		2.45448
YHR205W	SCH9		1.61993		YPL258C	THI21		1.66782		YPL269W	KAR9		1.50396		YOR107W	RGS2		1.82516		YOL086C	ADH1		1.55761
YDL063C			1.61891		YGR054W			1.66466		YPL275W	FDH2		1.62438		YOR140W	SFL1		1.67421		YOL158C	ENB1		3.08939
YDL182W	LYS20	1.01396	1.61773		YFL021W	GAT1		1.664		YPR089W			1.71353		YOR145C	PNO1		1.71755		YOL162W			1.53049
YBR222C	PCS60		1.61497		YKR048C	NAP1		1.66246		YPR102C	RPL11A		2.15444		YOR153W	PDR5	1.06437	1.68466		YOL165C	AAD15	0.90125	3.07164
YDR318W	MCM21		1.61346		YER053C	PIC2		1.66228		YPR104C	FHL1		1.51163		YOR154W			2.00199		YOR001W	RRP6		1.98636
YDR087C	RRP1		1.61222		YLR034C	SMF3		1.66118		YPR112C	MRD1		1.5338		YOR188W	MSB1		1.99338		YOR066W			2.36069
YBL008W	HIR1		1.60933		YBR247C	ENP1		1.65928		YPR137W	RRP9		1.58869		YOR206W	NOC2		1.77172		YOR091W	RBF46		1.70582
YLR110C	CCW12		1.60907		YHR196W	UTP9		1.65836		YPR156C	TPO3		2.46224		YOR247W	SRL1		2.00125		YOR107W	RGS2		1.90574
YOR272W	YTM1		1.60584		YOL010W	RCL1		1.65836		YPR157W			2.42606		YOR272W	YTM1		1.55627		YOR153W	PDR5	1.13288	2.27683
YDR213W	UPC2		1.60191		YDL066W	IDP1		1.65319		SID	GN	J_Cd	H_Cd		YOR287C			1.85579		YOR154W			2.10423
YPR065W	ROX1		1.60118		YJR063W	RPA12		1.65098		YAL034C	FUN19		0.561832		YOR294W	RRS1		1.72605		YOR182C	RPS30B		1.58318
YOL078W	AVO1		1.5982		YCR057C	PWP2	0.514057	1.65039		YAL060W	BDH1	1.45397	0.547121		YOR315W			1.69225		YOR188W	MSB1		1.86682
YLL052C	AQY2		1.59747		YHR105W	YPT35		1.65019		YBL021C	HAP3	2.65737	0.595355		YOR337W	TEA1		1.82192		YOR247W	SRL1		1.59127
YAL067C	SEO1	1.07923	1.59612		YBL042C	FUI1		1.65001		YBL025W	RRN10		0.579633		YOR344C	TYE7		1.50455		YOR294W	RRS1		1.83896
YNL191W			1.59082		YLR047C			1.64893		YBL026W	LSM2	1.89212	0.638321		YOR348C	PUT4		1.67561		YOR315W			1.59571
YMR252C			1.58895		YJL122W			1.64829		YBL029W			0.593169		YOR359W	VTS1		2.22722		YOR337W	TEA1		1.86642
YLL008W	DRS1		1.58464		YEL065W	SIT1		1.64714		YBL045C	COR1		0.640152		YOR384W	FRE5		2.08469		YOR344C	TYE7		2.00691
YKR056W	TRM2		1.58361		YPR065W	ROX1		1.64597		YBL078C	ATG8	1.43396	0.497777		YPL012W	RRP12		2.10352		YOR359W	VTS1		2.09154
YPR144C	NOC4		1.58144		YLL052C	AQY2		1.64437		YBR033W	EDS1		0.320563		YPL014W			1.59359		YOR384W	FRE5		3.3586
YPR112C	MRD1		1.5802		YCR038C	BUD5		1.64188		YBR052C	RFS1		0.551022		YPL030W		0.757858	1.95756		YPL012W	RRP12		1.8783
YKL143W	LTV1		1.57784		YJR159W	SOR1		1.63225		YBR056W			0.576565		YPL043W	NOP4	0.858565	1.95217		YPL014W			1.75204
YAR035W	YAT1		1.5738		YGL215W	CLG1		1.63021		YBR087W	RFC5		0.648677		YPL079W	RPL21B		2.21392		YPL030W		1.01396	1.62283
YNR012W	URK1		1.56725		YLL034C	RIX7		1.62841		YBR093C	PHO5		0.641346		YPL126W	NAN1		1.60751		YPL043W	NOP4	0.926588	1.68343
YGR078C	PAC10		1.56586		YIL091C			1.62779		YBR096W			0.586386		YPL183C			2.04475		YPL079W	RPL21B		2.11543
YJL059W	YHC3		1.56545		YCL017C	NFS1		1.62408		YBR101C	FES1		0.627231		YPL212C	PUS1		1.82687		YPL183C			1.54952
YMR239C	RNT1		1.55942		YIL056W			1.62062		YBR111C	YSA1		0.548607		YPL265W	DIP5		2.43595		YPL212C	PUS1		1.90546
YGL111W	NSA1		1.55739		YIL142W	CCT2		1.61632		YBR138C		0.870551	0.582103		YPL269W	KAR9		1.68722		YPL240C	HSP82	1.21419	1.69991
YPL269W	KAR9		1.55348		YPR049C	ATG11		1.61542		YBR139W		1.27456	0.371798		YPL275W	FDH2		1.66916		YPL258C	THI21		1.5424
YDL066W	IDP1		1.55135		YLL035W	GRC3		1.61511		YBR149W	ARA1		0.646216		YPR048W	TAH18		1.91426		YPL269W	KAR9		2.26764
YJL110C	GZF3		1.54859		YDL127W	PCL2		1.61328		YBR201W	DER1		0.586146		YPR089W			1.68385		YPL275W	FDH2		2.82253
YGR161C	RTS3		1.54832		YIL117C	PRM5		1.60634		YBR208C	DUR1,2		0.604617		YPR102C	RPL11A		2.26072		YPR048W	TAH18		1.63352
YER169W	RPH1		1.5476		YFL065C			1.60545		YBR217W	ATG12		0.646504		YPR104C	FHL1		2.27118		YPR078C			1.88014
YIL143C	SSL2		1.54715		YML080W	DUS1		1.60271		YBR285W			0.514089		YPR112C	MRD1		1.55806		YPR089W			2.01853
YGL126W	SCS3		1.54376		YPR089W			1.60158		YBR290W	BSD2		0.554241		YPR137W	RRP9		1.85436		YPR102C	RPL11A		2.04676
YNL113W	RPC19		1.54174		YNL023C	FAP1		1.59583		YBR298C	MAL31		0.547633		YPR138C	MEP3		1.98323		YPR104C	FHL1		2.822
YBR208C	DUR1,2		1.54001		YPL212C	PUS1		1.59388		YBR299W	MAL32		0.299496		YPR156C	TPO3		2.72476		YPR137W	RRP9		1.67121
YCL035C	GRX1		1.5389		YJL098W	SAP185		1.59331		YCR073C	SSK22		0.566958		YPR157W			2.98672		YPR156C	TPO3		2.22216
YBR104W	YMC2		1.53713		YDR227W	SIR4		1.59041		YCR091W	KIN82		0.509988		SID	GN	H_Hg	J_Hg		YPR157W			3.98686
YDL127W	PCL2		1.53692		YJL059W	YHC3		1.58836		YCR099C			0.552575		YAL034C	FUN19		0.478975		SID	GN	J_Zn	H_Zn
YKL099C	UTP11		1.53606		YOL164W	BDS1		1.5844		YDL021W	GPM2	1.07177	0.414219		YAL060W	BDH1	1.87905	0.524843		YAL034C	FUN19		0.53091
YMR179W	SPT21		1.53481		YGL120C	PRP43		1.58061		YDL043C	PRP11		0.613185		YAR018C	KIN3		0.551943		YAR018C	KIN3		0.518425
YLL035W	GRC3		1.53242		YPL030W		0.952638	1.58039		YDL079C	MRK1		0.453161		YAR071W	PHO11		0.639652		YAR071W	PHO11		0.64064
YDR188W	CCT6		1.53164		YBL014C	RRN6		1.57588		YDL085W	NDE2		0.562408		YBL021C	HAP3	1.30134	0.544487		YBL021C	HAP3		0.559394
YNL259C	ATX1		1.52981		YPR078C			1.57559		YDL092W	SRP14		0.644675		YBL025W	RRN10		0.508179		YBL025W	RRN10		0.428068
YIR032C	DAL3		1.52831		YNL234W			1.5754		YDL110C			0.558772		YBL029W			0.62541		YBL033C	RIB1	0.882703	0.61546
YOR344C	TYE7		1.5263		YLL063C	AYT1		1.57375		YDL169C	UGX2		0.334768		YBL033C	RIB1	1.36604	0.652652		YBL043W	ECM13	0.90125	0.54357
YOR119C	RIO1		1.52012		YMR287C	MSU1		1.57336		YDL204W	RTN2		0.428484		YBL045C	COR1		0.573677		YBL045C	COR1		0.480317
YDL246C	SOR2		1.51673		YDL246C	SOR2		1.57226		YDL216C	RRI1		0.61476		YBL078C	ATG8	2.71321	0.444435		YBL064C	PRX1	1	0.647526
YGR280C	PXR1		1.5129		YOR337W	TEA1		1.57215		YDL243C	AAD4	0.965936	0.632175		YBR033W	EDS1		0.226104		YBL078C	ATG8		0.536366
YDL112W	TRM3		1.51071		YDR034W-B			1.57127		YDR019C	GCV1		0.418515		YBR050C	REG2		0.478998		YBR010W	HHT1		0.62239
YDR083W	RRP8		1.5106		YJL078C	PRY3		1.57011		YDR031W			0.557417		YBR052C	RFS1		0.403882		YBR033W	EDS1		0.357952
YAL061W			1.50653		YCL049C			1.56587		YDR056C			0.657194		YBR056W			0.48831		YBR050C	REG2		0.373237
YLR047C			1.50565		YMR049C	ERB1		1.56165		YDR059C	UBC5	1.3566	0.651457		YBR072W	HSP26	1.13288	0.544935		YBR052C	RFS1		0.425858
YAR028W			1.50236		YCR088W	ABP1		1.55976		YDR065W			0.466144		YBR093C	PHO5		0.602366		YBR056W			0.598483
YPL149W	ATG5		1.50065		YGL171W	ROK1		1.55767		YDR070C	FMP16		0.644525		YBR096W			0.521352		YBR087W	RFC5		0.643443
SID	GN	J_Ag	H_Ag		YDR054C	CDC34		1.55649		YDR085C	AFR1		0.381183		YBR101C	FES1		0.62303		YBR096W			0.485526
YER067W			0.189004		YER127W	LCP5		1.55434		YDR124W			0.544241		YBR111C	YSA1		0.420858		YBR111C	YSA1		0.487225
YDR343C	HXT6		0.220003		YBR050C	REG2		1.55246		YDR171W	HSP42	1.42405	0.619667		YBR119W	MUD1		0.632363		YBR119W	MUD1		0.49976
YDR342C	HXT7		0.220039		YBR222C	PCS60		1.54775		YDR224C	HTB1		0.598577		YBR129C	OPY1		0.659687		YBR129C	OPY1		0.591499
YGR292W	MAL12		0.227658		YOR247W	SRL1		1.54672		YDR247W	VHS1	1.02101	0.611988		YBR138C		1.64718	0.504526		YBR138C		1.19748	0.43001
YLR327C	RBF9		0.236373		YDR398W	UTP5		1.54131		YDR289C	RTT103		0.529288		YBR139W		1.55833	0.302209		YBR139W		1.07923	0.325269
YBR299W	MAL32		0.250602		YGL180W	ATG1		1.53951		YDR302W	GPI11		0.584344		YBR149W	ARA1		0.599251		YBR149W	ARA1		0.48614
YDR516C	EMI2	1.11729	0.255986		YEL020C			1.53854		YDR314C			0.413974		YBR201W	DER1		0.577975		YBR201W	DER1		0.634546
YLR307W	CDA1	1.10191	0.268013		YDR045C	RPC11		1.53784		YDR342C	HXT7		0.400372		YBR208C	DUR1,2		0.395734		YBR203W	COS111		0.658605
YNL194C			0.268207		YMR275C	BUL1		1.53534		YDR343C	HXT6		0.260428		YBR217W	ATG12		0.535825		YBR217W	ATG12		0.503464
YMR013W-A			0.269662		YDR450W	RPS18A		1.53531		YDR380W	ARO10		0.407884		YBR279W	PAF1		0.641281		YBR279W	PAF1		0.630358
YDR085C	AFR1		0.288097		YPL088W			1.53263		YDR383C	NKP1		0.628476		YBR285W			0.505012		YBR285W			0.408352
YNL009W	IDP3		0.300044		YFL023W	BUD27		1.53068		YDR425W	SNX41		0.60885		YBR290W	BSD2		0.555911		YBR290W	BSD2		0.470104
YFL014W	HSP12	1.45397	0.309314		YOR303W	CPA1	0.986233	1.52755		YDR435C	PPM1		0.525312		YBR296C	PHO89	1.06437	0.65884		YBR291C	CTP1		0.518688
YFR053C	HXK1		0.31908		YDR377W	ATP17		1.52194		YDR516C	EMI2	1.49485	0.363307		YBR299W	MAL32		0.258573		YBR293W	VBA2		0.531502
YBR033W	EDS1		0.329298		YDR188W	CCT6		1.51967		YEL011W	GLC3		0.447399		YCL040W	GLK1	2.47942	0.498316		YBR296C	PHO89		0.609084
YLR151C	PCD1		0.333168		YBL039C	URA7	0.664343	1.51825		YEL012W	UBC8		0.505909		YCL049C			0.63121		YBR297W	MAL33		0.539898
YPL060W	LPE10		0.347149		YGL073W	HSF1		1.51739		YEL024W	RIP1		0.652818		YCR073C	SSK22		0.608532		YBR298C	MAL31		0.357045
YHR209W			0.34764		YLR247C			1.51095		YEL039C	CYC7		0.389141		YCR090C			0.656935		YBR299W	MAL32		0.26892
YJL106W	IME2		0.348466		YCR028C	FEN2	1.06437	1.50985		YEL070W	DSF1		0.37583		YCR091W	KIN82		0.432027		YCL040W	GLK1	0.913831	0.505643
YNR073C			0.354079		YDR275W	BSC2		1.50702		YER054C	GIP2		0.602747		YCR099C			0.484609		YCL049C			0.564315
YML091C	RPM2		0.354246		YBL033C	RIB1	1.1487	1.50648		YER059W	PCL6		0.643691		YCR100C			0.541087		YCR003W	MRPL32		0.390538
YDL079C	MRK1		0.354534		YGR060W	ERG25		1.50648		YER067W			0.167604		YDL021W	GPM2	1.11729	0.267395		YCR015C			0.656069
YPL230W			0.354824		YLR397C	AFG2		1.50141		YER138W-A			0.511425		YDL043C	PRP11		0.577487		YCR073C	SSK22		0.589807
YPR160W	GPH1		0.357943		YLR415C			1.50039		YER142C	MAG1		0.547645		YDL079C	MRK1		0.369081		YCR091W	KIN82		0.46543
YDR380W	ARO10		0.358005		SID	GN	J_As	H_As		YER174C	GRX4		0.61246		YDL085W	NDE2		0.466477		YCR099C			0.516847
YGR243W	FMP43		0.358987		YER067W			0.115708		YFL014W	HSP12	1.14076	0.125118		YDL110C			0.453052		YCR100C			0.587347
YMR206W			0.366437		YLR307W	CDA1	0.993092	0.205001		YFL030W	AGX1		0.610497		YDL126C	CDC48	1.09429	0.655411		YDL021W	GPM2	2.09943	0.428636
YLR332W	MID2		0.369368		YGL255W	ZRT1		0.225516		YFL052W			0.42044		YDL169C	UGX2		0.205164		YDL043C	PRP11		0.430587
YBR139W		1.18099	0.372158		YLR327C	RBF9		0.230518		YFL061W	DDI2		0.589414		YDL204W	RTN2		0.326158		YDL070W	BDF2		0.466437
YGL037C	PNC1	1.36604	0.373197		YGR292W	MAL12		0.246262		YFR003C	YPI1		0.567685		YDL215C	GDH2		0.532042		YDL079C	MRK1		0.295383
YOR052C		1.15669	0.373932		YBR299W	MAL32		0.246562		YFR015C	GSY1		0.59179		YDL216C	RRI1		0.590912		YDL085W	NDE2		0.610359
YNL025C	SSN8		0.374046		YMR206W			0.24874		YFR033C	QCR6		0.537938		YDL243C	AAD4	1.1487	0.494183		YDL110C			0.489481
YBR298C	MAL31		0.374053		YDR343C	HXT6		0.249886		YFR041C	ERJ5		0.533322		YDL248W	COS7		0.630612		YDL119C			0.548237
YGR088W	CTT1		0.384063		YNL009W	IDP3		0.259204		YFR053C	HXK1		0.310558		YDR019C	GCV1		0.60655		YDL135C	RDI1		0.625723
YPL113C			0.385171		YOL152W	FRE7		0.266772		YGL037C	PNC1	1.47427	0.497107		YDR031W			0.493435		YDL169C	UGX2		0.342479
YMR173W	DDR48	1.59107	0.38839		YLR271W			0.276096		YGL098W	USE1		0.620721		YDR044W	HEM13		0.646379		YDL171C	GLT1		0.432588
YIL072W	HOP1		0.390434		YNL194C			0.280905		YGL117W			0.658458		YDR059C	UBC5	1.22264	0.426488		YDL204W	RTN2		0.428302
YMR291W			0.396338		YMR011W	HXT2		0.290585		YGL134W	PCL10		0.596634		YDR065W			0.442132		YDL215C	GDH2		0.462445
YOL152W	FRE7		0.396438		YMR319C	FET4		0.301742		YGL146C			0.538401		YDR085C	AFR1		0.28754		YDL216C	RRI1		0.614961
YGR289C	MAL11		0.396896		YDR342C	HXT7		0.304149		YGL168W	HUR1		0.58356		YDR096W	GIS1		0.577778		YDL248W	COS7		0.541691
YDL169C	UGX2		0.397344		YFR015C	GSY1		0.305874		YGL187C	COX4		0.620771		YDR124W			0.525191		YDR009W	GAL3		0.539191
YMR011W	HXT2		0.40126		YGR008C	STF2	1.29235	0.309192		YGL229C	SAP4		0.577881		YDR142C	PEX7		0.555451		YDR031W			0.522466
YPR061C	JID1		0.401606		YPR160W	GPH1		0.310715		YGL231C			0.657462		YDR171W	HSP42	1.30134	0.431311		YDR044W	HEM13		0.583033
YEL039C	CYC7		0.403475		YMR105C	PGM2		0.318677		YGL255W	ZRT1		0.315374		YDR178W	SDH4		0.644579		YDR059C	UBC5	1.43396	0.448077
YPL088W			0.403483		YNL144C			0.329179		YGR008C	STF2	1.22264	0.313386		YDR202C	RAV2		0.578322		YDR065W			0.453402
YLL041C	SDH2		0.404377		YIL111W	COX5B		0.330459		YGR016W			0.569846		YDR224C	HTB1		0.657467		YDR071C	PAA1	1.71713	0.638651
YGR008C	STF2	1.53688	0.406562		YOL058W	ARG1		0.332041		YGR019W	UGA1		0.571618		YDR247W	VHS1	1.16473	0.38942		YDR085C	AFR1		0.302461
YCR091W	KIN82		0.413341		YMR107W	SPG4		0.332341		YGR021W			0.59877		YDR256C	CTA1		0.653432		YDR096W	GIS1		0.569142
YBR290W	BSD2		0.413425		YDR124W			0.332513		YGR043C			0.650605		YDR258C	HSP78	1.10957	0.612321		YDR142C	PEX7		0.499653
YKR058W	GLG1		0.415769		YNL030W	HHF2		0.337584		YGR088W	CTT1		0.471094		YDR258C	HSP78	1.10957	0.612321		YDR178W	SDH4		0.581088
YKL188C	PXA2		0.417929		YLR284C	ECI1		0.345544		YGR110W			0.651182		YDR289C	RTT103		0.479108		YDR202C	RAV2		0.618165
YKR091W	SRL3		0.420902		YJR073C	OPI3		0.349975		YGR136W	LSB1		0.659		YDR302W	GPI11		0.500673		YDR224C	HTB1		0.58932
YMR304W	UBP15		0.421864		YDL079C	MRK1		0.351737		YGR213C	RTA1		0.504531		YDR306C			0.55986		YDR247W	VHS1	0.959264	0.586965
YOL159C			0.422527		YDR380W	ARO10		0.359207		YGR236C	SPG1		0.469965		YDR314C			0.489153		YDR256C	CTA1		0.474676
YPR030W	CSR2		0.424072		YLR211C			0.359456		YGR243W	FMP43		0.489781		YDR316W	OMS1		0.575533		YDR277C	MTH1		0.418209
YHR092C	HXT4		0.427141		YPL186C	UIP4		0.362076		YGR248W	SOL4		0.644608		YDR342C	HXT7		0.30229		YDR289C	RTT103		0.461597
YMR107W	SPG4		0.428927		YGR289C	MAL11		0.362974		YGR286C	BIO2		0.597211		YDR343C	HXT6		0.199399		YDR302W	GPI11		0.504854
YLR262C	YPT6		0.430682		YNR073C			0.364443		YGR289C	MAL11		0.525729		YDR363W	ESC2		0.659975		YDR306C			0.474622
YGR213C	RTA1		0.431598		YLR049C			0.364603		YGR292W	MAL12		0.238204		YDR380W	ARO10		0.151682		YDR314C			0.523357
YGR016W			0.434229		YDR540C			0.382572		YHL015W	RPS20		0.594728		YDR383C	NKP1		0.614107		YDR316W	OMS1		0.48132
YMR117C	SPC24		0.434292		YDL049C	KNH1		0.38659		YHR017W	YSC83		0.615783		YDR425W	SNX41		0.577774		YDR322W	MRPL35		0.52313
YPL166W			0.43473		YJL106W	IME2		0.390526		YHR051W	COX6		0.643961		YDR427W	RPN9		0.658892		YDR342C	HXT7		0.404496
YNL144C			0.43572		YDR302W	GPI11		0.392751		YHR055C	CUP1-2	1.04247	0.562221		YDR435C	PPM1		0.465023		YDR343C	HXT6		0.247775
YLR271W			0.435762		YBR285W			0.394429		YHR087W		1.09429	0.632823		YDR453C	TSA2	1.77769	0.592824		YDR380W	ARO10		0.530107
YKR075C			0.435956		YMR291W			0.394563		YHR092C	HXT4		0.459019		YDR516C	EMI2	1.3566	0.178349		YDR425W	SNX41		0.620124
YDR427W	RPN9		0.436304		YFR053C	HXK1		0.397822		YHR132W-A			0.499968		YEL011W	GLC3		0.281364		YDR427W	RPN9		0.510446
YOR193W	PEX27	0.993092	0.436666		YHR132W-A			0.403382		YHR138C			0.513271		YEL012W	UBC8		0.294692		YDR435C	PPM1		0.57137
YBL025W	RRN10		0.438187		YBR033W	EDS1		0.404111		YHR147C	MRPL6		0.625637		YEL024W	RIP1		0.59417		YDR494W	RSM28		0.461416
YMR110C			0.440948		YMR280C	CAT8	0.959264	0.404326		YHR159W			0.614439		YEL039C	CYC7		0.341998		YDR516C	EMI2	0.926588	0.290768
YDL021W	GPM2	1.03526	0.441706		YMR081C	ISF1		0.404532		YHR160C	PEX18		0.458033		YEL057C			0.460543		YDR540C			0.49688
YEL012W	UBC8		0.442169		YOR237W	HES1		0.404703		YHR171W	ATG7		0.590462		YEL070W	DSF1		0.380332		YEL011W	GLC3		0.407955
YKL096W	CWP1		0.442488		YCR091W	KIN82		0.405006		YHR198C	FMP22		0.523032		YER016W	BIM1		0.641655		YEL012W	UBC8		0.348061
YLR257W			0.443971		YLR080W	EMP46		0.405543		YHR208W	BAT1	0.858565	0.626253		YER026C	CHO1		0.659739		YEL024W	RIP1		0.546681
YOL031C	SIL1		0.444739		YNL031C	HHT2		0.407136		YHR209W			0.394204		YER054C	GIP2		0.355175		YEL039C	CYC7		0.321946
YNL036W	NCE103	1.52626	0.445252		YPR131C	NAT3		0.408812		YIL023C			0.578399		YER059W	PCL6		0.587337		YEL057C			0.389263
YKL065C	YET1		0.447563		YIL113W	SDP1		0.411582		YIL029C			0.484964		YER067W			0.11938		YEL070W	DSF1		0.438456
YHR017W	YSC83		0.449		YEL011W	GLC3		0.411855		YIL055C			0.624009		YER081W	SER3		0.602156		YER016W	BIM1		0.611191
YDR277C	MTH1		0.450037		YDR085C	AFR1		0.413003		YIL072W	HOP1		0.604368		YER138W-A			0.427883		YER053C	PIC2		0.625884
YDL110C			0.450191		YGR243W	FMP43		0.413131		YIL076W	SEC28		0.57963		YER142C	MAG1		0.476699		YER054C	GIP2		0.477081
YDL171C	GLT1		0.451302		YEL070W	DSF1		0.413683		YIL111W	COX5B		0.376495		YFL014W	HSP12	1.6245	0.155653		YER059W	PCL6		0.523026
YDR096W	GIS1		0.451331		YKR065C	FMP18		0.415968		YIL113W	SDP1		0.616892		YFL030W	AGX1		0.545706		YER067W			0.200611
YML128C	MSC1		0.452519		YER026C	CHO1		0.416157		YIL162W	SUC2		0.538477		YFL052W			0.458186		YER142C	MAG1		0.511525
YOR161C	PNS1		0.456596		YPL230W			0.41623		YIL172C			0.644587		YFL061W	DDI2		0.542747		YER174C	GRX4		0.496372
YEL070W	DSF1		0.456821		YIR043C			0.418456		YIR005W	IST3		0.543505		YFR003C	YPI1		0.496539		YFL014W	HSP12	1.03526	0.188644
YLL039C	UBI4		0.45835		YBL002W	HTB2		0.4196		YIR038C	GTT1		0.655979		YFR015C	GSY1		0.372744		YFL017C	GNA1		0.631764
YEL024W	RIP1		0.461053		YLL009C	COX17		0.422251		YIR042C			0.535066		YFR017C			0.490098		YFL030W	AGX1		0.559297
YFR003C	YPI1		0.461487		YMR156C	TPP1		0.423332		YIR043C			0.539604		YFR033C	QCR6		0.480109		YFL048C	EMP47		0.56611
YKL195W	MIA40		0.462223		YDL043C	PRP11		0.424092		YJL031C	BET4		0.541284		YFR041C	ERJ5		0.487035		YFL052W			0.485126
YMR105C	PGM2		0.463643		YGL117W			0.4244		YJL055W			0.617513		YFR053C	HXK1		0.194286		YFL061W	DDI2		0.364661
YPL156C	PRM4		0.464265		YGR088W	CTT1		0.425604		YJL057C			0.607519		YGL037C	PNC1	1.48452	0.378617		YFR003C	YPI1		0.445379
YCR100C			0.466505		YPL060W	LPE10		0.427151		YJL106W	IME2		0.608672		YGL098W	USE1		0.576007		YFR015C	GSY1		0.506237
YHR198C	FMP22		0.466564		YOL014W			0.430385		YJL137C	GLG2		0.644268		YGL117W			0.608732		YFR017C			0.637186
YKL148C	SDH1		0.467784		YOR073W	SGO1		0.43201		YJL144W			0.417004		YGL134W	PCL10		0.587144		YFR033C	QCR6		0.446917
YOL113W	SKM1		0.469151		YGL229C	SAP4		0.432145		YJL161W	FMP33		0.46813		YGL146C			0.498514		YFR041C	ERJ5		0.596684
YOL023W	IFM1		0.46936		YEL039C	CYC7		0.432277		YJR011C			0.575652		YGL168W	HUR1		0.59174		YFR053C	HXK1		0.30298
YDL248W	COS7		0.47067		YDL204W	RTN2		0.439541		YJR067C	YAE1		0.600842		YGL180W	ATG1		0.653014		YGL010W			0.54914
YFL052W			0.471538		YLR257W			0.440118		YJR073C	OPI3		0.456417		YGL187C	COX4		0.514475		YGL037C	PNC1	1.15669	0.431589
YOL083W			0.472518		YDR314C			0.440214		YJR083C	ACF4		0.618682		YGL224C	SDT1		0.627148		YGL061C	DUO1		0.571197
YBR149W	ARA1		0.472521		YMR260C	TIF11		0.445547		YJR102C	VPS25		0.595281		YGL229C	SAP4		0.468977		YGL098W	USE1		0.626692
YMR081C	ISF1		0.473247		YAL060W	BDH1	1.24833	0.445688		YJR118C	ILM1		0.638525		YGL231C			0.577057		YGL117W			0.468812
YLR284C	ECI1		0.474773		YBR009C	HHF1		0.445835		YKL011C	CCE1		0.551715		YGL253W	HXK2		0.595653		YGL134W	PCL10		0.57221
YPR035W	GLN1	0.913831	0.476501		YOR178C	GAC1		0.446816		YKL018W	SWD2		0.603938		YGL255W	ZRT1		0.326228		YGL146C			0.554967
YPR131C	NAT3		0.476574		YBR217W	ATG12		0.447451		YKL026C	GPX1		0.54907		YGR008C	STF2	1.3566	0.226044		YGL168W	HUR1		0.586232
YLR345W			0.477669		YMR233W			0.4484		YKL035W	UGP1	1.24833	0.622057		YGR016W			0.485501		YGL187C	COX4		0.433806
YGL146C			0.477836		YIR005W	IST3		0.449135		YKL065C	YET1		0.52734		YGR019W	UGA1		0.477696		YGL223C	COG1		0.618127
YCR099C			0.478861		YDR277C	MTH1		0.449875		YKL096W	CWP1		0.4468		YGR021W			0.588346		YGL224C	SDT1		0.602657
YDL119C			0.48028		YEL057C			0.453523		YKL117W	SBA1		0.490309		YGR043C			0.566758		YGL229C	SAP4		0.499615
YHR091C	MSR1		0.481965		YBR298C	MAL31		0.455828		YKL148C	SDH1		0.644887		YGR053C			0.48173		YGL231C			0.634864
YMR280C	CAT8	0.939523	0.482456		YLR332W	MID2		0.456615		YKL163W	PIR3		0.597136		YGR088W	CTT1		0.277655		YGL253W	HXK2		0.642921
YDR494W	RSM28		0.483251		YGR286C	BIO2		0.457358		YKL188C	PXA2		0.522193		YGR110W			0.49566		YGL255W	ZRT1		0.0610252
YNR058W	BIO3		0.484208		YDR289C	RTT103		0.458173		YKL195W	MIA40		0.550158		YGR120C	COG2		0.639632		YGR008C	STF2	1.17283	0.293475
YKL193C	SDS22		0.485084		YKL096W	CWP1		0.458888		YKR011C			0.597886		YGR136W	LSB1		0.536841		YGR010W	NMA2		0.649811
YBR203W	COS111		0.485413		YLR290C			0.460484		YKR035W-A	DID2		0.620124		YGR142W	BTN2	1.02811	0.377014		YGR016W			0.354964
YIL029C			0.485779		YFL052W			0.460866		YKR065C	FMP18		0.517716		YGR192C	TDH3		0.558478		YGR019W	UGA1		0.607349
YDR224C	HTB1		0.487593		YIL029C			0.461521		YKR074W			0.64874		YGR213C	RTA1		0.40611		YGR021W			0.562022
YBR296C	PHO89	1.79005	0.487895		YHL015W	RPS20		0.463319		YKR076W	ECM4		0.576592		YGR236C	SPG1		0.572977		YGR026W			0.610915
YPL209C	IPL1		0.4879		YBR139W		1.18921	0.463721		YKR091W	SRL3		0.579146		YGR248W	SOL4		0.506447		YGR033C	TIM21		0.576688
YDL043C	PRP11		0.488076		YKR058W	GLG1		0.467351		YLL009C	COX17		0.489019		YGR286C	BIO2		0.573023		YGR053C			0.525461
YLR312C			0.488157		YOR319W	HSH49		0.467471		YLL039C	UBI4		0.514263		YGR289C	MAL11		0.525887		YGR088W	CTT1		0.321312
YNL173C	MDG1		0.489541		YHR160C	PEX18		0.468152		YLL041C	SDH2		0.599938		YGR292W	MAL12		0.208501		YGR110W			0.604811
YOL109W	ZEO1	1.03526	0.490074		YBR290W	BSD2		0.469048		YLR049C			0.610784		YHL015W	RPS20		0.546914		YGR136W	LSB1		0.533615
YJL049W			0.490283		YGL168W	HUR1		0.469257		YLR058C	SHM2		0.495855		YHL021C	FMP12	1.11729	0.589699		YGR192C	TDH3		0.497458
YMR197C	VTI1		0.490316		YKR091W	SRL3		0.469426		YLR080W	EMP46		0.444482		YHR017W	YSC83		0.549599		YGR243W	FMP43		0.277055
YJL161W	FMP33		0.492349		YOR289W			0.469508		YLR132C			0.595561		YHR043C	DOG2		0.633963		YGR248W	SOL4		0.604361
YPL070W	MUK1		0.493488		YOR161C	PNS1		0.471707		YLR136C	TIS11	1.46409	0.625133		YHR051W	COX6		0.621481		YGR286C	BIO2		0.439787
YHR038W	RRF1		0.493825		YHR210C			0.471787		YLR149C			0.495179		YHR055C	CUP1-2	0.870551	0.459692		YGR289C	MAL11		0.420636
YGL187C	COX4		0.493913		YHR198C	FMP22		0.473306		YLR151C	PCD1		0.473575		YHR087W		1.17283	0.368213		YGR292W	MAL12		0.178231
YDR202C	RAV2		0.494132		YKL011C	CCE1		0.473736		YLR194C		1	0.502485		YHR092C	HXT4		0.400034		YHL015W	RPS20		0.606936
YDR425W	SNX41		0.494533		YPL123C	RNY1		0.474956		YLR211C			0.607179		YHR104W	GRE3	1.15669	0.626049		YHL021C	FMP12	0.965936	0.566675
YLR080W	EMP46		0.495533		YPL004C	LSP1	1.38511	0.478153		YLR239C	LIP2	0.876606	0.617772		YHR132W-A			0.420484		YHR015W	MIP6		0.504854
YDL204W	RTN2		0.495855		YNL051W	COG5		0.479322		YLR257W			0.507249		YHR137W	ARO9		0.505053		YHR017W	YSC83		0.461582
YMR284W	YKU70		0.495921		YKR075C			0.479869		YLR258W	GSY2		0.640783		YHR138C			0.440021		YHR038W	RRF1		0.454032
YDR314C			0.496359		YOR175C			0.48113		YLR262C	YPT6		0.582544		YHR147C	MRPL6		0.590943		YHR043C	DOG2		0.578533
YNL274C			0.497139		YGR236C	SPG1		0.484301		YLR271W			0.390943		YHR152W	SPO12		0.576336		YHR051W	COX6		0.52788
YHR043C	DOG2		0.497673		YHR015W	MIP6		0.484571		YLR284C	ECI1		0.634772		YHR159W			0.520625		YHR056C	RSC30		0.656271
YLR250W	SSP120		0.497936		YBR111C	YSA1		0.484848		YLR290C			0.657579		YHR160C	PEX18		0.370847		YHR087W		1.23114	0.643948
YLR211C			0.499164		YGL134W	PCL10		0.485152		YLR307W	CDA1	1.51572	0.374713		YHR171W	ATG7		0.427894		YHR091C	MSR1		0.630342
YMR139W	RIM11		0.499528		YBR096W			0.486812		YLR327C	RBF9		0.205967		YHR198C	FMP22		0.505063		YHR092C	HXT4		0.445909
YPR042C	PUF2		0.499635		YER059W	PCL6		0.486931		YLR332W	MID2		0.484182		YHR209W			0.32232		YHR104W	GRE3	1.05702	0.63937
YIL117C	PRM5		0.500368		YGR016W			0.48956		YLR345W			0.596011		YHR210C			0.624668		YHR132W-A			0.416688
YLR149C			0.500761		YKR074W			0.490093		YLR359W	ADE13		0.582825		YIL023C			0.574818		YHR138C			0.595774
YBR138C		0.972655	0.50197		YKL188C	PXA2		0.490179		YLR387C	REH1		0.628038		YIL029C			0.470312		YHR147C	MRPL6		0.457364
YFR033C	QCR6		0.504808		YOR285W		1.18099	0.490225		YML008C	ERG6		0.646893		YIL055C			0.507483		YHR152W	SPO12		0.643207
YCR003W	MRPL32		0.505084		YMR052W	FAR3		0.490468		YML054C	CYB2	1	0.637255		YIL072W	HOP1		0.46781		YHR159W			0.649047
YBR093C	PHO5		0.505554		YCL030C	HIS4	0.835088	0.490841		YML062C	MFT1		0.651432		YIL073C	SPO22		0.647811		YHR160C	PEX18		0.523489
YIL023C			0.505945		YDR363W	ESC2		0.491053		YML068W	ITT1		0.51582		YIL076W	SEC28		0.605818		YHR171W	ATG7		0.587092
YER142C	MAG1		0.506642		YPL065W	VPS28		0.493442		YML091C	RPM2		0.604149		YIL111W	COX5B		0.310632		YHR198C	FMP22		0.383405
YGR146C			0.50685		YLR262C	YPT6		0.495135		YML128C	MSC1		0.510545		YIL113W	SDP1		0.400662		YHR209W			0.402531
YMR156C	TPP1		0.507877		YDR516C	EMI2	1.58008	0.495486		YML129C	COX14		0.653279		YIL136W	OM45		0.553808		YHR210C			0.371425
YCL040W	GLK1	2.36199	0.508634		YOR264W	DSE3		0.497473		YML131W		1.61328	0.571687		YIL155C	GUT2		0.656		YIL023C			0.531556
YIL111W	COX5B		0.508883		YNR049C	MSO1		0.499293		YMR011W	HXT2		0.568424		YIL162W	SUC2		0.492633		YIL029C			0.584706
YPR108W	RPN7		0.508937		YDR225W	HTA1		0.49973		YMR013W-A			0.519794		YIL164C	NIT1		0.536414		YIL070C	MAM33		0.537031
YKR011C			0.510027		YLR239C	LIP2	0.946058	0.500413		YMR041C		0.959264	0.610422		YIL172C			0.575242		YIL072W	HOP1		0.530684
YIR042C			0.512135		YNL098C	RAS2		0.500851		YMR052W	FAR3		0.587575		YIR005W	IST3		0.530819		YIL073C	SPO22		0.60845
YER081W	SER3		0.512256		YPR106W	ISR1		0.501499		YMR081C	ISF1		0.373013		YIR038C	GTT1		0.551937		YIL076W	SEC28		0.60019
YHR132W-A			0.512445		YNR028W	CPR8		0.501849		YMR090W		1.13288	0.466697		YIR042C			0.436477		YIL111W	COX5B		0.41025
YJL102W	MEF2		0.513065		YOR179C	SYC1		0.502074		YMR105C	PGM2		0.445436		YIR043C			0.577985		YIL113W	SDP1		0.531502
YGR286C	BIO2		0.514454		YOL056W	GPM3		0.50226		YMR107W	SPG4		0.310897		YJL031C	BET4		0.470088		YIL117C	PRM5		0.559776
YBR293W	VBA2		0.51556		YDR031W			0.503117		YMR110C			0.568214		YJL049W			0.630768		YIL136W	OM45		0.536919
YJL031C	BET4		0.516012		YDR056C			0.503165		YMR120C	ADE17		0.598903		YJL052W	TDH1		0.559635		YIL162W	SUC2		0.571559
YLL009C	COX17		0.517028		YMR189W	GCV2		0.503223		YMR132C	JLP2		0.629489		YJL055W			0.633408		YIL164C	NIT1		0.56854
YPR093C	ASR1		0.517237		YOR288C	MPD1		0.503842		YMR139W	RIM11		0.622216		YJL057C			0.557625		YIL172C			0.642034
YEL011W	GLC3		0.51736		YJR118C	ILM1		0.504892		YMR156C	TPP1		0.468656		YJL102W	MEF2		0.547909		YIR005W	IST3		0.533518
YDR065W			0.518731		YCR099C			0.504987		YMR157C	FMP39		0.613727		YJL106W	IME2		0.524301		YIR042C			0.445641
YPL109C			0.518745		YMR062C	ECM40		0.505976		YMR173W	DDR48	2.28153	0.51725		YJL137C	GLG2		0.586789		YIR043C			0.530752
YIL073C	SPO22		0.520486		YLR194C		1.09429	0.506655		YMR174C	PAI3		0.541765		YJL144W			0.216433		YJL031C	BET4		0.472137
YOR319W	HSH49		0.520993		YOR150W	MRPL23		0.50836		YMR189W	GCV2		0.412894		YJL161W	FMP33		0.410233		YJL049W			0.531101
YLR315W	NKP2		0.52157		YNL046W		1.64718	0.509689		YMR193W	MRPL24		0.635453		YJR009C	TDH2		0.518309		YJL055W			0.490367
YKL085W	MDH1	1.00696	0.521972		YJL091C	GWT1		0.510308		YMR197C	VTI1		0.543006		YJR011C			0.501784		YJL057C			0.637304
YMR311C	GLC8		0.52272		YJR011C			0.510908		YMR206W			0.254098		YJR047C	ANB1		0.622591		YJL061W	NUP82		0.642831
YKL035W	UGP1	1.44393	0.522739		YLR036C			0.512271		YMR228W	MTF1		0.547256		YJR073C	OPI3		0.470243		YJL102W	MEF2		0.526255
YGL035C	MIG1		0.523081		YHR147C	MRPL6		0.512563		YMR238W	DFG5		0.64592		YJR083C	ACF4		0.646747		YJL106W	IME2		0.478776
YML131W		1.05702	0.523234		YFL014W	HSP12	1.23114	0.512721		YMR251W-A	HOR7	1.1487	0.538419		YJR096W			0.649287		YJL132W			0.583942
YJR011C			0.524543		YNR034W-A			0.513165		YMR260C	TIF11		0.565819		YJR101W	RSM26		0.659252		YJL137C	GLG2		0.492242
YBR050C	REG2		0.524557		YDL216C	RRI1		0.513242		YMR280C	CAT8	0.952638	0.537753		YJR102C	VPS25		0.545197		YJL161W	FMP33		0.401613
YLR132C			0.525956		YLR130C	ZRT2	0.852635	0.513677		YMR281W	GPI12		0.641289		YKL002W	DID4		0.554865		YJR009C	TDH2		0.491739
YBR096W			0.525978		YPL071C			0.513714		YMR291W			0.644567		YKL011C	CCE1		0.520926		YJR011C			0.515706
YMR178W			0.527543		YDR065W			0.51397		YMR304W	UBP15		0.603413		YKL026C	GPX1		0.351775		YJR048W	CYC1		0.331852
YDR142C	PEX7		0.527679		YIL076W	SEC28		0.515368		YMR311C	GLC8		0.559644		YKL035W	UGP1	1.58008	0.468828		YJR101W	RSM26		0.506501
YGR019W	UGA1		0.528086		YLR151C	PCD1		0.515791		YNL009W	IDP3		0.570288		YKL065C	YET1		0.454568		YJR102C	VPS25		0.557131
YNL098C	RAS2		0.52935		YPL072W	UBP16		0.516102		YNL025C	SSN8		0.510386		YKL085W	MDH1	1.21419	0.546004		YJR118C	ILM1		0.596577
YPL186C	UIP4		0.530434		YMR174C	PAI3		0.517178		YNL031C	HHT2		0.596026		YKL091C			0.59679		YJR122W	CAF17		0.620933
YDL215C	GDH2		0.533123		YFR003C	YPI1		0.51751		YNL036W	NCE103	1.10191	0.467677		YKL096W	CWP1		0.484365		YKL002W	DID4		0.466751
YDR289C	RTT103		0.534571		YBL078C	ATG8	1.31951	0.518301		YNL046W		1.08673	0.623819		YKL117W	SBA1		0.378246		YKL011C	CCE1		0.482223
YHR015W	MIP6		0.534991		YBR010W	HHT1		0.518831		YNL051W	COG5		0.588578		YKL141W	SDH3		0.634457		YKL018W	SWD2		0.606303
YDR306C			0.535031		YGR033C	TIM21		0.519829		YNL098C	RAS2		0.597254		YKL148C	SDH1		0.514864		YKL026C	GPX1		0.443148
YLR174W	IDP2		0.536164		YMR110C			0.521515		YNL144C			0.528332		YKL149C	DBR1		0.643646		YKL035W	UGP1	0.913831	0.547399
YOR289W			0.536251		YML068W	ITT1		0.522		YNL194C			0.226199		YKL150W	MCR1		0.609277		YKL065C	YET1		0.411595
YHR171W	ATG7		0.536417		YMR197C	VTI1		0.525384		YNL274C			0.608535		YKL163W	PIR3		0.489675		YKL085W	MDH1	0.946058	0.524571
YNL051W	COG5		0.536731		YDR044W	HEM13		0.528028		YNL294C	RIM21		0.599176		YKL187C			0.643791		YKL091C			0.567064
YNL117W	MLS1		0.536887		YEL012W	UBC8		0.528594		YNL335W			0.511944		YKL188C	PXA2		0.431658		YKL096W	CWP1		0.404717
YPL272C			0.538132		YKL018W	SWD2		0.52872		YNR034W-A			0.579019		YKL193C	SDS22		0.594626		YKL117W	SBA1		0.554238
YGL253W	HXK2		0.539316		YOL108C	INO4		0.528919		YNR049C	MSO1		0.534925		YKL195W	MIA40		0.476613		YKL122C	SRP21		0.635813
YOR178C	GAC1		0.539526		YPL166W			0.530043		YNR058W	BIO3		0.568427		YKR011C			0.422064		YKL138C	MRPL31		0.551168
YDR302W	GPI11		0.54033		YMR013W-A			0.530377		YNR073C			0.311885		YKR035W-A	DID2		0.564417		YKL141W	SDH3		0.518387
YBL078C	ATG8	1.00696	0.540482		YOL159C			0.531652		YOL014W			0.637373		YKR058W	GLG1		0.504638		YKL148C	SDH1		0.507092
YKL091C			0.540669		YDL248W	COS7		0.533592		YOL031C	SIL1		0.604946		YKR065C	FMP18		0.457911		YKL149C	DBR1		0.632291
YPL123C	RNY1		0.540839		YGL001C	ERG26		0.533766		YOL032W			0.554453		YKR074W			0.553446		YKL150W	MCR1		0.493119
YBR285W			0.541117		YOR173W	DCS2		0.534837		YOL058W	ARG1	0.933033	0.546645		YKR076W	ECM4		0.571409		YKL170W	MRPL38		0.546938
YAL034C	FUN19		0.541724		YKL002W	DID4		0.534948		YOL083W			0.427215		YKR091W	SRL3		0.527087		YKL187C			0.561381
YJL137C	GLG2		0.542044		YDR383C	NKP1		0.536432		YOL108C	INO4		0.639533		YKR098C	UBP11		0.581591		YKL188C	PXA2		0.49681
YDR316W	OMS1		0.542505		YJR102C	VPS25		0.536872		YOL109W	ZEO1	1.11729	0.516201		YLL009C	COX17		0.360843		YKL193C	SDS22		0.441408
YLR304C	ACO1		0.543478		YGL146C			0.537083		YOL113W	SKM1		0.604573		YLL039C	UBI4		0.423392		YKL195W	MIA40		0.411785
YPL072W	UBP16		0.54528		YBR056W			0.537305		YOL157C			0.591474		YLL041C	SDH2		0.51159		YKR011C			0.452114
YML054C	CYB2	0.986233	0.546517		YLR033W	RSC58		0.537478		YOL159C			0.402534		YLR033W	RSC58		0.61964		YKR035W-A	DID2		0.504081
YLR194C		1.52626	0.546529		YGR120C	COG2		0.538204		YOL164W	BDS1		0.619383		YLR049C			0.618043		YKR046C	PET10		0.646183
YDL216C	RRI1		0.54757		YDL215C	GDH2		0.541468		YOR036W	PEP12		0.546385		YLR080W	EMP46		0.366589		YKR058W	GLG1		0.548983
YDR247W	VHS1	1.18921	0.547672		YML128C	MSC1		0.541509		YOR052C		1.49485	0.496872		YLR132C			0.524777		YKR065C	FMP18		0.471491
YNR001C	CIT1		0.548637		YJR067C	YAE1		0.541677		YOR054C	VHS3		0.653727		YLR136C	TIS11	1.02811	0.404817		YKR074W			0.568731
YNL335W			0.549892		YBR201W	DER1		0.542441		YOR059C			0.613012		YLR149C			0.326039		YKR075C			0.430357
YFL048C	EMP47		0.550549		YDR492W	IZH1		0.543009		YOR065W	CYT1		0.647908		YLR151C	PCD1		0.42657		YKR091W	SRL3		0.627589
YBR201W	DER1		0.552081		YGR021W			0.543313		YOR150W	MRPL23		0.590514		YLR174W	IDP2		0.597232		YKR093W	PTR2		0.56736
YKL150W	MCR1		0.552129		YOR036W	PEP12		0.543886		YOR161C	PNS1		0.592182		YLR178C	TFS1		0.58499		YKR098C	UBP11		0.367277
YKR098C	UBP11		0.552984		YMR228W	MTF1		0.544167		YOR173W	DCS2		0.543576		YLR194C		1.04972	0.378334		YLL009C	COX17		0.368164
YHL021C	FMP12	1.76541	0.553385		YGL086W	MAD1		0.545158		YOR178C	GAC1		0.533584		YLR205C	HMX1		0.59858		YLL039C	UBI4		0.532116
YFL061W	DDI2		0.554603		YMR132C	JLP2		0.546394		YOR179C	SYC1		0.639779		YLR211C			0.418527		YLL041C	SDH2		0.430091
YGR192C	TDH3		0.555738		YNL025C	SSN8		0.549849		YOR193W	PEX27	0.97942	0.4973		YLR238W	FAR10		0.63035		YLR033W	RSC58		0.545158
YKL011C	CCE1		0.556121		YDR224C	HTB1		0.550561		YOR237W	HES1		0.617135		YLR250W	SSP120		0.612952		YLR036C			0.636213
YCL049C			0.556285		YER016W	BIM1		0.550712		YOR285W		1.21419	0.475964		YLR257W			0.413947		YLR049C			0.521289
YHL015W	RPS20		0.558241		YBR119W	MUD1		0.550721		YOR289W			0.439802		YLR258W	GSY2		0.432358		YLR080W	EMP46		0.424995
YPL170W	DAP1	0.895025	0.560111		YCR100C			0.551828		YOR298C-A	MBF1		0.557398		YLR262C	YPT6		0.550815		YLR132C			0.488775
YML068W	ITT1		0.560529		YGR026W			0.552584		YOR319W	HSH49		0.516881		YLR271W			0.295871		YLR149C			0.532748
YJR009C	TDH2		0.561608		YLR404W			0.553284		YOR374W	ALD4		0.621728		YLR284C	ECI1		0.465402		YLR151C	PCD1		0.346581
YIL138C	TPM2		0.562174		YPL146C	NOP53		0.554471		YPL004C	LSP1	1.18099	0.555948		YLR290C			0.537473		YLR174W	IDP2		0.424715
YOR134W	BAG7		0.562968		YKL149C	DBR1		0.554539		YPL007C	TFC8		0.644052		YLR307W	CDA1	0.913831	0.284324		YLR178C	TFS1		0.6465
YOR237W	HES1		0.563158		YLR315W	NKP2		0.554865		YPL052W	OAZ1		0.653509		YLR327C	RBF9		0.121967		YLR193C			0.52404
YPL004C	LSP1	1.52626	0.563441		YKL117W	SBA1		0.555062		YPL060W	LPE10		0.371223		YLR332W	MID2		0.490393		YLR194C		0.946058	0.547933
YJL057C			0.563682		YMR136W	GAT2		0.555546		YPL071C			0.60326		YLR345W			0.497008		YLR211C			0.290824
YML130C	ERO1		0.565493		YBR052C	RFS1		0.555837		YPL072W	UBP16		0.60828		YLR359W	ADE13		0.623515		YLR238W	FAR10		0.541627
YLR193C			0.565844		YBR129C	OPY1		0.556232		YPL109C			0.586717		YLR387C	REH1		0.638305		YLR250W	SSP120		0.566521
YHR160C	PEX18		0.568095		YIL035C	CKA1		0.556263		YPL110C	GDE1		0.621693		YLR449W	FPR4		0.635877		YLR257W			0.389894
YGL117W			0.568809		YGL231C			0.556746		YPL113C			0.563295		YML008C	ERG6		0.65551		YLR258W	GSY2		0.61587
YGL010W			0.569765		YHR209W			0.558058		YPL123C	RNY1		0.497485		YML054C	CYB2	0.959264	0.490463		YLR262C	YPT6		0.464212
YKL117W	SBA1		0.570467		YGL098W	USE1		0.558251		YPL186C	UIP4		0.506799		YML062C	MFT1		0.532459		YLR271W			0.330369
YLR290C			0.570535		YGL101W			0.558768		YPL230W			0.42744		YML068W	ITT1		0.533749		YLR284C	ECI1		0.450907
YIL113W	SDP1		0.573171		YKL122C	SRP21		0.559165		YPR030W	CSR2		0.482167		YML091C	RPM2		0.539156		YLR290C			0.549589
YDR435C	PPM1		0.57435		YPR030W	CSR2		0.560196		YPR061C	JID1		0.530766		YML128C	MSC1		0.399151		YLR304C	ACO1		0.447628
YOR150W	MRPL23		0.577304		YML062C	MFT1		0.560592		YPR093C	ASR1		0.437126		YML129C	COX14		0.571471		YLR307W	CDA1	1.17283	0.243935
YPL124W	SPC29		0.577737		YMR311C	GLC8		0.560711		YPR106W	ISR1		0.639726		YMR011W	HXT2		0.451916		YLR312C			0.529434
YKR065C	FMP18		0.577834		YML019W	OST6		0.560975		YPR131C	NAT3		0.513426		YMR013W-A			0.607999		YLR315W	NKP2		0.601641
YJR102C	VPS25		0.579133		YPR061C	JID1		0.561615		YPR151C	SUE1		0.517952		YMR039C	SUB1		0.604504		YLR327C	RBF9		0.240757
YHR051W	COX6		0.581561		YHR159W			0.564506		YPR158W			0.596342		YMR041C		1.04972	0.602431		YLR332W	MID2		0.469151
YNR034W-A			0.582282		YJR083C	ACF4		0.56524		YPR160W	GPH1		0.308863		YMR052W	FAR3		0.581808		YLR345W			0.509289
YAR071W	PHO11		0.582992		YHR017W	YSC83		0.565979							YMR081C	ISF1		0.408787		YML008C	ERG6		0.628634
YDL243C	AAD4	0.939523	0.583488		YDR256C	CTA1		0.565982							YMR090W		1.67018	0.448714		YML062C	MFT1		0.551213
YBR217W	ATG12		0.586662		YDR497C	ITR1		0.566123							YMR105C	PGM2		0.268374		YML068W	ITT1		0.623111
YMR090W		1.09429	0.586755		YMR014W	BUD22		0.566425							YMR107W	SPG4		0.414199		YML087C			0.658458
YLR205C	HMX1		0.587475		YJL061W	NUP82		0.567028							YMR110C			0.477632		YML091C	RPM2		0.470241
YBR052C	RFS1		0.5878		YPL170W	DAP1	1.81504	0.569246							YMR139W	RIM11		0.577221		YML105C	SEC65		0.625481
YKL141W	SDH3		0.588028		YOR176W	HEM15		0.570705							YMR156C	TPP1		0.623589		YML128C	MSC1		0.408861
YKL026C	GPX1		0.588073		YBL029W			0.571092							YMR157C	FMP39		0.557868		YML129C	COX14		0.500323
YNL220W	ADE12		0.588481		YPL225W			0.571909							YMR169C	ALD3	1.18099	0.531754		YMR011W	HXT2		0.378835
YBL064C	PRX1	1.27456	0.589887		YKL065C	YET1		0.571961							YMR173W	DDR48	2.01391	0.485887		YMR013W-A			0.429072
YNL031C	HHT2		0.590054		YHR043C	DOG2		0.572069							YMR174C	PAI3		0.477464		YMR039C	SUB1		0.659957
YCR073C	SSK22		0.590416		YNR016C	ACC1		0.572803							YMR178W			0.613508		YMR062C	ECM40		0.631497
YER138W-A			0.590559		YFL017C	GNA1		0.573293							YMR193W	MRPL24		0.589338		YMR081C	ISF1		0.419535
YMR238W	DFG5		0.590619		YKR003W	OSH6		0.575037							YMR196W		1.04972	0.629034		YMR090W		1.06437	0.544793
YGR136W	LSB1		0.59144		YLR052W	IES3	0.888843	0.576239							YMR197C	VTI1		0.462		YMR105C	PGM2		0.399015
YLR239C	LIP2	0.972655	0.591761		YNL078W	NIS1		0.576256							YMR206W			0.20857		YMR107W	SPG4		0.274108
YIL076W	SEC28		0.592266		YDL119C			0.576492							YMR228W	MTF1		0.608324		YMR110C			0.471171
YFR015C	GSY1		0.593183		YMR139W	RIM11		0.577774							YMR238W	DFG5		0.579777		YMR117C	SPC24		0.503639
YKR035W-A	DID2		0.593208		YOL012C	HTZ1		0.578453							YMR250W	GAD1	1.23114	0.618238		YMR132C	JLP2		0.626053
YPR106W	ISR1		0.593528		YIL138C	TPM2		0.579428							YMR251W-A	HOR7	1.45397	0.404934		YMR139W	RIM11		0.538138
YIL070C	MAM33		0.594909		YGR195W	SKI6		0.579579							YMR260C	TIF11		0.491289		YMR156C	TPP1		0.478819
YIL172C			0.595642		YLR238W	FAR10		0.580265							YMR271C	URA10		0.523426		YMR157C	FMP39		0.495123
YHR147C	MRPL6		0.595898		YLR132C			0.581375							YMR280C	CAT8	0.933033	0.315162		YMR169C	ALD3	1.02101	0.542847
YOR232W	MGE1		0.596523		YPR129W	SCD6		0.582428							YMR281W	GPI12		0.620852		YMR173W	DDR48	1.31951	0.588585
YGR234W	YHB1		0.597354		YLR181C	VTA1		0.583043							YMR284W	YKU70		0.648		YMR174C	PAI3		0.617761
YMR062C	ECM40		0.59795		YMR271C	URA10		0.583165							YMR291W			0.658822		YMR178W			0.546762
YDR067C			0.599725		YOL031C	SIL1		0.583226							YMR304W	UBP15		0.618977		YMR193W	MRPL24		0.473972
YKL163W	PIR3		0.599945		YPL109C			0.583325							YMR311C	GLC8		0.4477		YMR197C	VTI1		0.464356
YDR009W	GAL3		0.60037		YAL044C	GCV3		0.58444							YMR319C	FET4		0.562816		YMR206W			0.251856
YJL132W			0.60068		YOL083W			0.585796							YNL009W	IDP3		0.310354		YMR228W	MTF1		0.468187
YGR254W	ENO1		0.602065		YBR279W	PAF1		0.58607							YNL025C	SSN8		0.441001		YMR233W			0.594248
YBR111C	YSA1		0.602094		YBL021C	HAP3		0.586108							YNL030W	HHF2		0.63334		YMR234W	RNH1	1.51572	0.629933
YIL164C	NIT1		0.60233		YMR281W	GPI12		0.586758							YNL031C	HHT2		0.614454		YMR238W	DFG5		0.523226
YHR210C			0.603861		YLR065C			0.586965							YNL036W	NCE103	1.05702	0.380904		YMR251W-A	HOR7	1.54756	0.518772
YMR193W	MRPL24		0.604361		YFR041C	ERJ5		0.587737							YNL046W		0.965936	0.576429		YMR260C	TIF11		0.516412
YMR281W	GPI12		0.604569		YMR284W	YKU70		0.58853							YNL051W	COG5		0.56525		YMR271C	URA10		0.503175
YLR238W	FAR10		0.604807		YNL129W	NRK1		0.589053							YNL058C			0.629989		YMR280C	CAT8	1.69349	0.41496
YOL157C			0.605085		YML129C	COX14		0.592179							YNL098C	RAS2		0.496411		YMR281W	GPI12		0.585206
YAL060W	BDH1	1.10191	0.606454		YMR178W			0.592782							YNL117W	MLS1		0.577131		YMR284W	YKU70		0.654074
YEL057C			0.607117		YLR345W			0.59286							YNL144C			0.504322		YMR291W			0.496517
YGL224C	SDT1		0.608472		YDR435C	PPM1		0.592912							YNL173C	MDG1		0.541272		YMR304W	UBP15		0.529675
YOL100W	PKH2		0.609262		YNR001C	CIT1		0.593958							YNL194C			0.151655		YMR311C	GLC8		0.443831
YOR059C			0.609552		YML105C	SEC65		0.594651							YNL274C			0.477047		YNL009W	IDP3		0.241951
YIR043C			0.609819		YNL294C	RIM21		0.596837							YNL294C	RIM21		0.595086		YNL025C	SSN8		0.472375
YOR173W	DCS2		0.609894		YMR274C	RCE1		0.596958							YNL335W			0.519036		YNL030W	HHF2		0.530287
YGL231C			0.610523		YBL025W	RRN10		0.597058							YNR001C	CIT1		0.550512		YNL031C	HHT2		0.55679
YNL294C	RIM21		0.612775		YPL007C	TFC8		0.597797							YNR034W-A			0.273477		YNL036W	NCE103	1.15669	0.302341
YGR010W	NMA2		0.612974		YAL046C			0.598226							YNR049C	MSO1		0.439564		YNL046W		0.926588	0.61005
YGR021W			0.614613		YBR149W	ARA1		0.59848							YNR058W	BIO3		0.621442		YNL051W	COG5		0.497592
YBL043W	ECM13	1.07177	0.614836		YPL113C			0.599244							YNR073C			0.20276		YNL058C			0.658259
YOR374W	ALD4		0.615029		YML054C	CYB2		0.599348							YOL014W			0.449299		YNL098C	RAS2		0.473898
YBR161W	CSH1		0.615836		YLR022C	SDO1		0.599804							YOL031C	SIL1		0.58012		YNL117W	MLS1		0.559951
YMR228W	MTF1		0.61741		YBR087W	RFC5		0.599934							YOL032W			0.475529		YNL119W	NCS2		0.638998
YLR033W	RSC58		0.617753		YKR083C	DAD2		0.600175							YOL083W			0.350819		YNL144C			0.493537
YGL180W	ATG1		0.617986		YCR075C	ERS1		0.600482							YOL108C	INO4		0.472992		YNL155W			0.644866
YER065C	ICL1		0.618345		YCR003W	MRPL32		0.600554							YOL109W	ZEO1	0.926588	0.539089		YNL173C	MDG1		0.469547
YFR041C	ERJ5		0.620178		YGL061C	DUO1		0.601157							YOL113W	SKM1		0.5951		YNL177C	MRPL22		0.606119
YFL030W	AGX1		0.620205		YKL026C	GPX1		0.602185							YOL152W	FRE7		0.324845		YNL194C			0.199016
YBL045C	COR1		0.62029		YBR203W	COS111		0.603125							YOL157C			0.561117		YNL220W	ADE12		0.636862
YER054C	GIP2		0.620598		YGR212W	SLI1		0.604222							YOL159C			0.356092		YNL274C			0.573197
YGR110W			0.62091		YKL091C			0.605928							YOL164W	BDS1		0.553339		YNL335W			0.386281
YGL229C	SAP4		0.621732		YDL092W	SRP14		0.606028							YOR036W	PEP12		0.443713		YNR001C	CIT1		0.52381
YDR059C	UBC5	1.07177	0.622665		YJL031C	BET4		0.607187							YOR052C		1.19748	0.428761		YNR034W-A			0.425795
YJR048W	CYC1		0.624723		YGR136W	LSB1		0.607866							YOR054C	VHS3		0.607666		YNR049C	MSO1		0.471883
YML129C	COX14		0.626833		YLR258W	GSY2		0.608062							YOR059C			0.617353		YNR058W	BIO3		0.638529
YEL059C-A	SOM1		0.627262		YMR303C	ADH2	1.53688	0.608324							YOR065W	CYT1		0.628919		YNR073C			0.314394
YOR039W	CKB2		0.627632		YJR101W	RSM26		0.610739							YOR134W	BAG7		0.507751		YOL031C	SIL1		0.581937
YCL030C	HIS4	1.17283	0.628125		YKL193C	SDS22		0.610907							YOR150W	MRPL23		0.543174		YOL083W			0.486552
YHR215W	PHO12		0.629378		YDR306C			0.611094							YOR173W	DCS2		0.365452		YOL108C	INO4		0.422697
YHR159W			0.63121		YMR193W	MRPL24		0.611109							YOR178C	GAC1		0.378903		YOL109W	ZEO1	1.7411	0.490564
YOR285W		1.56917	0.632223		YMR267W	PPA2		0.611553							YOR179C	SYC1		0.62443		YOL113W	SKM1		0.520197
YLR258W	GSY2		0.632391		YDR202C	RAV2		0.611711							YOR193W	PEX27	0.97942	0.492254		YOL136C	PFK27		0.550767
YIL136W	OM45		0.632583		YJR131W	MNS1		0.612877							YOR237W	HES1		0.657518		YOL152W	FRE7		0.363843
YDR031W			0.632599		YKL164C	PIR1		0.613046							YOR285W		1.47427	0.43503		YOL157C			0.624041
YBR129C	OPY1		0.632935		YGL223C	COG1		0.613504							YOR288C	MPD1		0.634812		YOL159C			0.401602
YMR260C	TIF11		0.633016		YKL185W	ASH1		0.614677							YOR289W			0.376342		YOR036W	PEP12		0.586366
YML019W	OST6		0.633312		YDR252W	BTT1		0.615173							YOR298C-A	MBF1		0.473801		YOR039W	CKB2		0.61733
YIL055C			0.633477		YMR117C	SPC24		0.616633							YOR319W	HSH49		0.505183		YOR052C		1.39474	0.348529
YGL098W	USE1		0.63574		YKL138C	MRPL31		0.616835							YOR374W	ALD4		0.449458		YOR059C			0.657549
YPL110C	GDE1		0.636084		YHR092C	HXT4		0.616918							YPL004C	LSP1	1.38511	0.436987		YOR061W	CKA2		0.614273
YPR129W	SCD6		0.637052		YDR322W	MRPL35		0.617101							YPL052W	OAZ1		0.643985		YOR065W	CYT1		0.635784
YIR005W	IST3		0.637198		YNL173C	MDG1		0.617745							YPL060W	LPE10		0.346307		YOR073W	SGO1		0.510238
YMR234W	RNH1	0.986233	0.638411		YNL274C			0.618437							YPL071C			0.539686		YOR150W	MRPL23		0.451276
YPL089C	RLM1		0.638892		YFR017C			0.618552							YPL072W	UBP16		0.536823		YOR161C	PNS1		0.567991
YPL007C	TFC8		0.641721		YJL055W			0.618797							YPL088W			0.623387		YOR173W	DCS2		0.489855
YML087C			0.642541		YAL010C	MDM10		0.620725							YPL109C			0.49837		YOR176W	HEM15		0.648466
YLR036C			0.643774		YKL170W	MRPL38		0.621153							YPL110C	GDE1		0.541906		YOR178C	GAC1		0.512815
YGL223C	COG1		0.643985		YIL023C			0.621261							YPL113C			0.398483		YOR193W	PEX27	1.17283	0.487539
YDR071C	PAA1	1.02101	0.644239		YMR234W	RNH1		0.621574							YPL123C	RNY1		0.493289		YOR232W	MGE1		0.542358
YHR137W	ARO9		0.644533		YGL158W	RCK1		0.622266							YPL155C	KIP2		0.627857		YOR285W		1.14076	0.56435
YJR122W	CAF17		0.646408		YKR035W-A	DID2		0.624883							YPL156C	PRM4		0.645553		YOR289W			0.450635
YIL162W	SUC2		0.650394		YOR134W	BAG7		0.626979							YPL166W			0.472166		YOR298C-A	MBF1		0.650229
YOL056W	GPM3		0.650462		YML008C	ERG6		0.628074							YPL186C	UIP4		0.261782		YOR319W	HSH49		0.435343
YDL085W	NDE2		0.650525		YGL159W			0.629945							YPL225W			0.567102		YOR374W	ALD4		0.416767
YPL225W			0.650881		YMR251W-A	HOR7	1.7411	0.631114							YPL230W			0.418725		YPL004C	LSP1	0.926588	0.461391
YOR306C	MCH5		0.651351		YMR120C	ADE17		0.63174							YPR026W	ATH1		0.617909		YPL007C	TFC8		0.635619
YGL255W	ZRT1		0.651831		YBR142W	MAK5		0.632023							YPR030W	CSR2		0.381797		YPL052W	OAZ1		0.635586
YGR033C	TIM21		0.65198		YDR019C	GCV1		0.633517							YPR061C	JID1		0.467587		YPL060W	LPE10		0.330507
YGL134W	PCL10		0.652886		YOR232W	MGE1		0.633943							YPR093C	ASR1		0.410992		YPL070W	MUK1		0.639779
YJR101W	RSM26		0.653172		YMR157C	FMP39		0.634836							YPR106W	ISR1		0.619882		YPL071C			0.595752
YDR044W	HEM13		0.654159		YIL136W	OM45		0.635461							YPR108W	RPN7		0.556115		YPL072W	UBP16		0.402369
YPL052W	OAZ1		0.654806		YNR058W	BIO3		0.635752							YPR131C	NAT3		0.494685		YPL109C			0.525956
YJL217W		0.888843	0.655136		YBL026W	LSM2	1.07923	0.636136							YPR151C	SUE1		0.574056		YPL113C			0.281752
YMR052W	FAR3		0.656026		YMR125W	STO1		0.636687							YPR158W			0.455678		YPL123C	RNY1		0.56084
YDL180W			0.656642		YOR254C	SEC63		0.636772							YPR160W	GPH1		0.161257		YPL124W	SPC29		0.49156
YBL033C	RIB1	1.07923	0.656896		YOR039W	CKB2		0.636991							YPR184W	GDB1		0.400537		YPL146C	NOP53		0.497329
YIL056W			0.657678		YHL021C	FMP12	1.15669	0.637109												YPL155C	KIP2		0.546373
YGR026W			0.657704		YPR139C	VPS66		0.637198												YPL156C	PRM4		0.499481
YBR056W			0.658129		YCR015C			0.637877												YPL166W			0.598111
YBR119W	MUD1		0.658397		YHR144C	DCD1		0.641137												YPL186C	UIP4		0.298705
YBR087W	RFC5		0.65874		YML036W	CGI121		0.641486												YPL209C	IPL1		0.617425
YDL049C	KNH1		0.659257		YDL135C	RDI1		0.641762												YPL210C	SRP72		0.621458
YJL055W			0.659591		YNL177C	MRPL22		0.641923												YPL225W			0.604076
					YPL210C	SRP72		0.642455												YPL230W			0.388119
					YER174C	GRX4		0.643054												YPL272C			0.605404
					YGR192C	TDH3		0.643058												YPR030W	CSR2		0.406276
					YMR149W	SWP1		0.644077												YPR061C	JID1		0.375772
					YFL048C	EMP47		0.645161												YPR093C	ASR1		0.502737
					YGR248W	SOL4		0.645465												YPR106W	ISR1		0.540412
					YAL034C	FUN19		0.645707												YPR108W	RPN7		0.531522
					YLR359W	ADE13		0.64584												YPR124W	CTR1	0.840896	0.376716
					YKL130C	SHE2		0.646199												YPR129W	SCD6		0.495894
					YNL090W	RHO2		0.646906												YPR131C	NAT3		0.49478
					YKL195W	MIA40		0.648845												YPR151C	SUE1		0.64761
					YOL140W	ARG8		0.648849												YPR160W	GPH1		0.325319
					YIL087C			0.649621
					YNL280C	ERG24		0.649768
					YOR195W	SLK19		0.649857
					YGR271C-A			0.650305
					YJR116W			0.65094
					YGR095C	RRP46		0.654943
					YDR308C	SRB7		0.65754
					YDR096W	GIS1		0.657726
					YDL085W	NDE2		0.658189
					YHR038W	RRF1		0.659231
					YLR420W	URA4		0.659783
